# Supplementary material for: MetICA: independent component analysis for high-resolution mass-spectrometry based non-targeted metabolomics
Source: BMC Bioinformatics. 2016 Mar 2;17:114. doi: 10.1186/s12859-016-0970-4 (PMC4776428; doi:10.1186/s12859-016-0970-4)
Supplement: Additional file 1: — Source code and raw datasets used for MetICA evaluation. Source code, raw datasets and user manual were also available at https://github.com/daniellyz/MetICA. (ZIP 4725 kb) [file 12859_2016_970_MOESM1_ESM.zip]

Archive with 28 entries (23 files):
- MetICA/
- MetICA/Doping.txt
- MetICA/MetICA_bootstrap.R
- MetICA/MetICA_CCA/
- MetICA/MetICA_CCA/for_redistribution/
- MetICA/MetICA_CCA/for_redistribution/MyAppInstaller_web.exe
- MetICA/MetICA_CCA/for_redistribution_files_only/
- MetICA/MetICA_CCA/for_redistribution_files_only/default_icon.ico
- MetICA/MetICA_CCA/for_redistribution_files_only/MetICA_CCA.exe
- MetICA/MetICA_CCA/for_redistribution_files_only/readme.txt
- MetICA/MetICA_CCA/for_redistribution_files_only/splash.png
- MetICA/MetICA_CCA/for_testing/
- MetICA/MetICA_CCA/for_testing/mccExcludedFiles.log
- MetICA/MetICA_CCA/for_testing/MetICA_CCA.exe
- MetICA/MetICA_CCA/for_testing/readme.txt
- MetICA/MetICA_CCA/for_testing/requiredMCRProducts.txt
- MetICA/MetICA_CCA/for_testing/splash.png
- MetICA/MetICA_cluster_center.R
- MetICA/MetICA_cluster_generator.R
- MetICA/MetICA_consistent.R
- MetICA/MetICA_fastICA.R
- MetICA/MetICA_load_all.R
- MetICA/MetICA_simulated_generator.R
- MetICA/MetICA_source_generator.R
- MetICA/Tutorial.pdf
- MetICA/Yeast-Experimental.txt
- MetICA/Yeast-Simulated.txt
- MetICA/~$torial.docx
