# Supplementary material for: MetICA: independent component analysis for high-resolution mass-spectrometry based non-targeted metabolomics
Source: BMC Bioinformatics. 2016 Mar 2;17:114. doi: 10.1186/s12859-016-0970-4 (PMC4776428; doi:10.1186/s12859-016-0970-4)
Supplement: Additional file 1: — Source code and raw datasets used for MetICA evaluation. Source code, raw datasets and user manual were also available at https://github.com/daniellyz/MetICA. (ZIP 4725 kb) [file 12859_2016_970_MOESM1_ESM.zip › MetICA/Doping.txt]

ID	m/z	1790_NEG_D4	1789_NEG_D4	1788_NEG_D4	1787_NEG_C1	1786_NEG_C1	1785_NEG_C2	1784_NEG_D4	1783_NEG_D4	1782_NEG_D4	1781_NEG_C2	1780_NEG_unknown	1779_NEG_C2	1778_NEG_C2	1777_NEG_D4	1776_NEG_D4	1775_NEG_C1	1774_NEG_C2	1773_NEG_C2	1772_NEG_D4	1771_NEG_D4	1770_NEG_C1	1769_NEG_C2	1768_NEG_C2	1767_NEG_C1	1765_NEG_D3	1764_NEG_D4	1763_NEG_D4	1762_NEG_D4	1760_NEG_D4	1759_NEG_D4	1758_NEG_D4	1757_NEG_D4	1756_NEG_C1	1755_NEG_D4	1754_NEG_D3	1753_NEG_C1	1752_NEG_C1	1751_NEG_D3	1750_NEG_D4	1749_NEG_D4	1748_NEG_D4	1747_NEG_D4	1746_NEG_C1	1745_NEG_D4	1744_NEG_D4	1743_NEG_D4	1742_NEG_C1	1741_NEG_D4
7	148.04038	0	0	0	0	0	0	0	0	0	0	0	0	0	0	3519254.5	0	4814555.3	0	3776771.4	0	0	4217316.3	0	0	0	0	0	0	0	0	3554932.1	6115725.5	0	0	0	0	0	6947207	0	0	0	0	0	0	0	0	0	0
15	149.0455292	537089630	326578410	277994440	160512580	209305350	278924690	69003335	232594400	370296290	162973170	266229050	170805370	137072130	253885720	425206160	187338370	243572440	195520270	303456300	248346870	165178400	137298700	227478120	217304110	297509910	388537890	259862510	155191990	165585220	409224990	348124700	197769360	117262740	137443140	254337590	123622850	248054750	151521970	273602620	238520370	272191970	239389750	165567650	176419470	108235420	162778500	158753880	104856330
17	149.0607888	0	0	0	0	0	0	0	0	0	4591809.8	0	0	0	5887384.8	3541533.6	0	0	0	7187955.3	0	0	0	0	0	0	0	0	0	0	0	0	0	0	0	0	0	4688173.4	0	14033499	0	0	0	0	0	0	0	0	0
22	150.0560287	158473850	15438021	11414117	4759165.6	6831497.4	17142731	157345800	7057358.6	5719431.2	0	7282167.3	0	6436150.9	6650781.1	8545045.4	0	20656706	12858633	16630681	42541595	5558887.4	16598820	6778043.8	5617092.4	57724220	106407680	4603358.1	0	82896290	148643240	10231834	6805366.2	12461188	21205791	61228859	4708679.7	11027843	168411350	10373222	7649654.6	7114267.5	19175276	48929028	93076616	70219898	48146615	0	17485681
26	151.0070212	16498332	29677643	20887768	12261111	15759825	26300030	11572503	7091099.7	19007826	20013614	67541392	32325697	11103535	18687532	21359143	14293731	13387387	17231270	36768596	13898016	35766393	39567317	16947332	11921056	19745348	34437270	19162140	22590563	0	27254749	13568333	66113745	9151851.7	17591823	16612252	13257022	21803727	11961674	15661569	13859997	38785211	5588693.4	28643166	0	6871646.1	14253195	18392982	6360342.1
27	151.0261177	0	9320976.9	7824612.3	11565307	15487905	0	15100837	0	8464883.7	0	0	5573031.5	0	25572427	9069520.3	9959985.2	7196265	0	13415239	0	18880276	9108080.3	6112615.9	12454650	0	16164995	8153765	18008774	0	7459210.4	6591298.8	13362226	9109445.4	0	0	13598562	11270104	0	0	6921471.5	5957898.2	0	8792286.4	0	4927396.8	0	0	18812345
28	151.0400427	48815497	93307177	59027056	40236472	55918473	69314998	24636877	26019629	48577804	57337146	68505826	66793589	68481200	61628564	65785602	23869421	49357390	46457194	87526737	29322045	29388483	39354942	67088861	57302988	24341697	87952854	62005376	99924423	53675308	51005735	44017445	42335039	40665244	38928461	37497364	42784037	57406166	28908810	58659262	45555927	51498293	32695579	18804209	23822738	14334913	26767863	64761182	32720732
29	151.0512759	0	6926195.5	6829166.4	4121573.5	8642223.6	4312106.2	4288780.6	0	19522253	0	4052512.5	0	0	11369153	11115627	4023140.6	7732529.8	0	9875702.2	14748759	6207692.5	3483825.6	0	3387812.3	0	9503081.1	5244715.6	0	0	0	9814908.9	0	0	12674711	0	0	6691011.3	0	10558110	7503790.5	0	4898876.3	0	0	5368302.5	0	0	6647867.9
31	151.061184	0	32840259	10829323	0	0	0	0	4656209.4	15715876	9940954.7	34858586	11494247	6515904.5	0	0	10382443	14072526	12614288	0	0	0	26005321	22364648	7866237.4	0	17101809	13726497	0	15548777	13476956	0	18170756	6424660	25629505	0	0	0	11461745	19333133	0	16561467	0	0	24513098	6352451.8	0	15321111	6532736.2
34	152.0352964	11881644	9623167.2	19812120	4227716.2	3777467.9	0	0	10373770	6465403.6	4256748.5	5488480.3	0	0	5790141.7	21533618	3627044.4	13758979	0	0	8012286.9	0	5149288.5	0	7367594.8	0	4342908.5	10345032	0	0	0	19696770	7970454	5896170.3	11068571	20335823	0	6908500.5	15733550	29353777	13024113	5577743.8	13788614	0	0	7213037.4	0	15362924	4357689.3
38	152.9863009	12793514	11430699	7217907.7	6828643.9	5142254	9208509.7	6009472.5	6640322.8	9527603.7	5637752.8	11078062	5084805	0	18920087	6996377.5	4075073.8	0	7603614.6	8081239.5	9947808.1	0	4833418.2	5469364.3	0	0	9416365	9198902.3	15634365	0	12913258	7534954.3	11586678	0	0	0	3991346.9	7447942.6	0	10023860	10259761	6565874.7	9227691.5	0	0	0	0	0	4207358.3
39	152.9958005	13710237	14641592	10902085	11406448	5068352	11134463	5897377.5	3906365.8	11698033	0	10936821	5450149	4021354.7	9512986.3	9782534.5	6673380.9	5495594.6	4670869.6	22346698	9249439.1	7852527	5987369.3	5172217.3	4216212.1	19894404	22770474	8276613.3	7021314.3	0	21490451	8502279.2	17308499	0	9824060.5	19672982	8028943	16526916	22211048	11108259	5223247.5	5689152.7	6117896.5	0	0	16948143	0	0	7098494.3
40	153.0193174	49064099	13660370	17905832	8563167.5	11347980	13168566	29305909	14057473	22534494	8311550.9	32593933	15652376	17634206	7106424.9	18957002	8964690.7	11102833	10640777	19420880	18835413	14305923	6752537	14662009	14082925	0	27641832	8541456.6	18589694	0	34830657	15099907	21739757	9523285.2	11677406	16471331	13173823	12913903	33092750	19686432	12548245	15853570	12617660	17809078	0	13774725	9555862.2	0	9561458.9
41	153.030555	0	0	0	4482927.3	4387920.5	5334848.3	3830206.9	0	0	0	4572199.5	5072004.6	4148031.1	7263932.7	4334789.5	0	4608792.2	0	4205064.6	0	5318804.7	4439026.9	4131324.7	4127309.5	0	5594646.4	4238941.3	4403160.6	0	4837615.3	4642515.3	0	0	0	0	5059083.5	4711391.9	0	0	5176403.6	5628504.7	0	0	0	0	0	0	0
42	153.0920917	0	4821613.9	5214138	0	4994163.3	5300688.1	4209035.4	0	4768029	0	0	0	4210996.8	7784022.3	7640363.6	4259511	0	0	5338959.8	0	5902312.6	0	0	3365005.7	0	0	7737745.3	6988571	0	0	5155913.2	4587928.3	0	19427199	0	0	5299395.4	0	0	3776204.7	13233084	4483721.3	0	0	0	0	0	0
43	154.0145556	17636339	11765239	9600818.5	6959082.4	7473748.4	4889401.4	5638780.8	10572470	19068038	5002883.5	9077710.8	9388015.9	9210361.5	12221842	16692589	6284394.9	10611704	8114674.7	12291461	14601348	7123697.1	3528596.5	10009562	5077161.2	0	19231496	10748458	5439996.4	0	13387971	23753389	13656351	4629930.9	14243636	0	7634206	15452348	12011296	16921750	19233943	7905182	12249059	0	0	8120368.3	0	0	6388642.7
44	154.0509583	0	0	0	3602066	4220886.2	0	0	0	0	0	0	0	0	4324233.4	3822210.6	0	0	0	0	0	0	0	0	0	0	4551033.8	0	0	0	0	0	0	0	0	0	0	0	0	0	3564789.9	0	0	0	0	0	0	0	0
45	154.0621782	40844453	28440037	42486957	88681065	108551260	137342770	16599128	30108910	35045888	75519597	99330139	124496910	81093312	81704908	50929639	0	0	115732300	52918819	26588034	54783536	98140661	66786918	36813486	0	35589106	46477643	30631047	35032099	17472013	33349463	13287073	0	40649358	0	91056475	0	16052070	33105044	26193100	33192618	30410401	78212638	44379209	16917655	17804401	48732240	65752069
51	154.9655656	0	0	4447525.9	0	0	11333744	0	0	4388039.3	0	0	0	0	0	7225901.4	0	0	0	5993871.8	10468106	3902365.4	0	0	0	0	13101072	0	0	0	0	4456422.8	0	0	0	0	0	0	0	0	0	0	0	0	0	0	0	0	0
54	154.9985729	17077910	29376923	11277055	12360192	11687395	18422988	0	9692141.1	17916469	7328071	15924335	12024024	6409179.9	9892074.5	13388467	8407261.4	7569128.8	6964527.2	11894929	15008757	10003533	4577259.8	5555807.8	6054188.9	0	13210940	11517070	7917315.7	0	28099703	20933757	12577707	0	14327697	14618317	6052920.8	9002133.4	6911574.6	19292219	9242044.3	14081972	8665853	0	0	5405204.9	16040473	0	0
55	155.0098267	0	0	5075535.7	4606224.5	0	0	0	3781229.6	0	3557261.7	4616517.9	0	3487080.4	4990589.1	3875868	0	0	0	0	0	0	0	0	3266773.4	0	0	4358084.6	0	0	0	0	0	3620175.5	0	0	0	0	0	0	4761071.7	0	0	0	0	0	0	0	0
56	155.011636	7986418	4676519.3	10205209	9193326.3	4783548.9	12216742	5989183.9	14041079	5479833.3	10725414	5126263.6	11054866	7293152.2	7437590.8	12476373	8547443.8	3802544.2	7237977.5	5090407.2	8298885.4	6451143.7	0	6963770	9974011.2	0	4029994.9	0	0	0	0	9255187.1	0	3702446.2	0	0	0	0	0	0	9116758.4	0	9163935.3	0	0	0	0	0	9560727.6
57	155.034957	0	6743796.1	12096014	6414785.1	7276003.9	6547137.2	4542468.8	7488752.3	5172750.3	4947466.8	7250862.4	5937585.2	5427207.1	4543944.7	11264837	5900117.1	8167562.3	0	6975755.9	0	5331424.8	0	5660314.9	9287876.1	0	0	6812035	0	0	0	7317016.7	0	5070297.2	0	0	0	4079192.5	0	0	6407731	0	7167134.1	0	0	0	0	0	0
58	155.0461896	80120527	72094709	79761849	52231914	54169684	61627982	40876395	48094243	67126071	36284722	47421801	62756630	34424470	80398224	63418224	51594032	56670349	46371713	74081838	21272559	44478011	39624816	28410391	42366627	43183394	61543245	47357907	60188223	22868980	58679400	36562278	65945116	42887204	36998679	37143026	36648499	47949927	42089470	45202124	54998765	20869729	23676507	49441907	25868478	20253453	56773355	15550949	67640887
60	155.0713659	0	0	6808249	0	7133691.2	0	0	0	0	0	3856426.3	0	3883522.4	4717576.9	4646492.1	3793378.7	4626780.7	0	0	0	4304636.3	7258876.6	0	3519260.3	0	0	6345351.7	6236479.8	0	0	0	0	3821297.5	0	0	0	4361669.5	0	0	4408484.8	5094385.1	0	0	0	0	0	0	0
61	155.1077252	0	4370276.1	7063115.8	0	6079602.5	5799683.8	0	0	0	0	0	5478513.9	5264208.6	12592232	4213118.8	5844696.4	0	3775635.7	4359380.5	0	5018543.7	6453170	4041851	3065184.5	0	0	7330552.3	8265502.8	0	0	3618492	0	3541279.7	0	0	5108480.8	3766319.5	0	0	4941434.5	7682889.8	0	0	0	0	0	0	0
65	156.0302175	0	7562678.3	4786494.7	5564851.2	8160279.3	4387760.9	0	3967600.6	5950360.3	0	8980641	6968894.4	9558802.6	9135891.4	5390778.1	0	5212084.4	0	6952235.2	0	3891114.7	4272902	11289811	0	0	7673502.9	5670241	4990166.5	0	6807887	4346315	6153641.6	0	0	11247973	6253170.3	6491226.4	0	8293382.6	4695398.1	4670075.4	4785868.4	0	0	0	0	0	0
67	156.0665968	26596751	168329790	56809409	75268008	45981146	60652276	20268580	24579533	76652779	60012519	61026691	36028157	41901417	79975330	29891780	28545440	69332101	57965954	36361686	31836824	34250374	25043281	63557478	39057173	40172790	49132622	31870503	52366941	23965866	26459867	25737529	56675648	31054072	46554461	40531455	64256857	54716949	105260140	87579977	72118722	14476620	41589993	30059478	0	70762449	13516003	56522022	15144254
72	157.0142396	7977617.3	4746727.6	3882051.9	5256172.4	4717130.4	3731063.4	0	0	0	0	9493796.5	0	4645207.6	7130030.5	6361431.3	3756461.4	0	0	4399897.2	0	0	0	0	0	0	4880112.3	5472469.4	7300241.3	0	6336400.6	4056276.7	5989233.4	0	0	0	3974238.2	6685677.4	0	10034821	4315021.7	6521996.7	5385107.9	0	0	8957831	0	0	3771517.1
75	157.0506151	49190696	117981350	103756350	72773134	144943020	65813411	41060677	72242049	37271832	43596725	71055814	69043070	45294006	120141550	73841841	62033610	35258743	32620845	53094165	97284538	83351513	52197355	30012557	45480497	238145280	52634295	81177907	56780515	121093620	76779462	63737060	112256670	66784709	47967309	68338165	57193225	93916380	45858523	104026640	45381055	93337934	47369568	46165217	77410972	46877245	71888276	76168360	18003206
77	157.0870036	9457241.7	8840887.6	12107724	5640640.6	16777427	5746733.2	0	4532387	0	0	7425096.4	9363172.5	7023308.2	17486911	7992670.7	7418381.1	7375053.5	6755594.9	11024367	0	10566412	11344390	5646158.9	5835603.4	0	6759508.7	10222809	8558977.5	0	6892151.9	5491598	10191629	6183959.8	0	0	9980667.1	8660505.6	0	9823632.7	9958189.1	21156040	0	0	0	0	0	0	6376640.4
78	157.1233832	0	0	0	3885194.7	14796254	0	0	0	4387633	0	3730744.4	0	0	14596537	0	5351620	6464732	0	6276476.7	0	8428126.5	4461420.5	0	6184653.7	0	0	5385002.5	10506568	0	0	0	0	5381630.1	19367498	0	16478182	5785161.7	0	0	0	7447225.6	0	0	0	0	0	0	5008714.6
79	158.045868	13836459	27313293	12740541	9291848	11662827	5116157.3	4822185.5	5807907.2	15507713	6800929	15016788	8752274.3	8011717.7	12734363	16239296	5710728.7	7981396.3	10424162	20394039	9801085.8	9175184.8	9403689.6	9216086.6	5077839.9	0	13895178	36506721	14239372	0	44011603	10330841	16103984	25976518	13114416	0	8045463.6	17052989	11139273	11510527	11220198	18707739	13663530	0	0	9047741.4	0	0	8586657.1
81	158.0822467	59863965	149955570	75600974	92607298	48373861	76500927	32475691	37138009	96150035	82003732	125733560	61822588	51882608	75931972	73389561	32910707	94409398	76956548	86774592	71487047	70606843	47329100	90053088	38220426	42892168	53922892	86844154	56537910	46611019	54921132	73853835	97238626	42654592	80198314	34918949	68651430	100368490	128015730	128284130	164028460	46318932	74180564	77323833	35942901	204883580	36454931	36137045	34238115
83	159.0298792	19202022	79843916	27852159	29510329	23926213	41617952	16362997	25140021	30750321	27121558	41910249	17355327	25779853	26639216	31061973	14436192	21615802	23106287	20219967	24115129	19933136	15616648	20289160	15737151	19495075	34396038	20984774	16943965	13196873	32187607	28290165	26559372	12341303	16888379	23758649	16528391	19870854	12805550	16818326	20604084	15441974	15143827	14147174	0	15039317	17938086	0	8448835.6
84	159.0411171	6408495.8	6805221.6	0	0	3760711	4223237.8	13604715	4263579.4	5793911.2	4460315.8	0	0	0	5756370.1	5004210.9	3942044	7497623.8	0	4417405.3	0	0	0	0	0	0	6774100	3690459.3	0	0	0	4749694.9	0	0	0	0	0	0	0	0	5405738.2	0	0	0	0	0	0	0	0
86	159.0662614	76011407	159645510	111089500	150798870	110407770	81811289	55399663	63992495	72869803	86086080	94227586	116213300	95477895	88187994	88579134	66882458	69812180	76077721	105973060	74129938	73545626	79097482	86397169	91176608	93711372	93848351	86813118	86907686	55368539	82204848	82602382	86517093	64688888	51655013	69782865	94929216	81718655	95406344	96998896	83591661	82714071	48342021	47215855	23386699	38235151	55399088	52727136	52178837
87	159.0775003	0	0	9434354	8636216.3	6210164.7	8647175.5	4543236.9	3454613	9714808.9	5139062.2	5920275.8	5291094.5	5177157	5373131.6	4078139.8	4466380.1	9160681.7	3757202.5	5681858.3	0	3949656.5	5577223.9	0	4170482.1	0	8143629.4	0	5026104.3	0	4641253.5	0	0	4110002.2	0	0	8515950.4	5732049	0	0	3744799.1	5072992.7	4459226.4	0	0	0	0	0	3543530.9
89	159.1026528	0	4304558.2	7659597.2	3964923.7	6933672.3	7275635.2	0	3464798.5	4762064.4	4226666.3	0	5478046.2	6894768.5	7790843.1	8625662.9	0	0	4453306	9083961.5	0	7231804.2	5625923.6	0	3704225.7	0	0	0	7534375.7	0	4700989.6	4144634.8	0	0	0	0	3743042	5072616.4	0	0	6915614.2	7569539.8	0	0	0	0	0	0	0
92	160.0251343	0	0	3673541.4	0	0	0	0	0	0	0	0	0	0	4986006.4	5053290.5	0	0	0	3819984.2	0	0	0	0	3495116.1	0	0	4183605.9	0	0	0	6191120.6	0	0	0	0	0	0	0	0	0	0	0	0	0	0	0	0	0
94	160.0615182	49801175	86787720	63878678	87321496	62867886	84288489	41250519	31125754	44514392	54508130	108201920	77837194	80667475	99893284	62814327	43784919	61684198	91895394	77690565	50214993	60589231	52256189	89662903	37763019	79373380	77748327	69686710	40894699	43805151	59567335	42890981	62473821	36631813	45255125	88133890	55026384	47245252	42958066	75961395	39187559	62595534	43355658	57818714	68312342	61475996	21299506	60711167	41278332
96	160.076755	0	0	3765623.1	0	0	0	0	0	0	0	7276031.6	0	3549656.5	0	4038075.9	0	0	4271159.2	0	0	0	0	5792103.9	4538192.5	0	0	0	0	0	0	0	0	0	0	0	0	0	0	0	0	0	0	0	0	0	0	0	0
100	161.0091545	13729119	0	0	5359894.1	0	0	0	0	0	0	0	0	0	0	0	5315704.4	0	0	4275682.5	7904513.7	0	0	0	0	0	0	0	0	0	0	5334645.4	5039257.2	0	0	0	0	4535002.3	0	0	3929313.4	0	0	0	0	0	0	0	4256277.6
101	161.042965	0	0	0	0	0	0	0	0	0	0	3964981.6	0	0	0	3992678	0	0	4536610.1	0	0	0	0	4326762.8	0	0	3522811.9	0	0	0	0	0	0	0	0	0	0	4231979.5	0	0	4693030.2	0	4202562.1	0	0	0	0	0	0
103	161.0455353	343054040	276388680	184571340	153822490	150654710	167758640	57825978	117197820	246739710	115410560	314226300	163576470	279120350	195432300	262069550	165640460	151872180	301956070	225075830	283877450	127937730	131329830	236726330	132826740	313829360	326444390	251629740	142305960	248302170	395466200	253039410	234436050	115462670	174016160	138816750	131962590	252575550	164601430	318743860	240050390	280364930	179793710	138780130	199515930	138813790	145650890	147991930	153933980
105	161.0567623	0	7222962.1	0	18278965	0	0	28254552	0	0	0	0	0	0	0	0	0	0	0	4311720.5	0	0	3801780.9	0	0	0	23113863	0	0	0	16105269	0	0	10642771	0	0	4560216.2	11925969	0	0	0	0	0	0	0	33842560	0	0	0
107	161.0819198	14659857	16128861	11916646	10674880	29188976	11286475	4805298.6	6090439.7	9414392.2	8294593.8	19201446	17951823	11718803	12157265	16377394	17096584	13118140	15518719	15756483	8136930.7	15242168	19397460	25295695	16482906	0	12626098	20344704	17678611	21956246	25330160	12222814	12862950	7957709.8	15909001	0	30986419	16076588	8207950.9	15053305	12160938	21623142	11606834	18977512	0	6467611.3	8591583	16406769	16420213
112	161.9866332	0	82941187	31436839	601270230	14449313	67338557	1546852500	86464581	40418312	1166666100	6187785.2	0	5123329.7	4272805.3	5202837.7	8469326.9	300064510	0	8558482.6	84749061	20916527	21250874	9508911.4	6547647.5	0	7647780.9	25506043	8059874.1	0	10732154	57262312	1527619300	24963734	1301718800	0	31045446	61827076	1161460400	309671280	1082460900	12340735	6454434.7	20239397	226604640	5109463000	15007627	441456310	882523490
115	162.023023	26988595	69372411	55069503	59872080	43156602	113102580	21944982	20607198	34172065	30837080	111022900	35368892	83367578	70765926	37747894	38290272	36686522	65567907	67617515	30156925	69553800	126322160	452471920	47399920	111734050	133282980	109518040	42711139	28248950	68727682	31105088	30023800	35968047	43373861	55750030	52672479	67509820	32629716	25097192	33150598	64461287	23321091	41617182	0	22999331	28623284	34110251	17690359
117	162.0407905	0	4627507.3	0	6362628.4	4322366.7	3538850.8	0	0	4433715.3	3779017.2	0	0	4537655	3989242.4	6769401.8	0	4973490.9	0	5257246.9	0	3972693	0	4294452.2	0	0	4915769.9	3942939.3	4718134.9	0	0	6514811.9	0	0	0	0	5232107.4	4275240.4	0	0	5846474.4	5060027.4	0	0	0	0	0	0	0
123	163.0248025	39881347	12883046	10479957	7911342.1	9410291	10779904	0	10394530	11636664	6915823.3	22373050	6487159.1	7992320.4	15054649	24766422	14364345	9473127.2	5512270.3	20815727	61905572	9913815.9	5665649.3	7426014.2	4445156.9	0	12001959	14672802	14644144	0	15440032	16315102	38957782	0	11314047	11302356	7185928.8	9809673.8	8700775.9	18987893	11381687	11663989	12135666	0	0	3941617.6	0	36422930	15591335
125	163.0400442	0	0	4417437.8	0	5207403.9	7564964.6	0	0	0	4584740.6	5503751.1	0	5947513.3	3503322.2	0	0	0	4130567.1	4714091.4	0	3792861	0	7193915	4597329.8	0	6385099.4	0	5943628.8	0	0	0	0	4208370.4	0	0	3491409.8	0	0	0	4570027.6	0	0	0	0	0	0	0	0
129	163.0611775	58127484	43664606	55694749	45373622	32414988	49845736	19084736	52940395	42454256	28983617	34133842	30082576	23415337	43286930	73459310	61673314	40675376	23188111	32101191	41701276	28821217	21130986	40670550	56245469	78762550	42608399	55650346	30972456	32658204	74691095	73522678	41741966	25240798	33484440	115050270	28006898	39851682	34213280	90538509	45862751	46978365	43173130	33401451	55421191	17608498	35081610	43184202	20228351
136	164.0353098	37458925	6204474.2	6365571.4	3504052.9	6758733	8904930.1	19184946	4080255.5	5670895.5	5028672.1	4979411.9	18728300	8180415.4	9393845.7	8566174.4	6758282.8	7379981.3	9159778	9313035.2	9688195.7	3517644.9	0	6113621.3	6126130.7	0	6006768.5	5461665.8	28872342	0	6030925.9	9465316.3	8823308.9	5168381.5	0	0	4622788	9739888.3	8134292.2	8109769.7	13033184	6019250.7	4758956.7	0	0	5912752.9	0	0	9748143.5
137	164.0386863	0	0	0	0	0	0	0	0	0	0	0	0	0	0	0	3705126.2	3949780.7	0	5544858.5	0	0	0	0	0	0	0	0	0	0	5624917.1	0	0	0	0	0	0	0	0	0	5658439.3	4270001.9	0	0	0	0	0	0	0
138	164.0564359	50785064	5548941.6	3838538.7	8827760.3	0	0	11149806	10619995	14174819	0	0	0	0	8697457.2	44969481	14647127	12030729	0	32141798	84307007	5367428.6	0	0	4433878.2	0	8807211.9	0	6580105.6	0	0	46752399	64246184	3743665.1	18055182	0	0	3697179.7	6340871.8	25886293	26566171	0	17030324	0	0	0	0	32688301	26492427
139	164.0577713	0	5807805.3	0	0	6530776.3	4022481.5	0	0	4522946.9	0	0	0	0	10705345	5502089.2	0	0	0	10276662	0	5177956.4	3603524.1	4668184.5	0	0	5983835.6	8037876.5	6112049.3	0	10143377	4951231.1	6646919.7	3810740.9	11949134	0	7018903.4	6796475.4	0	0	0	9776309.4	0	0	0	4039804.2	0	0	0
141	164.0716948	16948613	17992610	9636715.2	13202733	16205117	20624827	4474190.5	0	10027744	8451049.5	30719252	11340837	8067511.8	11555134	11735174	10053732	14038998	13887050	20548163	11558252	7576369.6	22074529	10256605	7000131	0	10627577	13565201	13043006	17068770	13767149	11322060	12213140	9334014	20162091	0	25373221	20683016	14013309	20632050	10311496	15193266	9069728.8	0	0	11205185	0	14353785	10367048
147	165.019315	13727575	48650544	16263779	32212173	34356312	25221174	11579870	12091518	17893945	7905242.3	12204847	10134610	13186752	39624883	15496232	17257550	15016581	12076703	27732297	8286389	21814939	9491761.3	9316558	7093961.8	30524462	12121772	11777571	9361278	18317713	23815278	13765900	13892437	21687335	10527335	16435586	31692673	20035800	12691970	11285728	9063594.7	6731586.1	7729417.3	20897774	0	11013018	8572765.1	0	0
148	165.0226871	0	13420671	6929426.6	6164660.4	7934855.7	8511397.3	7353757.5	0	5978664.2	8982281.7	13703582	5328065.5	8559727.1	7844162.7	6535719.7	7408269.6	6934500.2	7659574.5	6609240.5	0	4747746.5	4884872.6	6823861.2	3148265.1	0	8850203.1	3967226	6496221.2	0	8512861	5058819.5	11383540	6119806.3	0	0	6111967.8	0	0	0	3914861.9	6746537.3	0	0	0	4939216.9	0	0	3474640.8
152	165.0404447	2140688300	667570150	276888410	330988870	439044050	448037910	118605370	250539720	522953430	204484660	738188060	341169790	228541610	507949360	536386980	168780710	279007900	582370470	8350546700	353846240	312838580	183415200	493098470	149112510	281630310	442451750	426286880	415758550	459372040	528455750	440982700	461046850	176389470	278234240	552560570	292675520	394358000	214703650	315573470	237691480	348301810	207838170	302150570	163916260	146608690	216971830	191397130	166359510
154	165.0417731	152530830	112941930	266755930	125573450	238717910	145945360	371370550	479685320	237773520	145483060	284641050	128404090	420370350	98590255	257931170	166061230	345759900	109012390	351750400	119822300	303373750	443735200	469866990	334163900	132001640	67883687	333171490	173104860	120682250	127281480	253747880	111511870	174825310	121157250	179859130	65396412	182105330	62633373	203416280	309273170	242212840	195221210	193789350	109037290	189687090	245901110	135806480	303281360
156	165.0557072	23453807	11066088	19851675	23029637	7396944.8	6584454.4	7022326.3	6172638.4	16864625	33335412	39766871	13465819	36734120	15654284	11172464	6184559.2	15629405	8618919.4	13587441	0	5252091.8	11732314	21778662	12461482	0	11257668	11405194	11140214	0	5724453.2	13505956	5207852.5	18575391	13624528	14381305	8260056.9	12730144	16729722	19433432	11190658	10120505	7461537.3	0	0	9653009.9	7385469.6	17726858	11365586
157	165.0669017	0	0	4136412.4	0	0	0	0	0	0	0	0	0	4663061.7	0	6742637.3	0	4791243.2	0	0	0	0	0	0	3315571.6	0	0	0	0	0	0	5861409	0	0	0	0	0	0	0	0	0	0	0	0	0	0	0	0	0
158	165.0768334	8010410.7	25125123	5742198.1	9906336.5	29596364	8774266	6469989.7	5613305.9	9786812.7	0	11476658	5043502.3	3826691.6	0	14003147	10751059	4595937.1	6211218.8	25114108	9525911.8	0	4867733.5	8317025.3	6339549.5	0	41444191	7701381.2	16242897	23781732	10885328	12223887	15517048	0	9789499.2	17010612	0	10071700	0	10454987	8845429.2	9582420.3	7428180.6	0	0	0	0	0	11650125
159	165.0920588	0	0	0	0	3479961.1	0	0	0	0	4329300.7	0	0	0	0	0	0	0	0	0	0	3866472.4	0	0	0	0	0	3904461.6	8298637.9	0	0	0	0	0	0	0	0	0	0	0	0	4436832.7	0	0	0	0	0	0	0
163	166.014569	14762332	28136559	18378557	13516608	21519654	20081861	0	4312967.5	12628629	12291968	22073692	12510355	4543370.9	36638876	15531261	8817996.7	19203799	7933079	29652769	13842080	22641264	16032981	6858345	4443259.6	29039681	34369746	47548598	15882688	16210419	31481952	8983838.3	11948407	7227811.2	16419287	11383004	12974192	15482491	9433290.5	24765825	13858303	13316035	5066668.4	0	32299540	7817589	0	19707630	10003198
164	166.0179347	35465660	46075343	19961309	19304463	23791174	16183908	11325492	11039575	18102084	17055871	66030011	24220882	26127642	23309979	27205436	20283372	20822071	76153430	38370337	15640384	19461104	15769876	75639312	21755883	40486144	63162449	28224693	20746623	21467826	46330527	25572797	42901591	11155042	24031286	26523915	10809151	24113626	22182922	36107648	23647407	42660419	10540804	14475063	27954900	13766916	15825742	64717229	10302157
169	166.0509441	15825268	0	9977844.9	5034687.7	0	0	0	5945439.7	0	4767112.8	0	0	5481323.1	0	8368900	5440373.6	5858711.7	0	3833097	17189304	4772912.9	0	6852728.9	8017915.7	0	0	6109869.1	0	0	0	12800278	10721135	5306891.4	0	0	0	4133234.6	6945946.6	11067721	5913126.7	6625274.6	9607724.2	11040400	0	4990997.2	12011111	0	4911181.9
171	166.9751938	0	0	0	4588928.2	0	0	0	0	0	0	0	0	0	4135609.7	5960542.8	0	0	0	0	0	7931658.7	0	0	0	0	3696173.2	7234239	14152424	0	4726383.7	4668646.3	0	0	0	0	0	0	0	0	3949026	7391802.9	5679773.1	0	0	0	0	0	6920904.1
173	167.0116407	40401119	24525357	11029221	11955344	10548098	28747697	9519544.5	54239262	41750510	25222979	23246615	19783778	17824228	9764897.7	18191598	24260521	7870351.3	20064828	12597111	33052889	9763107.2	14054822	16618386	16803219	20048561	40009269	17696134	7617183.7	0	59530607	20644301	16024295	8019708.8	0	0	7546588.7	13182875	8938128.4	0	25857345	15727090	19878277	10330638	0	7130734	23007390	0	0
174	167.0131733	7673270.6	5677372.4	0	4755071.7	0	6517224.5	0	0	4739726.1	4153442.7	4231238.6	0	0	0	4345365.7	0	4770431	3925811.9	6142310.7	0	0	4000237.6	0	0	0	3626516.8	0	0	0	5522206.5	3543757.1	5518742.6	0	0	0	0	4294802.3	0	0	3947837	0	0	0	0	0	0	0	0
181	167.0349688	75891674	154467880	47797967	56543499	48738605	41948140	25640195	35602649	121034030	27449087	38524370	25972509	27006526	81143677	101065930	109587750	47856258	26033335	160687670	48246676	36269150	22757697	28979500	33299854	42662475	88406640	50952769	72671898	53166285	71789417	78710856	66692705	36953016	56728799	39134925	45931672	110430010	34559915	61157914	61399932	46285964	73348000	36733689	47284662	74085257	25937177	30023745	35886299
182	167.0383458	0	0	0	0	8222188.5	5951307.1	6630786.6	0	6189528.7	0	6527472.8	0	30558462	0	4626735.6	12595300	0	16434550	0	8832403	8941133.7	0	4062671.5	0	0	6594775.2	10822416	15178458	0	21462664	8697335	7835456.5	0	0	0	0	10834261	0	0	8798474.9	7164651.6	0	0	0	0	0	0	24367962
184	167.0461996	40558487	171257640	71489805	47892744	45312107	28576361	9996304.9	16414935	53744167	27612796	43859855	31505243	25696892	23488442	54056902	28134498	79307776	31145845	42572783	48775057	35312028	12397759	34074858	49282059	88009225	88490093	49881662	32646744	24995083	80686311	63802309	56715103	33557173	34318173	41780682	57175829	143845170	43905001	39729559	49150457	26102154	55572253	45715191	0	31799942	37840471	24980223	31606872
185	167.071354	0	0	5057502.9	0	0	0	0	0	0	0	0	0	0	0	7305183.7	0	4283002.8	0	5131664.9	0	0	0	0	4630805.8	0	0	6245111.8	0	0	0	5949743	0	3825216	0	0	4175968	0	0	0	0	0	6472999.5	0	0	0	0	0	0
186	167.1077417	7304929.5	8264134.8	0	0	0	6943084.3	0	0	7487849.7	0	0	0	0	5762604.6	7133255	0	0	3793883.1	9476000.3	0	4340651.4	0	0	0	0	0	5873983	39847818	0	5229959.6	3917814.2	0	0	37076176	0	0	4028429	8471995.3	0	6384730.3	9055418.7	10944911	0	0	0	0	16759056	5422762.5
188	168.018087	18050590	10222007	14991209	21439725	43096923	6086626	25580009	32010178	25679253	0	6743926.4	8517341.5	11150713	52489124	20073468	30580067	23799732	0	26690313	0	33005907	18029716	15431727	50570295	26959262	12483413	20600947	27857212	21033327	12019195	27004505	15647219	23205603	18841294	17558998	25886087	22781527	11906259	17031578	17074992	25492637	12051906	15743938	26170975	10861140	14447786	16380156	32291711
194	168.0302175	65343996	144636740	1197621400	153781670	56184024	152203160	32731175	192356930	144485200	83135233	95441004	80221451	103051560	154775710	710224600	93527904	471207470	69171612	48769222	171007280	97374545	90102066	224938830	716589880	579054490	96382355	379916370	69073337	91054444	100553340	511761880	85291376	231288030	104063240	509708500	58152388	114117970	248814990	287936060	196484490	98891290	501295940	177517860	44801629	70111537	221639880	352719190	124650040
199	168.0666034	0	6667195.6	7494445.6	6295042	9767488.5	5863823.6	0	3603907.5	5394810.4	0	7679155.2	6628115.2	4852702.5	9038633.7	7540880.4	0	4993834.2	0	6526397.7	0	5480377.1	5414578	5942627.9	4368756.5	0	4958058.6	4893031.3	8178385.1	0	4775166.8	6816461.5	4719063.2	0	0	0	6291436.2	6383260.4	0	8414767.3	3937012.2	7040801.4	5174887.3	0	0	0	0	0	0
200	168.0778312	22148529	250582330	24805659	65280415	109705550	32444237	6576940	10186741	35670792	29472632	13532065	39204673	19086524	263325340	13060654	49476951	55157416	47332753	64642235	8200336.8	31696839	28327784	37748161	84366506	30710287	128226700	32289733	64849327	16526753	24548460	12757643	22718245	12711511	96395521	14332551	107417400	64892106	26189382	21304141	7362017.6	21647311	12973877	14507413	0	0	13225598	74469198	55178545
203	168.9812177	20965159	18397483	8582247.2	18930004	12274221	12070892	4205907.7	5414031.3	13253957	4892908.4	18172912	6240370.3	3884680	10653201	11170133	7851668.6	5641162.5	6979786.1	29863846	18622382	8486572	6118891.3	7652789.9	4509620.7	0	11770847	13905450	10638530	15204917	31961873	12603504	21027018	4442099.5	20537986	21402788	8930921.6	24326142	30428928	40221535	13981769	19659443	15742217	8926303.3	0	15767171	11382112	0	8769495.2
204	168.9907573	6837813.3	0	0	8463729.6	0	0	0	0	0	0	0	0	0	0	0	0	0	0	16052515	0	0	0	4118851.8	0	0	7652637.1	0	0	0	18150415	0	7733815.3	0	0	0	0	7610219.7	0	0	0	14337553	0	0	0	8771745	0	0	0
208	169.0142367	0	0	0	4061492.3	0	0	0	0	0	0	5105984.2	0	0	0	0	0	0	4266290.8	0	0	0	0	4008518.5	0	0	0	0	0	0	0	3554743.6	6063873.6	0	0	0	0	0	0	0	0	0	0	0	0	0	0	0	0
210	169.0273	0	0	11850876	0	0	4627434.6	0	9406053.3	6024618.8	6035283.6	5552965.2	6462648.6	5604574	5224278.5	10374793	5400683.5	6386928.9	7472063.9	0	0	4204626.5	4697561.7	9662667.6	12739899	0	0	8553759.3	0	0	6510645.7	10602084	0	6680873.6	0	0	0	5289011.5	0	0	6047981.8	4949735.7	11944479	8712069.2	0	0	8513558.2	0	5123420.9
213	169.0618508	42111381	66115160	6973876.3	11598562	32464508	10243419	7218145.8	11586782	25625203	4836525	8241693.2	14670609	6021814.5	20433791	10350737	20276149	12901050	9641080.4	72165075	14361116	12572539	6067082.5	9030115.8	13888595	80500129	45993005	22901975	25053136	14985058	105013630	27825244	75987574	9022802.1	83085616	54419408	13791816	76439660	79225774	63817165	13784470	18239103	20283991	14426526	0	7871281.6	12051887	28656105	22949013
215	169.0870064	0	6084466.4	5041118.4	4726811.9	6989942.2	4306053.9	4195540.3	0	0	0	0	0	0	3750297.4	6065235.1	0	4608772.4	3906290.8	5090092.7	0	4085638.2	6966677.3	0	3020045.6	0	4548951.8	7398832.9	6809818.3	0	5272247.2	4187781.9	7028432	0	0	0	5132691.1	7210566	6351752.4	6724711.2	7152991.5	7787545.2	4220841.5	0	0	0	0	0	0
217	170.0458711	6349931	12810168	11166383	10754949	9873866.1	7944330.3	4708552.7	4004671.4	8613583.8	6139514.8	12076283	9993042.7	7053026	9383751.7	12320246	4383923.6	8573532.4	11170369	12056235	7985895.5	8433681	6699886.4	10946567	5310509.3	0	10062724	13822634	9406002.5	0	10754864	10181806	7551144.8	8148430.6	0	11280282	9779352.1	10286831	6346038.7	9799342.2	7516986.7	10011633	6158618.7	8639527.4	0	5977357.4	0	0	4270074.1
219	170.08226	0	30673520	19907206	16513469	15093666	19459043	3911152.6	6689119.5	13995448	9631548	18000147	23259739	14481834	46764512	10454573	7024300.5	12345669	18226041	10971331	9781455.1	30633706	11200935	22752767	4854917.4	0	13170796	10144962	16604458	14112797	9604982.9	8091381.7	11433824	10944967	0	0	12102032	10944870	6071598.8	7727990	8301922	36970408	8273410.6	10926591	0	7637861.6	0	0	4904418
226	170.9757325	0	8708550.9	6342280	4225381.9	0	6256502.6	0	3684222.8	0	6743956.4	10657287	7413569.2	4174075	0	5970945.4	5743630.8	11873196	5097478.4	9624178.6	0	3650987.5	6974559.3	0	5827349.1	0	0	0	7488675.2	0	0	7669264	8158378.6	0	0	0	0	0	0	0	4660558.7	0	4304412.2	0	0	0	0	0	0
228	170.99686	0	5191162.1	0	0	0	4959170.2	0	0	0	0	0	0	0	6565209.6	0	0	0	0	4099357.7	0	3479375.2	0	0	0	0	0	6887928	0	0	0	0	0	0	0	0	0	3503362.8	0	0	0	4054205.1	0	0	0	0	0	0	0
229	171.0063758	61073128	20737760	23100721	77304335	14823295	43155616	20149527	22854328	42482515	16581903	40746944	13931035	9452356.4	28532632	58864274	52551065	4498742	9788495.8	94260108	50507515	5065325.3	24015753	8601234	13280943	132953300	84467457	14582150	11767772	33290574	187505830	36373385	118708130	19288226	20348887	67617004	12766287	40867641	128670980	36634263	6356231.6	7957674.8	32008485	8210776.1	0	106845490	9013145.9	28242152	18748198
231	171.029888	25319843	5953818.8	9263275.5	8577385.9	14317243	4325051.3	3575889.5	16955059	72053070	5103882.3	7337946.9	0	0	10104691	17579341	73933844	6904353.2	0	9926502.1	16136662	4661016.5	3918812.2	4773292.8	8246441.5	0	0	6964880.2	12716055	0	9736836.3	18411331	18651038	5551597.2	9873762.4	0	8033257.8	49141683	13026274	39279506	20614466	6238373.2	8243424.3	0	41075281	51458347	9551605	0	7240577.1
233	171.0411204	216581730	213135510	80114665	127925770	107452890	104227100	71716623	68226097	108217800	76817608	56283576	43225748	33682333	223747600	142667790	113813270	165000130	61697416	250163080	228994160	68509158	73201090	50634026	60895527	127265740	191542270	94471294	82467477	120307910	110880670	155558660	260633760	39483739	167938450	55032804	167613640	157322160	117035780	250261900	147967170	87986499	78365086	50718097	124858320	76312105	42380243	178829470	97917599
235	171.0662737	47011675	49491859	55056611	53342338	64661459	43298836	19304586	38345643	32156358	33311044	38884019	41476623	37516952	70669579	42804356	45239437	27975738	33023683	39016062	62301293	50126305	39344317	28798629	34566690	91040449	31909364	55848568	30042703	70064833	81564316	39890426	53072405	34810837	27086027	27896350	39135554	42709803	32277050	61937033	43301945	105761080	28928856	34110859	36869449	33776740	36828622	34943386	17300569
236	171.0775031	0	5520848.1	4424192.6	9092879.4	5802912.6	6953889.3	4162263.2	3844873	0	0	7127792.1	4998492.2	4267265.3	7476456.3	3699009.4	6239067.1	4848423.4	4511000.5	6822715.1	0	10935711	5155370.5	8648962.3	3552095.3	0	6981393.7	6276533	0	0	5055969	0	5280674.4	4819715.1	0	0	6522623.9	5012808.9	0	0	0	4006217.9	0	0	0	5346625.1	0	0	3835062.6
237	171.1026597	0	5833050.5	6738778.8	6610697.8	16459691	6285020.1	0	5639667.6	5381406.8	4434980.8	5395898.4	6736439	6078688	17489571	7142843.5	6676822.3	5895826.2	0	9218165.3	0	4911289.8	12401077	0	4624593.9	0	5262348.2	9827439	8454055.1	0	7225731	4698913.8	7344684.5	3603101.8	0	0	11240891	8238371.4	0	8485921.4	9545008.9	15662036	0	0	0	0	0	0	4768145.1
244	172.0251296	0	7509533.8	0	0	3944555.7	4910428.9	0	0	4968013.2	3535678.5	7436795.4	0	0	7292157.9	5972388.1	0	5137382.5	3835765.6	9512961.6	0	3579768.6	0	0	0	0	5923253	4575686.7	5018012.5	0	7515849.6	4983552.5	8368387.4	0	0	0	0	5007529.1	0	0	0	5346666	0	0	0	4516057.7	0	0	3797968.7
246	172.0615235	17438915	29506230	18890689	18305384	15531460	12593925	11699667	5690167.9	15925686	9251803.8	20945939	16974531	13243718	19259318	19393052	12163183	15152623	16772142	26080153	12783276	12091097	9923251.4	13614763	11396239	0	22190621	20496590	20737909	14473670	25863473	16480944	17050859	14808933	16322686	15871723	16217365	25370705	9443493.4	14384622	18027474	18825553	13556799	12651832	0	12333490	12694722	0	10642273
248	172.0727463	0	0	0	4395485.4	3899985.9	0	6580016.9	0	0	0	5907936.8	0	3978771.6	0	0	0	0	0	3547782.8	0	0	0	0	3816484.3	0	10419291	0	0	0	6278318.5	0	0	3858802.5	0	0	9748690.3	7162206.7	0	0	0	0	0	8591141.4	0	5443695.7	0	0	0
249	172.0979084	14578523	54913582	36339960	69458976	31942653	38949566	18761836	16671792	34172654	36135685	52607947	51728955	39942334	52428463	52107795	14400872	35302760	62817446	41487377	27704836	47679378	37202924	62944323	23225031	39936975	38613397	66384518	33789165	31121502	38308009	36860935	23847458	38317693	36420918	15617058	34445933	46394569	12647550	24443238	30256969	34128329	32111479	36271408	28296110	24079114	25930747	24541745	30729721
258	172.9913837	350226620	394899690	185886770	279797860	541908290	559508870	159085420	218918420	165962810	357134690	390968330	1535520300	226289410	1096398500	93536071	220572320	150555190	727841260	876747720	102642620	316504420	407575610	616247040	308492050	404820740	149998680	175589300	132239340	191401760	183889630	57199929	453194960	130519750	259837440	66191117	175205180	422700550	178057060	227267560	321046780	238521470	132362490	649595640	466768950	138824850	803157190	261149930	219742710
264	173.0091486	832680120	1020929300	674362410	1936500800	414403910	920798600	304485230	421672980	610713650	484792670	792201220	618335750	707484420	1095485000	842440260	785390750	581134900	803529190	1222706100	797583030	1562030400	392677430	846522110	733980430	1264311000	909694040	851506100	754670060	844504860	1096761600	588771640	839738580	555236550	893425150	398918660	600000820	948897290	307992930	929760220	628620540	1243857000	469413620	796588790	1537186900	396219020	415269060	1589375200	533878770
265	173.0100675	10921017	12024743	8148588.8	22247132	0	10011396	0	0	7118354.3	0	8314466.5	6995011.9	8522689.8	11228784	9470850.4	10088732	8540657.7	10398695	13530180	11880506	14440095	5344471	9228735.6	8577225.3	23069693	12324820	71436212	7815368.1	15808410	12508118	6484340.7	11053200	6794209.6	10785022	0	6587444.3	9379525	6798782.7	9714272.1	6020024.9	13154166	5944371.1	8940145.9	27135792	14273806	14643524	18258407	6775734.6
270	173.0455427	16918322	28656800	31665765	20118293	21149948	25816317	8905507.5	26309067	19185515	13660602	34182011	12193885	18998523	24223400	39571130	19413270	31108779	21505823	16152572	23708722	16603544	12815280	43613816	23270338	52321653	20316621	30997676	13535777	14748114	28747214	41869613	27204232	19412730	16613111	29469120	14150509	21403198	26632215	55391449	25297393	16828782	27932908	17415147	0	15291143	18921341	26703455	12133039
271	173.0567671	30036144	70839773	47551267	64305234	69773113	78826875	29851233	14026953	28373033	31296088	55401848	78212603	61711608	142460010	40778936	41049620	53233961	62693853	83926457	29503023	53652694	80063022	45893494	37710976	95886834	105482060	116541100	35826270	41339280	82096331	31887210	47624389	35545272	55773044	21805117	58082731	41263483	62869077	41542486	26362158	35000555	16877097	57112040	53355943	45719301	20981051	60401885	45869805
274	173.0819229	81154474	108090330	116485410	105416520	93746484	85711734	45322460	60649603	75384356	69250899	69871347	88525814	69594099	111766370	80852530	62978703	69778468	78550232	105352630	75312042	72731473	70712105	45755376	62936315	103532520	64883525	91876260	68569305	97150475	89119429	70867748	96622784	50479283	51051759	59730167	86483238	73030902	68463952	144231890	133388010	105368170	49378916	43129955	57264673	44549888	61332406	81534423	28892392
275	173.0931508	0	11268053	5784010.6	10980842	7325938.2	6755203.9	6351433.6	3565745.1	5249969.5	8076129.1	17226481	10129716	9973360.9	13353022	8097663.7	6756157.1	4918769.4	4063045.5	8231633.4	0	7946862.4	6501766.8	7849326.1	6994576.3	0	10161219	8957633.1	6920854.5	0	7825250.8	6170657.8	5551277	4856400.8	0	0	12067172	5118355.5	7888333.6	0	7304198.2	0	0	9118816.9	0	5956253.3	0	0	6930757.2
281	173.9866463	63845103	40417688	633193300	13228367	17879105	38582211	9706401.5	331082570	162830190	49247667	164314930	28236612	75608381	47421864	511595880	30098409	602694000	69906719	17275437	260093410	122360990	53228026	300657200	726316610	266748450	34066955	581559000	0	20102796	30429689	706050140	58316532	252443650	126427960	487751460	39430771	150276410	329765020	402494230	349247520	78962329	823111210	350080560	28224106	110503880	339533830	316871700	142767400
286	174.0132233	0	0	0	0	0	0	0	0	0	0	5056267.1	0	0	0	0	0	0	0	0	0	4032829.9	0	4642989.7	0	0	0	0	5290901.4	0	0	0	0	0	0	0	0	5728402.6	0	0	0	0	0	0	0	0	0	0	0
289	174.0230686	0	4407016.2	0	0	3591901.5	0	0	0	0	0	0	0	3825733.5	0	0	0	0	4460871.3	0	0	0	0	0	0	0	3893507.1	4244976.7	0	0	0	0	0	0	0	0	0	3654656.6	0	0	0	0	0	0	0	0	0	0	0
290	174.0407816	124250600	148177420	93578573	84806276	62054774	84414136	39432471	26227137	74115427	63793066	154260770	99888954	47393586	123865500	132845920	50120544	81067369	89403668	193406180	101779420	76726169	71919983	69848360	30241720	86938901	112432510	177998030	83314192	92625985	186313200	105573450	102153700	47725427	134680880	72556824	75897705	160425260	51156108	82823942	76260883	135086480	65047836	63388448	99709023	72566207	46288891	82278920	65939232
293	174.0560448	30401377	22815881	45778249	9809984.9	17989683	31467317	6288979.4	6875085.6	18884256	16665959	26725026	43743927	10072335	59377050	37807577	6132828.9	57131878	21383313	40360030	29922391	16442774	86190957	26677349	8004085.2	0	34102396	49403977	33067404	39335998	50112106	28036873	41228261	8576591.9	38409391	42729108	16074790	26846250	31935241	30257283	33652240	133287820	39321624	21555933	32157404	18219388	17413560	48821252	60170013
295	174.0771676	28601052	43738373	24625989	28264445	22623919	26338481	11280655	17464121	31878876	21375524	38852894	24168499	26647467	22896406	25821588	21485145	21778082	40267660	32459482	21473427	16879058	14371145	34479265	20425329	19437773	30690168	37726533	32364040	22974522	36494565	27581508	25887072	20735788	26548651	29162512	22705186	43744165	22794245	21294463	34756235	35114501	28978452	25790617	0	16706232	19012276	14076672	19087449
297	174.0884034	0	5181970.5	4588482.3	6700602.2	4546796.7	4991918.9	7645580.9	0	4982010	5129409.6	11713947	5188608.8	6061496.5	5878003.6	5555345.8	5554119.1	7056288	5202314.1	8788279.3	0	4338079.6	6650406.4	3891486.2	6900078.7	0	8240341.8	7408866.2	7706853.8	0	8998786.9	5631585.9	0	6194473.5	0	0	11722815	9275683	0	0	3856056.8	4463170.2	0	0	0	4108165.3	0	0	8665686.7
308	175.024799	618172190	274154310	232581760	172016320	277775290	223787000	256217550	108261760	288170660	107777030	154839130	215556220	121923440	248117470	235241610	195687220	213347500	239966290	271216140	1097237800	146605540	215767730	128004450	122966900	2229905700	293784250	188666870	633544780	1209922900	511854360	225245050	2082683700	105478200	506025080	944885310	222524330	245044320	803546060	986083900	198265660	373496500	468462930	227431770	2815818400	387060990	632683330	5482950500	251778650
316	175.0611908	61762071	160451390	57459061	214886070	76258226	80864756	43318219	71949944	94965661	473460730	1167586900	121837690	460198250	63274451	67476608	47686571	152191660	1099933800	42785289	61646085	56861403	65007024	635790680	100302450	123470650	246961840	74747375	89555264	185135990	104162570	52720494	77788169	50515117	123364980	65876273	49476005	159492190	96715459	79103285	41698871	157744300	35777741	49609943	100041880	18436152	46570810	56209714	38108755
317	175.06256	0	0	0	0	0	0	0	0	0	5986667	12545169	0	6919370.4	0	0	0	0	12477833	0	0	0	0	8250713	0	0	4161651.1	0	0	0	0	0	0	0	0	0	0	0	0	0	0	0	0	0	0	0	0	0	0
318	175.0724248	17691669	34148664	18398259	26316723	24601647	32678258	8595784.7	10736918	27700763	27575801	23438095	24556086	21110313	25964881	21319037	19519209	27632039	20330119	39711494	9630818.3	17763097	10594254	13285559	15283822	35176885	23074865	12241869	17298110	19588399	29937036	17410411	29786631	16236778	13674221	16456367	21483363	22647003	15502784	26173363	29509941	18809131	8626954.5	20955221	0	11016278	14799864	15884207	10291601
319	175.0975669	21186448	36849331	26169966	28835118	45867051	28807405	11315044	20029233	21980886	14922549	17692682	19253617	20603620	38945868	32861176	21405540	14165154	21660482	45090177	20666941	27160276	27221545	12306322	24791785	25277871	28482092	274812390	34590521	110613870	20057351	29196006	105137410	18563942	15995304	17926889	24630430	18718294	12152124	31716654	28284719	90643878	14660293	20775888	28603279	6080816.8	22648819	21198314	12220684
322	176.0022745	9662784.7	5498992.1	0	4845500.8	0	0	0	0	4828012.6	0	7276052.5	0	5015657.5	0	8285115.3	0	0	3856165.4	3875895.8	0	0	4543173.9	0	0	0	4305709.9	6799881.8	0	0	5557944.5	5287303.5	4948403.6	0	0	0	0	5073125.2	0	7405339.8	5259859.2	7464806.9	0	0	0	3909366.8	0	0	4359052.3
324	176.0386788	0	7844537	5819950.7	6435717.8	4281900.3	0	0	0	0	0	4930845.4	7516997.5	5738194.8	3843641	0	0	4239479.1	18112847	7958144.5	0	4029163.7	36967935	13568218	4967606.7	0	8288951	9593282.3	5702384.4	0	5911057	0	0	4081717.6	12102075	0	6884529	8423934.2	0	0	0	48867807	0	0	0	0	0	0	0
326	176.0564418	16359510	27526006	8121483.2	9242834.4	7921049.1	9607548.2	7501163.6	5538891	9840162.7	7775543.2	11746058	6761266.3	4780399.5	7485877.7	8604848.2	6259200.5	6933876	6991979.2	15621181	11014780	6231352.6	3826084.3	4167959	3788499.4	0	19099252	10771423	9193245	0	23502973	11074652	13363192	8100786.3	13134520	0	6102189.8	9957018.8	8728101.1	9977009.3	13090088	10472476	8348010.5	0	0	7485052.9	0	0	6045362
333	176.9863243	0	0	0	0	0	3528623.5	0	0	0	0	3510959.6	0	4445064	0	0	0	4526834.2	0	0	0	0	0	4590409.2	3995434.9	0	0	0	0	0	0	0	0	0	0	0	0	0	0	0	0	0	4170476.8	0	0	0	0	0	0
337	177.0226894	64993188	82648510	72644847	87806782	95220302	57677969	19954010	8099275.6	37044918	24452799	26489425	64819993	41737218	93944678	41814128	69140706	45079628	39309275	97397888	11051457	76838019	38815061	46038883	58560772	98313125	72438594	76242013	79226312	69381113	120596860	27575130	68480630	56861381	48941070	68588432	87242307	96841958	45837653	53878203	29795240	101079320	28928982	82794475	85788458	16538063	28109532	72460974	30160479
339	177.0404559	232635810	230648250	103353070	132088630	115560010	148808850	70107479	82675465	151946030	66651580	135838410	75415574	66594046	154618720	138802410	88659168	69783625	75854039	142604920	110013310	95678592	56029778	69296863	75513857	260409250	226617660	88270682	96319172	123179000	327676280	103673300	204276080	59602370	87528715	189558920	75727424	110460130	82369874	154654390	101871520	136710420	85011923	68146920	103591720	57195404	89669849	145577390	51322843
341	177.055686	0	0	7402313.2	0	0	0	0	0	0	0	0	0	0	0	5971737.2	0	0	0	0	0	0	0	0	6403278.6	0	0	0	8641185.7	0	0	5895635.5	0	3844279.6	0	0	0	4472911.8	0	8029301	0	0	0	0	0	3846185.4	0	0	3964936.7
343	177.0768393	7872153.9	9530100.4	10407077	7466931.8	10554884	8276391.8	4693520.2	6862114.1	9245420.1	9567542.5	28850503	9229744	8022712.1	8670524	11807397	8153177.9	8070882.9	19635601	8813429.3	0	6807737.9	8022252.2	33669593	7362490.9	0	5713095.8	7947538.6	11455998	0	6675472.2	9214735.3	10387884	6349531.9	0	22710085	5750602.1	10455132	7509259.4	10212593	5313341.5	14093838	6677388.2	0	0	0	0	0	3749660.9
345	178.0145713	0	0	0	0	7459654.5	0	0	0	0	0	0	0	0	0	0	0	0	0	3789607.1	0	0	0	0	0	0	4117395.9	0	12960855	0	0	0	0	0	0	0	5935389.2	0	0	0	0	0	5388678.2	0	0	0	0	0	25878704
346	178.0179527	14152949	10553547	7710839.7	5945388.9	10145990	7394665.9	4958652.1	11965344	13930284	5729913.8	14235484	11421652	12056375	12355385	24937395	8885319.9	19636264	12148398	19498438	38495434	7227232.9	8764625.9	9147666.1	5060729.3	0	10515923	14984672	22289558	0	18681725	31079324	23303288	3960924.1	16056679	16526155	5742428.6	14458549	11095145	26417673	28035692	21995930	13762022	0	0	7208117.4	0	14999991	17718127
354	178.0478362	131077360	64271622	98608178	35028488	41843233	69656549	99791015	54959707	116107910	108001830	156742420	79785071	132395860	33163636	97570606	21371843	138789030	68805673	100071620	78228677	26025756	118515120	108704810	101963860	94846178	111240850	74776218	73221137	65534274	89231287	124282650	194349230	119578140	89123682	160297410	46438168	102894900	231110050	141957640	114972390	87945557	57398944	51600443	0	181367010	63764146	134673910	137372710
356	178.0509382	20054423000	8431673600	15088890000	3368494200	6380659100	8927910400	14703007000	5533114500	18398064000	14090051000	23461574000	10473843000	23191038000	4907098800	14509618000	1886251300	25438662000	8554718800	15382688000	8102687400	2880581100	18780991000	16819234000	14242555000	16905349000	16956535000	7600582600	8786193900	6914188100	14159720000	21094018000	32438958000	16586253000	8611537500	31186562000	5881470400	10346640000	42562560000	26241221000	18180027000	12236303000	4892828400	5989603100	3172260000	26640067000	7852925200	24524304000	22507363000
369	178.9655686	0	0	0	0	4270831.6	0	0	5720710.3	0	0	0	0	3777070.9	0	0	3521037.3	0	0	0	7904422.8	0	0	0	0	0	0	3549846.1	0	0	0	0	0	0	0	0	0	0	0	0	3622083.4	0	0	0	0	0	0	0	0
374	178.9751656	0	9072489.1	15501841	5626796.8	13526286	0	0	0	12244595	0	0	0	5302333.4	0	0	0	0	0	6866590.8	8421925.2	0	16692254	0	0	0	6204149.5	0	0	0	0	4174383.6	0	5418754.8	0	0	11130886	0	13458317	0	0	0	0	0	0	0	0	0	0
382	179.0349744	6683532.9	20635359	17853127	12526691	17218373	7202121.3	15216261	8733499.5	8908329.6	4602282.7	11021422	9394325.2	12431764	9643763.9	14586046	6653619.5	11533322	5008616	18955605	7830459.2	12914181	0	7955528.6	15915061	30615985	17752876	11263690	8152396.3	0	14907590	15672613	11149378	18384954	0	13928398	16880829	11084363	10667139	27172318	7589943.5	18616675	10264252	8799003.1	0	15439042	10625881	0	6109094.9
383	179.0383487	0	10890911	5042982.8	9176674.6	6777892.5	6102216.8	3966916.7	3584058.9	5908873	4674506.2	8902573.2	5840180.6	7071123.6	8218739.4	5745309.7	4723971	5640009.6	8011399.5	7790900.1	0	5490500.9	5428116.5	9983496.1	5605060.5	0	11602475	5551913.5	6428139.8	0	10103109	5892580.6	8863361.4	6591961	0	11107021	5502876	9556362.3	7366978.9	6642269.1	4688167	9635618.5	4489595.6	0	0	0	0	0	0
385	179.0462069	111177290	288461920	143721860	107863520	76384515	101570890	46641155	51277242	168236520	98060185	132075370	75483859	71744434	135014930	127183230	70835122	162485770	93207942	169410320	265502230	64213572	78652435	74776967	62656947	129928750	136515560	82065384	100352870	54755995	59870468	92778595	157698050	77210232	116001220	96982284	113566460	128303500	81106690	206059360	110399540	28718625	66147450	67381913	73612249	104843840	56518551	107919940	63109253
397	179.056098	891769930	621062240	1178374000	394810340	404254980	579776840	441856770	691695540	933301220	479401370	646112110	345586130	318514860	695542290	2247135600	1761839300	1474424300	386397570	623914770	956748310	567590210	446491670	1084900000	1133183700	2416371200	550422500	1112284900	402994540	322414230	953617410	1768230000	648284160	577075320	660292040	2308492000	350248190	701493640	853176580	2366603100	984301620	622359460	1058296400	689333910	524427220	642087490	613712020	1283419200	426265480
398	179.0574418	15292105	12207708	3818723.5	7235679.5	3855169.4	12546886	14074242	272676790	6179877.9	15057432	3897193.9	8193233.8	17340337	19920528	5206266.3	5355088.2	4817286.5	10749188	51258129	15987223	3856514	69861394	4772556.8	3000561.2	66912813	3650536.3	5245286.1	5243112.6	14406105	4749953.9	5938529.2	5610429.9	3593334	44700356	13666506	9820921.2	21989895	9513855.9	7497881.8	56652340	4088863.1	19471737	11263896	44620503	4117342.6	14284310	216515650	35744643
401	179.071351	0	5338521.4	10299585	7598269.3	5084719.4	7533123.8	5385535.5	3754949.8	8161732	4156949.7	3531911.8	7761423.7	6321230.5	7221006.2	6692792.1	4074382.4	6312868.6	7117858.3	8783374.5	0	4795040	8204911.6	6047426.8	7656239.3	0	12631590	9998147.8	21131494	0	0	6689502.9	5567867.7	4747731.9	40162754	19706887	4256391	6683109	18946174	9415767.8	8019569.3	8075612.8	7186198.3	0	0	3992668.7	0	0	4387073.1
402	179.107755	0	0	4650843.2	4000247.5	5004857.9	3591614.2	0	0	0	0	5399281.8	0	0	3714120.5	4631889.8	4119577.3	0	0	3914968.4	0	3485738.6	3504394.2	0	0	0	0	4399741.6	0	0	0	4953624.6	0	4657614.3	0	0	5677601.5	0	0	0	3827531.1	8621206.5	0	0	0	0	0	0	0
409	180.012479	0	0	4764809.7	3898875.4	7303221.1	0	0	0	0	0	0	7082183.3	6340386.2	0	5506444.6	0	0	9065555.8	6275317.7	0	3489178.3	0	5210033.1	0	0	0	9184423.7	0	0	8342434.7	4221074	4459455	4454840.3	0	0	0	3649635	0	0	0	10906111	0	0	0	0	0	0	4916016.4
410	180.0302232	7157588.2	4950915	6091111	5747304.8	6054802.6	5802775.2	6092717.4	8168293.7	18083222	0	5873647.7	6012196.8	8635615.6	8073469.4	10188890	8142828.6	4501338.6	5325137.2	6966579	17894460	0	4809158.4	4469806.5	5621791.5	0	7253971.9	7061540.8	0	0	7887103.9	11535551	7149180.1	6070085.8	0	16518050	3607650.9	9840816.3	7700653.1	0	11690387	7412796.6	4788098	0	0	0	0	0	0
411	180.033599	8545011.7	14719298	4973926.5	9213224.3	9571442.1	8654230.8	4634732.9	3961509.2	9098261.2	5867224.1	12037263	8455780.3	8173311.1	5871900.9	4362745.2	6127500.1	8925178.2	6329168.7	10061426	0	5350391.4	6737605.9	10444270	6847903.1	0	6841107.4	10283460	7543729	0	21238111	7892734.6	7319195.6	6564469.3	0	0	9366122.5	14171504	8051916.6	8054753.5	12524755	12658236	0	0	0	7298957.5	8279432.6	0	4694797.3
412	180.0432907	11027314	24263233	15442213	16257479	12973233	16567605	5121803.5	12904868	17562580	23141271	13387406	13407747	16345566	13428476	19738584	12893163	10243001	14683695	12063409	16159994	12052854	11341733	13620653	15176734	0	11877202	17091459	17371920	0	14407838	15586493	9899450	11522084	0	0	9489865.1	18984494	11452267	8754496	15355793	14182971	14959200	21351811	0	0	13768007	0	7246923.9
415	180.0526957	13049521	11531712	6792163.5	10847301	24373871	4106820.1	15577066	11147042	15278098	4276485.7	5037452.2	5034225.6	0	14222394	11660886	18404650	14727096	0	19195759	0	11121077	11004611	3523579.2	13598876	0	12011921	16049921	24455886	19422463	28706652	16143804	10787673	10836899	19194099	0	15637096	12867117	9768041.8	7049182.6	10514384	31384313	12500895	11251394	0	10551147	9698117.9	0	13439146
420	180.0666131	55735727	116151230	54098401	30316867	49148525	45657266	10287944	18524064	71561552	26175380	97688266	27541568	49631770	23706616	54305492	19603368	124404090	32824428	140191850	38077046	20088627	76514177	57540841	73638426	44356486	51449935	53509183	37588812	39525373	26477274	78688185	47136598	61530593	100305200	62975324	54645862	75470571	181435500	187652800	62608014	36903543	31524189	38665344	38990911	85555113	28433156	127956900	88550632
429	181.0176139	0	6491060.5	4159572.9	4109308.2	3631869.2	3908434.2	0	0	4798127	3962977.9	5789919.6	0	7740696.3	0	0	3601569.6	4765288	5974791.8	3840879.7	0	0	0	6235618.1	0	0	4697353.3	5564014.2	5692868.5	0	6514952.6	4520647.9	6665381	0	0	0	0	0	0	9362868.2	0	0	0	0	0	0	0	0	0
430	181.0273	0	0	6032019.5	7650842.8	5321868	7437232.9	3565601.9	9653852	7904077.7	7516416.8	0	4755632	7136663	0	0	6297168.4	0	5758790.5	0	0	3822965.8	0	5095360.8	4521078.1	0	3559032	0	0	0	8249671.2	5622342.5	4612931.6	4121757.9	0	0	3766565.1	3768306.2	0	0	5929628.4	4765763.6	5319764.3	0	0	0	0	0	0
435	181.0367012	540521250	213819190	381527630	220989110	465567720	100259890	655835620	1142415000	647928520	129005220	502749760	141199040	393174420	145974510	523343940	430194610	773508340	61004133	807120350	216553700	513629240	604134150	608276830	674328980	823248110	122178760	712383920	496170050	343900530	586930890	568711970	544906950	346826590	322019500	1198844400	105755620	504316000	345520100	1211555400	937815800	677136990	529840470	300676470	301891260	669554980	973303680	638958360	542483040
441	181.05063	595706660	1051041600	450561620	196885180	278072300	138979890	148080090	218622620	329372360	172185760	577923640	247090370	506101140	384678130	484298820	157210030	1590750500	304260200	1405439500	218556650	431004720	955579140	366860640	336849300	314234100	665132740	149257130	204159040	251877740	492442310	879385380	549547710	956968790	394782890	1959520700	175079390	290322530	858886110	999661100	486176510	326296160	102516560	96029561	164873910	1170696500	144309630	1105521400	148632160
444	181.0539757	0	5143855.5	0	0	0	0	0	0	0	0	0	0	3618579.6	0	0	0	3812739.4	0	3755770.5	0	0	4424575.9	0	0	0	3830916.4	0	0	0	0	4107842.6	0	0	0	0	0	0	0	0	0	0	0	0	0	0	0	0	0
448	181.0618688	0	8108430.4	23340751	5080406.2	7204487.5	4954732.5	0	8384343.5	8483721.2	3801596.9	11182073	8372731.6	12320595	5898046.6	23876670	6482572.4	19993970	6567777.9	0	8269604.3	5861393.5	3787886.9	8530812.1	14079186	23365870	6108707.4	18752488	6748830.5	0	9925570.2	25895073	7996734.6	10648921	0	23774143	4302564.6	8835293.5	13603934	25961646	12993079	4165102.5	10513328	0	0	0	0	15376401	9618012.4
451	181.071759	98821922	226701100	68446541	249615030	128060390	223815720	1350668800	418922130	157481670	32156956	229747260	40613306	45550481	66739949	92099644	343859120	92839153	67590753	105323990	65268963	120320560	226786050	75997019	77278096	124865260	127675590	446514600	218077250	118138730	363029180	88858912	107703490	56044376	685576360	1339329000	367578080	209101920	308871130	0	107647220	73811549	42047566	25808374	222593720	28147616	43588223	311655180	49773915
454	181.0870078	6984703.9	7996843	11475851	7417426.8	7433380.3	8166505.3	3596194	0	9645510	3502906	5295350	6668952.5	0	8362443.3	10118138	4668745.4	8235695.3	5344206.6	11162454	0	5103374.4	8000155.8	6727576.7	4786046.3	0	11550976	6794180.2	22495163	0	0	7371965.8	9067387	3603254.1	23384617	14471995	7390813.4	6891450.1	11862491	13394155	10395892	7994874.9	5687548.3	0	0	0	0	18611213	5539289
455	181.1234113	0	0	0	4662541.9	3497343.7	0	0	0	0	0	3958801	0	0	6325382.5	4238804.7	0	0	0	0	0	0	0	0	0	0	0	0	0	0	0	0	5804917.7	0	0	0	0	0	0	0	4026982.7	7067349.6	0	0	0	0	0	0	0
458	181.9917213	173035180	7024789.4	41128146	3746206.7	19951734	46597563	1041346900	17654180	451676760	6288696.1	4507759.1	0	0	0	4573534.2	0	0	0	16307740	0	6489028	0	0	4057181.9	0	5158605.6	5397031.9	10610951	0	8729985.6	44293793	1269208600	8678055	109845050	1553344800	9806575.9	9543781.9	24832106	737127860	462241400	6823325.7	27219672	12370755	0	7042894.3	7723280.9	160031380	12106854
462	182.0128635	0	8766226.7	0	0	3999379.7	0	0	0	0	3862965.9	6611356.4	4900937.5	0	3678359.6	4152475.4	0	4759313	0	13192602	0	5340737.7	5066830.1	3570210.2	3354095.4	0	0	7422085.1	0	0	0	8459486.1	4866139.5	4227972.5	0	0	5967117.5	0	0	0	5122901.7	4122490.9	0	0	0	0	0	0	0
463	182.0225583	0	0	3971054.6	0	0	0	0	0	4712787.1	0	0	0	4396123.9	0	0	4942608.6	0	3976073.5	0	0	0	0	0	3420522.3	0	0	0	0	0	0	0	0	0	0	0	0	0	0	0	0	0	0	0	0	0	0	0	0
465	182.0281152	553878180	0	0	0	0	0	0	0	0	0	0	0	0	5422229.8	3877433.4	0	14408191	94825449	32437592	444395620	0	0	0	5357913.6	1177068600	0	0	5742978.3	835383540	0	0	0	0	115546170	832502070	5754123.7	0	0	7364593.2	5218707.7	27590105	214458580	176471290	1517180500	64810154	279625480	0	309914080
466	182.033738	8320007.9	4276048.2	6095117.2	0	8159633.3	0	7197250.7	12838687	6654577.8	0	6383961.8	0	6462106.6	0	7778744.7	5806271.4	9845822.6	0	16002583	0	6506591.3	8691755.8	8901919.7	9581529	0	0	15338786	7798497.6	0	9676284.1	10710107	9207032.7	4020498.1	0	20348596	3544347.1	11001121	7054276.8	12072816	18827955	11605080	10214611	0	0	13646249	17841036	0	9262240.7
472	182.0458659	1320129200	238026410	270253520	203125300	183966580	199352250	584126820	322049570	949377620	133170740	97488312	119292490	95545625	184896630	1095774100	88069438	298577020	81427431	459154770	1629122700	124891580	76515466	74086622	155414810	169480300	206292550	190682400	360620990	1477353700	243737150	938371740	299664950	192563940	272434230	779958580	98482538	358813660	383637350	382619060	1918709400	248715730	616583380	224178430	217545280	297887910	1022590700	453081740	551705060
475	182.0492374	0	0	0	0	4344015.6	0	0	0	4883568	0	3695863.9	4450373.3	0	0	6921206.7	0	4161340.9	0	3808756.9	0	0	0	0	0	0	5113766.7	3814752.4	4659743.7	0	7917690.1	7219481.4	5835126.7	0	0	0	0	5092510.9	0	0	7269873	6481206.1	4987249.4	0	0	0	0	0	4774110.9
477	182.0570918	0	0	0	0	3479342.7	3513571.9	5926080	0	0	0	0	0	3698327.9	4142770.4	0	0	0	0	7826547.9	0	0	0	0	0	0	11017158	6460511.4	0	0	8577977	0	0	0	0	0	0	0	0	0	0	6492373.1	0	0	0	7255014.7	0	0	0
479	182.0822575	17546978	32213162	41139911	8565235.7	14435116	24458417	6820765	11535641	49487692	19764911	54171572	16508226	33989653	8899215.4	35762354	6073594.3	77185145	20881378	61439569	17289566	10738682	53972870	51709402	51058195	0	36329795	35740188	14973116	24089452	21007414	53221525	34730290	37537244	59302705	53746734	10484390	26652763	239777630	119634350	49951341	13738514	11455565	25351288	0	80404644	16459975	96070282	50490587
482	182.9604893	0	0	0	4867791.8	4253213.1	0	5077178.8	4279576	0	0	0	0	0	0	4728424.1	8330531	4325052.4	0	5030584.1	0	0	0	0	0	0	0	4138641.2	5449351.6	0	0	0	13058695	0	0	0	0	0	0	0	0	5249894.2	4265961.7	0	0	0	0	16681123	0
484	182.996868	26581052	24302401	33098843	23684172	0	10041359	15758839	5056084.3	30497257	6222391.4	4299449.6	0	4960721.2	19502858	20645828	5741055.6	11121241	0	15157540	16259634	54498907	0	0	7685646.9	23087475	17560925	9452973.1	0	19752964	21414470	30722342	6095491	0	27619792	28849338	8466435.7	23514739	28874490	49160002	5202286.4	10095010	14885350	43416724	24251220	17377216	0	0	8152180
488	183.0275025	0	4768125.9	4154808	0	9102534.3	3781995.9	4428179.8	3819249.1	4353365.7	0	0	6380541.6	3509902.1	6446759.2	3981600.5	9058972.8	4963477.8	5457657.9	0	0	0	6476323.5	6027567.1	0	0	0	0	5625776.5	0	0	0	0	0	0	0	7655776.7	3810015.8	0	0	4013083	9144350.5	4673922.6	0	0	0	0	0	6801104.8
489	183.0298902	22217656	31173310	26467160	23738056	14231302	11412556	5327699.6	33482673	19505382	7799188.5	37789510	14807005	11691054	10974087	25713856	14471453	14957846	26244602	17094624	19794671	11860632	10083939	29111023	23540395	35485423	13839449	11269865	10636176	17531200	22678466	34010402	35050175	13683446	9170316.2	17503926	8631328.4	14811888	14945591	37000766	18778491	11721630	13787746	0	0	8942780.8	15669219	30380571	10261041
492	183.0410474	0	4355948.4	3674886.5	0	3730981	4330538.5	3804962.4	5221519.7	4750020.4	0	3934964.8	0	0	4468037.8	4326655	4022747.5	6714260.5	0	4538815.2	32227182	0	3729522.2	4571261.6	5641002.4	0	0	6345864.1	0	0	5682977.2	5377728.5	13367614	3680532.7	0	0	5293151.3	4485550.3	0	0	6747449.5	4067133	4369345.2	0	0	0	0	33658394	4379919.4
493	183.0429435	10317367	9025532.2	17121110	27704519	13688645	13611146	8730610.2	26785968	19010660	22803795	18871493	14790172	15149612	10963974	17164095	14977243	9258228.3	19613432	6512927	15789933	11610518	13073762	18371309	23317802	0	11339096	9569799.8	10709135	16613887	16849473	14337248	6567837.8	12550517	0	0	11182975	10910830	0	8970589.1	20805241	12292637	16767713	13897487	0	0	15072929	0	9765103.2
495	183.0523571	22461238	23134523	35358805	12125510	16897732	9865545.4	23669617	67600047	25107939	54338002	30896196	16912539	27208620	7792516.6	40011326	12314522	51544851	13430583	24210910	23323884	18220502	51982369	31864812	48804521	29579245	0	26402215	14449934	0	16939328	33031071	24702269	16876788	15225034	16608820	5159166.2	17687853	15448052	73595708	57502712	31047516	30744544	26565134	0	25178170	46100897	30813337	29361518
498	183.0662685	14096820	22190394	31013716	10910981	14191554	9449608	9424239.8	14398829	15444002	15245841	13842370	15434522	70735018	13766531	31619260	12117977	19243794	16090102	8902108.4	18387947	11420052	16629792	10673067	26230952	27804139	9463637.3	18706469	10894476	0	9492990.3	28579358	37531579	16093810	0	17610418	9455932.8	13635052	14671283	32583867	16710711	19959130	14325151	11559565	0	7495097.1	13629087	21195415	9098412.8
500	183.0775027	0	0	0	0	3987137.3	0	0	0	0	0	0	0	3807481	0	6397274.8	0	0	0	0	0	0	0	0	0	0	0	3593380	0	0	0	5398012.4	4804633.9	3561729	0	0	0	0	0	6252601.4	0	3842648.8	0	0	0	0	0	0	0
502	183.1026628	25085617	32038966	27484240	15640193	25547263	26307780	19439212	13942121	36025310	13676430	11823294	14451478	8508070.5	35274495	30356024	9705685.9	13563854	12271474	29240920	13405159	20835537	22790172	7783271.2	8201924.1	25799783	15388370	24849185	99367241	14504633	13776634	17617306	29601975	9025774.5	84429253	21385390	23467513	16514856	47498735	29585207	26964979	38473814	29727707	13710025	0	4147957.4	15823068	64103956	16881257
503	183.1139145	0	0	6876046.5	0	4495037.7	4243923.3	0	0	0	3682717	5171724.9	7014741.1	5260613.3	5593790.3	4947286.8	0	5011501.4	0	7807351.2	0	3695263.6	7502267.1	0	0	0	3553184.4	3652895.9	0	0	4482904.9	0	5948469.8	0	0	0	4153288.1	3591030.7	0	6446997.6	0	6841236.7	0	0	0	0	0	0	0
504	183.1390582	0	0	7548043.8	0	7131963.2	0	0	0	0	0	0	6076882.6	4682466.8	14492732	5314996	0	0	0	4638164.4	0	5787085.2	11557273	0	0	0	0	4008637.1	7327524.7	0	5260630.1	0	4872882.9	0	0	0	5243125.7	0	0	6530706.9	0	5675985.9	0	0	0	0	0	0	0
509	184.0073833	0	0	19393140	3898144.9	4574155.5	0	0	3578804.2	6610986	0	4549764.1	0	0	4938729.8	9795418.4	0	7255356.8	0	5536700.3	0	0	0	0	9413391	0	0	6742371	0	0	0	10392443	0	4496762.4	0	0	0	5355759.9	6086169.6	0	7463541.1	0	9556739	0	0	4044097	0	0	8511121.8
513	184.06153	15531669	19532632	25760239	19825252	17443623	15852077	7377520.9	16912463	20839429	11275328	16583263	18346879	19213901	16629413	29812181	29004293	18056248	17089688	21792247	15840007	13992572	13260551	14637579	20141002	26183172	15523446	29587774	17193580	0	25730262	34105782	17980371	15505494	13898798	27211207	15480034	26032907	17658261	23606745	26734224	27059186	23247230	11292335	0	10341148	13591237	0	13416909
515	184.0727684	7716883.8	8988822.9	8032942.4	5771043.1	6159141.9	5229995.7	0	0	0	0	6308926.2	4721758.5	0	6718052.1	3950836.2	0	6969495.4	4323638.6	11414774	0	0	0	24174858	5241353.4	0	16928501	6121628.8	0	0	5441173.4	0	0	3530260.8	0	0	9494560.8	6453482.1	0	0	4518414.9	0	0	0	0	0	0	0	5138668
516	184.09791	27554258	62448085	149478640	17961057	24973092	30371434	14786830	18807372	88846722	40198781	98107612	23455996	52441930	18070690	61320402	8881218	129699770	42812436	97433716	51317892	18140409	62432708	105286150	88064583	23509760	59256435	50228282	34945768	34396952	32383059	90419634	51687248	52682003	106429290	179587140	19841695	30655752	223355540	190775510	66729357	25259247	17103995	39208748	39843692	136037340	33302594	136058290	82554634
521	184.9584064	6633037.1	0	0	0	9145890.1	4652072	0	0	4245919.9	0	0	0	5633687.5	0	0	0	0	6230448.7	0	0	10955257	3550195.5	19544514	0	0	0	0	0	0	0	0	0	0	0	0	11075997	0	0	0	6980930.9	0	0	0	0	0	0	0	0
523	184.9857069	0	5572524.5	4849634	4369945.6	5150944.2	7761446.2	0	0	0	0	5582386.9	0	0	5848828.5	7329637.8	0	0	0	12966825	10335098	3597687.4	5185761.7	4908128.2	0	0	4927244.8	5951726.1	10010241	0	11274630	5227173.7	9815715.4	0	0	0	0	5065120.5	7886988.3	6664526.1	5068064.8	4897217.7	5802035.8	0	0	4901972.8	0	0	6314371.1
525	185.012524	0	0	0	0	0	6096452.3	0	5004229.3	0	0	3890128.9	0	0	6526682.6	0	3596290	0	0	0	0	0	0	0	3575456.3	0	4505322.9	0	0	0	5962180.2	0	0	0	0	0	0	0	0	0	3634910.7	0	0	0	0	0	0	0	0
528	185.0391163	26274695	0	0	0	0	0	4220179.9	0	0	0	0	0	0	0	0	0	0	0	0	0	0	0	0	3249886.5	0	7233097	0	0	0	24474242	0	0	0	0	12922288	0	0	15596105	0	0	0	0	0	0	4606785.1	0	0	0
530	185.0455457	32570503	26589192	53357470	19282965	14073948	15689058	8871555.4	18908931	34282554	23561917	14552910	27870518	15106049	37496408	41112193	20591296	37587311	14587019	75650597	22846646	12855732	13877502	16739644	27798654	55487279	18508201	27610985	20362141	14886861	24646274	45854305	66625791	19959626	65355044	47068399	10639383	49504444	155810380	150417550	29498044	24721181	27896239	11791395	0	33013649	21753852	78689634	12671807
531	185.056781	44331654	40866439	31638173	39363349	41637211	39740833	15290883	13677314	31345849	22218429	51874190	28603829	22069889	67887960	32437120	21025983	37730926	24257354	61243428	30125493	27919411	30630653	30675515	28588029	55894318	48311336	35582185	33573276	39501260	67293953	35485280	74946302	22076106	39909411	51728878	45579607	64533691	52738119	78770313	31843899	46699676	18750511	18331362	36500002	30347920	18831355	68343138	19889342
533	185.0819296	76871556	88256389	146837660	97584403	124626520	65926816	35073089	104860930	57593655	63203643	75367052	89697075	98740223	168169300	103218810	54240830	40839789	51909064	52139042	123430710	98205361	74238843	38633657	83549692	257211180	41759014	89586151	65633434	198365130	148369660	91904350	181714170	90784712	46467617	100522480	60566101	87641786	49916230	170163340	76840249	132626590	48149677	59257312	44640800	42716302	102375930	91091296	24915900
535	185.1183073	25391746	23348739	20556312	14164240	24933463	17888029	6359934.3	6216318.1	17132341	7011929.1	12078601	14779825	9560060.5	42620755	24417660	9295163.4	16193706	12353990	20874527	27456944	22518191	56941689	8610166.8	5596889.1	0	12748579	24081124	36947863	27479111	19556988	21044956	33389561	8823973.4	21467295	21160041	16773075	12351159	35410755	31585413	32055607	50887063	11572394	0	0	4637035.7	12100663	19283549	9717753.7
536	185.1546967	0	0	0	0	3491908.9	0	0	0	0	0	0	0	0	5294416.8	0	0	4657448	0	0	0	4588444.5	0	0	0	0	0	0	0	0	0	4270744.8	0	0	0	0	3763712.2	0	0	0	0	0	0	0	0	0	0	0	0
540	186.0230365	0	7228682.4	13341022	3591288.4	0	0	0	0	0	0	6214032.1	0	0	3771709	8455552.4	0	6056726.5	6249327.1	5940965	0	0	0	3612735.1	6111491.1	0	5497804.5	6858664.3	0	0	4855744.2	4283759.6	5673149.4	3696912	0	0	0	6376639.2	8688524.8	0	0	5609819.4	7394450.7	0	0	0	0	0	3876658.4
542	186.0407929	13452234	16817097	20156509	9648151.5	8388513.5	7510695.6	0	5397543.1	17480575	5470217.3	15121999	6357307.9	7597477.9	11592028	14121791	9025161.8	14355062	6785614.2	18769252	9031989.9	10366523	7269700.6	7905726.2	7759234.2	0	11975980	13970599	14125087	0	14688895	14631327	17530300	7244303.1	10342249	13941482	12094941	15974782	7650507.9	18911435	11729146	9634586.4	7705809.8	10944999	0	7695445.2	0	13571490	10521922
544	186.0520259	34028361	43565897	26336989	21539671	4965984.9	43924583	30957574	21768646	50532350	38964745	41597263	28972667	40716741	20430491	36156223	10619785	38534709	31295118	44373219	42744309	7086842.3	41112900	19711998	8555201.6	68022508	66649835	17931943	6036926	19790734	54050751	37487134	64956092	12743823	21977705	32867242	4870940.6	21233918	47523595	34010187	25538554	15555610	23054449	0	0	37057365	20641858	17610530	4802624.9
545	186.0533712	9969257.1	15600009	16126941	4902358.8	6394816.9	14295591	7153734	5044870.4	18806910	3857616.7	4673902.5	7455675.3	3805285.3	8654875.4	10670399	3777113.3	0	5490125.5	29360611	0	7931194.2	5354116	4425373.5	3430369.5	0	8652811	16258663	39318366	0	4417246.4	5422269.8	9009019.6	0	97271017	0	4358972.5	12627454	22285195	13936843	14439546	9851353.6	23685105	0	0	0	7599745.4	38339362	6849120.8
547	186.0771831	15080328	30341448	20016091	12944790	11606624	11721190	9786756.7	8989765.2	20383741	10598728	25134029	12460218	14408324	14582298	28450109	10134152	15928500	18284812	23683810	14334196	10832057	9883810.8	13413628	10673600	23075691	24377450	18693797	18123613	0	25915197	25272861	25224762	9368653.3	12560935	21091752	11278747	18013948	21156874	21132618	24043896	17348824	16979568	10985573	0	11320275	10407936	0	8979263.6
549	186.0884233	0	0	0	3900565	6705151.1	0	0	0	0	0	0	0	0	0	0	0	0	0	0	0	0	0	0	0	0	9058857.1	0	0	0	0	0	0	0	0	0	13156955	5222651.8	0	0	0	0	0	0	0	0	0	0	0
550	186.1135652	0	18560582	18277721	14350420	9239261.9	4694468	0	6156483.4	10737339	10997638	27246667	11663288	18987842	12787864	18295355	5639686.5	8672178.1	14755274	7442656	0	9567863.4	7641089.1	10723194	13280063	0	12733288	19081635	11187035	0	11772859	12266522	13307576	9292427.5	0	0	6340729.6	8604474.5	0	11276872	9123958.4	15701462	12587694	8726306.9	0	5093617.6	10386623	14620191	9471549.7
557	187.00057	0	0	7597106.1	0	0	0	0	0	0	0	0	6566997	6077853.9	4152659.5	0	0	0	7451877.5	0	0	0	3687006.1	0	3137305.9	0	4787650.6	5270330.7	0	0	0	0	0	0	0	0	0	0	0	0	0	6293677.5	0	0	0	0	0	0	4586456.2
558	187.0012747	47834145	26929311	33237042	194582700	37969658	157015620	181517280	7804510.7	12993751	10238566	22000548	16977109	12885406	15870195	89984019	17636709	10483855	10156389	16773688	13873483	9490772.7	12918110	6500820.6	6697433.9	86974656	61200067	8115706.7	11686453	21746661	87211666	52570866	74086032	26959975	0	18157180	9902645.9	21994581	32767715	22191905	13317582	7930413.5	29616712	15872510	0	433559340	10132635	33179127	38639704
564	187.0070318	963645730	6019063100	14082846000	3386548400	4106788300	4179629600	1109143500	743505050	2631280900	5247834900	1867591700	17759414000	9195496300	2938953500	5050379800	352593380	3016174400	16467436000	498420660	3299503800	3855559300	2970446100	7110336300	1719680900	191490750	1484287200	11041713000	1241401900	2344558400	7494576300	1827875100	4425430200	3079167300	538926790	4337018700	2019121700	4939460200	2471321100	3479485500	3268668600	13255911000	6568615800	2309706600	3894940900	426106670	693308830	9330960600	8479119400
574	187.01667	0	4614462.8	7434225.5	0	0	7180575.7	0	4210654.2	4642262.2	9208997.7	7808356	7274292.5	15905565	0	0	0	0	7237765	0	0	0	3978909.6	6059284.1	5392409.4	0	5232738	5588218.2	0	0	5619217.8	6052977.2	0	5553478.7	0	0	0	0	0	0	3883149.6	3806988.9	0	0	0	0	0	0	3968055.7
576	187.0224063	0	0	0	7894701.1	4690041.3	0	10566685	0	0	0	0	0	0	0	5285650.2	3512004.8	0	0	0	0	0	0	0	0	0	0	0	0	0	0	3523809	0	0	0	0	0	0	0	0	0	0	0	0	0	0	0	0	8791639.5
577	187.0248073	38944544	52145950	20967857	28537133	19703673	27353535	5551324.9	14113950	28616406	18335590	72551972	21099092	28267421	31224819	28102034	26856421	19615630	46046053	34832568	51891914	14022100	10177437	35032404	13708953	87112896	25025730	36405882	10062516	30864100	45483409	22973681	65525391	14846374	30899137	55808379	15955445	31636052	24902243	35821089	27549645	18066733	15607367	17042173	0	13561132	15376795	22228599	9185623.4
586	187.0611924	109399840	144731420	136375340	93076652	121092600	92377662	45207004	60054429	127318230	47349733	81147938	67576019	71600540	116384500	106685970	67944932	65522445	54585956	106836920	139175620	86651987	66336028	39714131	61332376	196778690	43260353	176262010	203291190	91731811	113662100	94939376	139495570	60521317	312583870	109755260	52451316	125178450	189589990	182011940	135403720	130218030	87201606	69882236	64683708	60049707	86361497	355047670	71659094
587	187.0724302	28516126	117162270	48759856	85122219	62479352	73919038	31291867	18190236	34027988	49911268	141337630	117869270	112864160	98804977	58009616	31328483	65489165	115868260	97505718	48124617	86950995	85459740	75316050	58995352	142741180	124627140	167400310	31540018	44241506	118865040	55740655	76167309	50930277	88504000	34085497	32746484	60197970	86262753	44733215	31553484	57261867	20173638	70982524	47945660	68348715	26000153	81789173	87243350
589	187.0975767	195235100	68769564	232825900	173431980	108863480	105296960	59318747	104128160	112718040	120147680	118111270	124550870	126986140	81725680	157473300	102200800	74066188	127927910	107752890	151173830	63359570	204293400	61006161	109616020	59829437	86522559	171693940	131858990	170338150	119845010	152646890	166699150	65710948	55888063	153448310	99514355	115288660	101124580	237900830	297057480	152932390	95910725	55567227	75319995	49441322	148982170	101261040	112925780
590	187.1088124	19384093	28705564	22542254	24964522	28127735	28303037	15161690	12313051	16523859	18348771	31526049	35226066	39882906	54737136	21222543	17294306	28410892	23811554	22213045	21959751	24135633	34278171	26666321	20481814	28033981	39823039	37760375	20436017	18088929	31304335	24092526	28362508	19963364	23958591	23131256	23092083	19419985	69217248	30121246	18384202	21377066	14853957	29992315	0	27931818	8105720	21287540	24493781
591	187.1339654	8219292.3	5173594.9	8349677.6	4265577.5	8668629.9	5941692.1	0	0	5434130.6	5726338.5	4767488.1	4652944.9	4316281.7	9476207.3	6762766.4	0	5617835	5049217.3	8159219.9	9398918.5	5737872.7	11362586	0	0	0	4858366.3	9154550.1	8895088.5	0	10657678	7613869.1	9883659	0	0	0	4581329.8	4774864.3	0	12994333	5601833.6	8990248.8	5912387.9	0	0	0	0	0	4397043.9
596	188.0023014	377766150	94594823	411218970	69612182	45093604	43048234	43804615	108753030	389763260	48626898	87578636	80893119	79189383	22848733	260195830	128039380	243991290	84261455	166358940	67753651	53591103	29146888	158030650	351305600	293806760	72646827	456465250	138406430	59659597	108467320	295172310	166787190	163686740	76408492	330116960	52539360	109631550	215989710	249125900	200100020	97041428	269381420	157045610	94006951	84654871	174898570	188574940	62930497
609	188.0208338	8597129	0	0	0	0	3466569.7	6838182.3	0	0	0	4010284.1	0	0	0	0	0	0	8372174.3	4574847.5	0	0	0	3617612.9	0	0	0	0	0	0	0	0	0	0	0	0	0	0	0	0	0	0	0	0	0	0	0	0	7162688.6
613	188.0353012	94002441	128521480	57249305	78117526	50755811	43662890	49393606	36385927	106531520	55226322	77635596	65864895	35940487	56981724	88450041	56864465	104808700	70232654	175136670	59927218	30497087	46513160	51640893	32021891	121010850	59995307	88123745	81183261	69455181	108167290	62336728	165058680	59787088	82084524	112852830	57427423	99509821	82902476	134581260	95830197	35654164	45394224	80818535	44664999	105869590	55420293	61077215	38069312
615	188.0564435	61715209	106691850	79587353	83502230	50959075	72999977	30860998	23083783	70794432	52309458	142433290	82816190	73881991	93868252	104012280	36953040	67350776	106841680	110418850	61524146	60026431	78990600	110926140	38149250	113558180	97695915	136532830	64909341	47871309	96285304	80712408	94575734	47756368	62497451	65663329	53469919	81116220	44231628	112516110	57397428	98066451	38737200	54444903	73014951	60379414	32889733	65710302	47444288
617	188.0676807	0	4308582.6	0	3999221.5	3928962.9	0	6364837.7	0	0	0	0	0	0	4153419.8	6136089	0	0	3955453.7	0	0	0	0	0	0	0	4131162.6	0	0	0	0	0	4537925.5	0	0	0	0	4262620.2	0	0	0	0	0	0	0	3802469.8	0	0	3932528.1
618	188.0690148	7173320.5	9860166.6	7698136.7	9238101.5	13202787	7589961.2	0	3881591	12463423	6764689.7	15015756	7909502.2	5036086.4	6198491.7	15109113	7406448.1	12965368	6791245.7	17296031	11038706	9115966.4	8928967.6	5294940.3	0	0	13386027	9550944.6	14696860	0	9230648.1	9129879.6	11861493	7931023.9	14418667	14351841	13058143	18170428	8380811.6	16509833	10423348	20823955	4590271.9	0	0	0	0	18334814	8598848
621	188.092829	62068488	114629890	71717912	103571090	58137571	56155689	78827461	30150535	85317823	42247889	81889803	50042046	56513926	62301915	94710265	50349776	67333368	61023309	115919770	50320050	54938174	30715911	53590844	30468482	125090470	143128750	80806240	70522396	55259468	102195320	77355223	75403893	52147024	49637035	85618016	61496287	63765564	67701707	87750153	70360756	60971539	66752304	43806566	46531494	82827030	30283908	62421726	63253568
624	188.1040607	6247816.1	21797254	27648024	12010773	7643490.5	20164777	8934405.3	4942086.7	9208703	13114385	22699019	9887485.8	15141126	15476059	8955000.6	0	10543736	14069325	12795934	0	9603390	16587015	22033212	11610562	0	23701802	7371296.2	0	0	6478903.7	7047383.1	9426677	7051599.6	0	0	12252895	8239995.8	8393867.2	9662920.5	6143987.9	6357586.8	6020655.5	11938470	0	5240821.4	0	14342622	7193471.6
626	188.1292317	0	0	0	5534708.8	0	0	11407813	0	0	0	0	0	0	0	13677944	0	0	0	0	0	0	0	0	0	0	4266633.9	0	0	0	0	4144758.9	0	0	0	0	0	0	0	0	0	0	0	0	0	4035893.2	0	0	0
635	188.9863053	464732420	530607370	951667740	389109910	404549090	500192810	262604740	514296970	960301250	578398930	1205620700	471127740	1199186800	272074460	1125805600	318924240	967166710	591270480	805514140	521928370	336560700	1316309300	1271439200	1753161600	820748960	879447210	646454110	193368600	572059470	457046130	1520683200	629314680	621296970	442719910	1403512700	245887450	531426870	1489903100	1291566100	866389170	513316880	688344880	1192743800	208557220	973973270	654413190	956287200	719972410
637	188.9872282	15953159	8536325.1	12900887	0	14417121	6578471.7	0	0	11564990	0	10797706	6880572.8	9513093	0	11236087	0	8721655	8339020.2	10275485	17579696	0	14950150	11752507	12255873	27355813	9412265.1	13313887	0	17732427	0	16349398	11492724	0	14747818	12496223	7925469.5	0	10985162	15635463	11172275	6013329.6	12249390	10280037	0	10213652	12539523	13080029	8596286.5
646	189.0048667	0	0	0	0	0	0	0	0	0	3632336.5	0	0	4143109.1	0	0	0	0	0	0	0	0	0	4126554.9	4577505	0	0	4271071.2	13690395	0	0	0	0	0	0	0	0	0	0	0	0	0	0	0	0	0	0	0	0
656	189.0404627	184980740	378739970	220746780	130372760	156187110	214570540	93526981	149448840	195215550	216963790	278515720	264072890	222239620	108104410	204595700	187892180	250458870	179117640	219206560	264511150	135302720	158461190	158461760	174578560	187542180	203568300	328762210	158011930	198214480	366289020	216916180	359881840	129577290	156191400	384810850	152158690	270341690	177167820	144736260	209161400	300740630	179681070	226784100	145005730	144091920	162716040	211323100	125330500
658	189.0516945	357245190	117788930	46937880	68374165	31652066	74925608	652058560	441017480	279193790	60038865	44097547	21684413	32116358	92238555	291884540	55762383	123926260	33369677	230192030	1145163400	29893182	23066247	47438651	41541761	57530021	200492200	49262432	26743836	37373003	59122807	477964500	816452720	23462735	111341230	127592290	38564574	78036027	144656840	223521800	368739510	49852178	177366830	17704422	44060326	211326740	38294660	150133980	56962623
661	189.076848	80301320	106053890	62115352	81048725	74130914	54719017	23872965	37468550	71508159	47151057	137569290	61667006	84160390	56143579	93046264	43230672	55191288	100841550	82579358	112377520	49811774	87051015	63321404	35278722	152473250	77490346	108023650	65912860	109857610	120156280	85842135	94071925	52319567	85075627	113613660	55663582	115661370	71743435	102432260	105742000	146590740	55927087	37384806	49312422	37880341	69672836	58604766	56920127
662	189.0880802	13051720	12024454	14631448	15310613	9817570.4	10944361	9712133.2	5791750.5	10312511	9183889.2	16716683	5107453.7	8116869.9	14245339	10113912	7794127.7	7717047.8	6479725.2	11308190	10009841	9895677.9	8147175.1	8523259.8	6532225.8	0	32878250	10593568	7117979.9	0	16112504	11212055	16596213	10145231	0	12489760	11462622	19715516	16345291	14327944	13962676	18864275	7806575.3	10297510	0	8881749.3	0	0	8361663.5
664	189.1132359	13277064	16420230	25033240	17711637	16547427	10455529	3758501.5	9497094.8	13516991	11653585	9631947.3	11921086	22874374	14687323	18462969	9740623.9	6863672.1	11085709	16257055	18360498	10515838	15587079	8473468	8799042.1	0	10593834	16191328	11176156	23424204	10427000	13589463	16218101	9780175.7	11208491	16997985	12788255	12249148	8157579.3	24550025	27771572	33430547	8319215.6	11232294	0	4172149.6	9445892.3	15557086	9544895.8
669	189.981585	0	0	21052076	0	0	0	0	6779032.6	4543856.8	0	0	0	0	0	13763212	0	10401161	0	0	8617988.5	3824655	0	0	12020372	0	3600668.4	12546420	0	0	0	16083051	0	7360929.3	0	13101045	0	4708030.3	7963101.3	25066011	5972807.6	0	9382146	0	0	4611175.2	0	0	3531442
677	190.0179488	0	0	8706476.8	9791144.8	11361141	0	0	0	0	4450305.9	5003807.3	0	4421529	4990478.5	7284429.6	3833569	5883882.3	0	8022771.1	0	7865264	5637529.4	6644495.5	6252981	0	3827421.6	5854965.3	9215599.8	0	8760844.9	6652396.3	6467210.2	4921218.4	0	0	9185201.1	5798223.5	6089438.4	13725980	4508424.8	6247528	0	0	0	0	0	0	4776083.2
678	190.0274522	0	0	7419245.1	0	0	0	0	0	5304626.2	4050370.2	8463967.6	0	0	0	12093710	0	7363146.5	0	0	7776454	5255568.3	9718809.7	0	3974709.3	0	0	5367157.6	0	0	0	7483692.6	4803162.5	4012738.7	0	0	0	0	7592894.7	9829404.7	0	0	4875331.4	0	0	0	0	0	0
679	190.0356937	65651484	50786587	32073005	23610025	31938550	51404092	34752217	24298394	44013778	28273378	27516960	55619793	16308890	51270895	57177102	29244386	43645195	24771425	65734580	104117960	28635985	36490778	24959312	12885910	31632828	46091454	44034422	46862896	20828768	37054350	53733613	139062410	12803811	34548926	36594807	22241010	32692560	31419359	66715677	36889801	22576425	24463300	18781306	40031162	22175017	10575511	70261491	58084436
682	190.0509596	40082205	61615387	60210734	95885482	48340726	42123836	23818586	15339931	50578643	28079843	46247968	44719057	48423578	19753840	42022927	31299298	147580680	44331362	59457972	31002055	35685969	36687130	33210193	34051478	55648956	60442303	42490742	109665840	40620641	64197262	41664493	102377610	48024163	219131580	69170551	47722226	88816721	79178719	93325853	58925770	67313705	28926788	25140730	55391418	21820969	19430040	74273523	38953812
683	190.0543338	0	0	4732366	6857354	4185462.3	4664156.5	0	0	0	0	0	0	3614394.1	0	0	0	0	0	0	0	4808369.1	0	3786160.7	5702006.1	0	6186446.7	4925846.5	0	0	8083470.2	0	0	5348323.5	0	0	3683698.2	8233104.7	0	0	0	4218697.3	0	0	0	0	0	0	0
685	190.0720886	22427165	28260380	14863663	17793451	15347831	16190269	12862362	7486171.5	20709844	7460323.4	16708513	15390418	12302107	18335728	19642383	12289955	14063884	12823202	24915125	12637384	13124818	8733659	9002833.3	8862870.7	33163709	32288959	21682039	18362418	15768929	25310735	15138286	29371788	8055460.1	11844287	19242232	11346163	16844113	20201440	27693598	15619147	14550314	12071365	9451195	0	16196522	8160536.2	18595316	17056341
687	190.090715	0	5068476.6	4867071.3	0	4415223.5	4426269.7	0	0	0	0	0	0	0	11932401	4854896.1	0	0	0	3555989.6	0	0	0	0	0	0	0	0	0	0	0	0	0	0	0	0	0	4875473.9	0	0	0	13423275	0	0	0	0	0	0	0
689	190.9655685	167120200	43778884	10931031	28956626	43450908	18056546	35868161	135939270	20397561	6207780.5	59190345	5177846.6	24326208	106688280	28696633	9020100.9	5990704.4	25351305	14148062	57629424	10480630	4800383.3	24732281	20031165	0	113307880	13981345	0	327872390	76466873	26522392	258192570	16119818	12590756	44707492	6588119.8	12737785	9373638.4	120098890	14369524	11187220	18961772	69387169	23575521	4542511.8	80688061	25476893	16152444
695	191.0019555	16601414	11953030	55884378	18870996	5366430	5504980.1	0	9324355.5	117987580	0	30622283	34859769	13501250	4643288.5	43709243	4276326.7	21745586	12577675	10316832	20258290	3871639.5	7628097.2	19896187	34957759	34645993	8122920	39328419	17781723	0	27293627	60398875	251524280	14870924	12052582	34741926	5294297.7	17493115	41276680	58707016	496966900	22207062	36718702	9155491	0	26916178	15788351	22483487	10390142
702	191.0197135	1408209200	4025720100	1548979300	1345446100	576237090	3774125700	476532740	263851200	1390012700	772193030	5549240400	3172476700	2173625300	2204426000	1934519900	560195080	1441401700	3112510100	5785398200	3484593900	1885006500	1861527900	3506642800	666734530	2817680100	2752015600	7712811900	1064897100	1615028100	2393303200	1572464900	3018831000	383245710	2712870600	1930733500	934058520	3060035200	957128200	2251947100	1374317800	2004805700	762658670	784806820	5613393100	1332512600	495459780	4122683700	1408563300
709	191.0349989	0	0	0	0	6443167.8	0	0	0	0	0	5113357.3	0	0	0	7651517.4	0	0	0	0	0	0	4071890.9	4071932.4	4406624.5	0	0	5365797.4	0	0	0	8190876.6	0	0	0	0	0	0	0	0	4036472.6	0	0	0	0	0	0	0	0
717	191.0560996	286386510	434740550	2092575800	77088983	75779617	74971751	45621766	1048681700	928278780	776936200	1923133500	80251131	308759490	269512480	3653840400	45043465	2515839800	503546510	211969000	1419194100	435186300	892168520	1660149600	1592582100	3346178800	144145640	2406427600	111543900	143722380	181770430	3673532700	698696890	753778060	1585569500	4878739400	158307870	1430630000	1814945300	5051464800	1576889600	887400540	2085429100	621286310	257635560	1683138400	1418337700	2026760500	1055824000
723	191.0673279	12417738	10789066	5112029.4	3527911.5	3543233.5	9057767.6	4010886.7	0	8235198.7	0	18804431	6102332	0	4422940.1	10418751	0	6096117.7	7615470.2	48684004	9328246	0	8215556.6	8725118.2	0	0	13924588	7342503.3	0	0	7907775.2	9264990.6	17038140	0	0	0	0	0	6679307.9	12972556	0	0	4597233.8	0	0	4791125.3	0	0	0
724	191.0714	0	0	4937629.6	0	3959201.8	0	0	0	0	0	0	0	0	0	4874047.7	0	0	0	0	0	0	0	3663454.5	3301986.5	0	0	4103511.6	8218974.9	0	0	7887006.9	0	0	0	0	0	0	0	0	4194458.8	0	0	0	0	0	0	0	3564129.8
725	191.0825983	0	0	0	0	0	0	0	0	0	0	7627280.1	0	0	0	0	0	0	0	3649381	0	0	0	0	0	0	0	3625192.3	0	0	0	3824767.5	0	0	0	0	0	0	0	0	0	0	0	0	0	4220950.1	0	0	4842530.4
726	191.0924887	0	11237067	6606494.9	4441657	4818562.9	4384713	0	3650952.5	6959872.1	3453642.6	8949968.7	5484349.3	7663239.4	0	9819648.9	0	7050199.1	7030607.6	11825190	7790711.5	3567740.2	3871046	6223231.7	5339715.6	0	8681965.1	37623977	4687648.1	0	6693792.8	6500832.2	16629182	4502384.5	0	11739564	4793566.5	7993983.8	7833869.3	11778893	6189948	11858204	5613683.3	0	0	0	0	0	5254627
727	191.10777	0	11583820	0	0	0	0	0	0	0	0	0	0	0	0	0	0	0	0	3609382.5	0	0	0	0	0	0	0	3851817.8	0	0	0	0	0	0	0	0	7525663.4	14232833	68979214	1946909800	0	9734236.9	0	0	0	0	0	0	0
735	192.0336004	11337292	15462925	10133283	11200794	14521185	22235943	4189416.5	3595368	9992894.8	6510081.8	23881364	17345467	12365574	15469021	8162310.7	7657284.4	9274227.9	14479184	14832682	0	17530680	33218690	33846465	10748547	38857013	17936686	25549039	13902242	0	12455047	8322598.6	21828868	5232271.2	11153704	18623221	11383516	16342081	12319181	16091151	9762113.7	21786019	7111668.6	11010536	0	8962965.6	0	39023976	9998851.9
738	192.0513633	0	0	0	3636283.9	0	4128616.3	0	0	0	0	3973269.2	0	0	4040126.7	0	0	0	0	3588731.7	0	0	0	0	0	0	3774623.1	0	0	0	5794888.8	0	5452293.9	0	0	0	0	0	0	0	0	0	0	0	0	0	0	117715310	0
741	192.0666167	140311950	90633616	127026340	49311005	44921188	71461546	92766795	47680779	115733830	51275588	94219927	30129469	126619660	45249376	158702220	21301575	141142900	39059666	95197229	77054270	26139067	34690693	48555972	76868102	158361400	258022700	62759922	90455716	46512853	145579270	179489130	215471370	109414870	55896875	259067900	38001247	63251652	183125580	227163280	91745093	428103850	65727415	22583274	42816042	134268820	61078531	162352490	172500170
748	192.9812176	71457764	204371430	164933890	435536240	35792309	193785600	28805024	84092766	133674390	51515789	204808430	39821710	104993880	54701492	143444710	111536790	60629958	96568102	75920007	179810200	22880266	25820629	94735386	185077850	50676116	61297029	77539918	55427835	61292075	78740327	150752710	86515556	79210532	57090428	87605848	72703152	156164890	86110884	103154920	86024096	76892930	95891469	72744510	51432318	34682091	80054355	288180680	14142620
751	193.0133959	0	9839146.8	25052419	23053687	13740729	13842942	7527715.2	17789154	12858263	29233040	10019314	12020113	24089567	6261815.3	10224105	15631253	5354185.6	15960874	3915338.8	0	12054285	13041240	10022173	13077596	0	6535880.6	21211090	20118142	0	11220843	7889801.9	0	20542504	0	0	11127731	8151261.7	0	0	10235556	11269510	8914704.8	17641281	0	0	18454359	0	10938719
752	193.0176131	55409128	31575275	19550723	9267703.2	16459065	13373503	10351716	17078882	40090776	8263696	23656179	34617489	6529119.6	31296952	92638954	12695701	61390794	11963050	38310283	44282267	9172749.2	9898584.2	12378398	8931612.8	23875480	18301193	22334034	43391231	14772399	25107051	62123466	58619240	4663272	20130560	50912348	11590516	17733918	14668455	123527400	56967588	31643143	25336593	12198594	24141697	8360046.7	9692119	26578887	24053280
755	193.0273117	0	8640876.3	8891844.3	5019896.2	5733754	0	0	5896451	7024984.6	6601872.8	5409971.8	6290994.3	5936224.6	3986968.7	5814858.7	4869206.4	3939147	6569963.3	0	0	4312558.1	6509625.1	0	5457885.8	0	0	5703635.4	0	0	0	5398219.5	0	0	0	0	0	3987839.2	0	0	4740773.4	3933095.7	0	0	0	0	0	0	0
760	193.03536	520516070	689094130	495238410	330936700	291501750	386369280	226681000	159399270	510790040	190327700	464441590	345505680	256003170	412487610	589663980	216030870	423824330	308175660	715639950	399445920	337234700	277785050	285423650	284381280	761947030	552676750	580349010	761932540	459292720	695544170	493615560	668317030	266217000	583262080	917112930	352303800	573533980	647077550	2343435500	435387810	839051530	357543960	249033800	686663040	273430510	296765020	1065929200	324217120
762	193.0360541	17858026	22085101	15990533	0	0	0	0	0	16863386	0	0	0	0	0	18852588	0	0	0	22664845	0	0	0	0	0	26415002	20137355	19126356	24820225	0	0	18805708	24812394	0	0	0	0	0	19817129	77249775	0	26918409	0	0	0	0	0	33465290	0
763	193.0367168	10478570	6326765.4	0	0	0	5749760.7	4065253.7	0	5447577.6	0	0	0	0	0	0	3748439.3	0	4117740.2	6637581.5	0	8007055	0	6167327.7	0	0	7950475	0	16063745	0	7655277.2	0	6114794.2	4154282	0	0	4654453.7	6366368.2	6222889.5	24551151	3857190.5	8489736.8	0	0	0	4876656.7	0	13045962	4822114
765	193.050629	104621550	38145007	93725959	12697083	11806780	11855554	15501735	18752485	19649179	9992530.9	24175606	15729557	31070563	44155323	87735533	13402905	204536780	13366702	30978191	16283039	13377680	17263579	25586209	42480992	91929500	28728717	83016790	61744386	21955122	19460591	110126540	33641836	24240683	24934531	52684896	14950839	25962018	27679147	114726130	32509864	23245322	35501333	15092805	33734021	32193010	29477978	31999947	25304099
766	193.0540012	0	15252719	4654695.3	4601947.1	0	0	0	0	0	0	0	0	0	4575835.5	4358365.7	0	4539917.7	5283438.1	5533519.4	0	0	0	6155617.6	3439696.6	0	17259661	4481270.5	0	0	7868271.2	4955470.6	0	0	0	0	0	6627810.1	0	0	0	4060682.8	0	0	0	0	0	0	0
768	193.0618514	43891692	85054960	48651016	57985916	49366718	38604547	10412392	14130407	58788252	41569940	71590648	56579990	38023268	101256120	46962415	38527898	59505614	68421935	98857104	26647968	34909714	27831517	47178274	36143969	69681053	82439566	94724183	35482628	59540532	56890736	37469903	34808685	48510509	46795652	62818913	45317816	91905827	39677868	83304689	50921385	34569228	26939158	59348550	59690374	48298995	30949211	61670348	22405413
771	193.0717553	22388973	32185073	14433417	13866365	5019166.5	12070468	17210537	6646183.7	18968477	8054612.9	52664057	10550359	25740389	11013181	21980016	7137498.6	14220879	39253808	13489425	13057185	6163410.6	10089822	37565475	9454562.5	24319135	24236687	24016729	10779141	0	12405489	17309777	28383086	8994733.6	21211269	32634211	7884025.3	14538276	12912941	26689266	16529707	14257549	10528791	9496839.2	0	13677684	0	0	8608741.7
773	193.0870029	0	0	5434059.1	3652926.7	4969216.1	0	0	0	0	0	0	5096984.3	0	0	4333777.6	0	0	0	0	0	4252884.1	0	4951717.1	5065892.1	0	0	5557562.3	11099654	0	0	3562066.4	0	4118639.2	0	0	0	0	0	0	0	5187598.7	5286616.7	0	0	0	0	0	0
776	193.9740862	0	7822751.6	7032634.6	11819754	7974821.9	15897963	0	0	7112325.7	9278896.8	27191144	18401661	15645518	4487495.6	4399620	0	6152372.8	25515162	11222020	0	4538998.4	13668034	24238992	6059852	0	6134138.2	8988365.3	5797553.9	0	0	7070789.9	0	5143510	0	0	9814176.1	3838929.1	0	0	7149310.4	6855362.4	4825219.9	0	0	5267357	0	0	10196178
779	193.99182	0	0	0	0	0	0	0	4593203.7	0	3985074.8	0	0	0	0	0	3723420	0	0	0	0	0	0	0	0	0	3533916.5	0	0	0	0	0	0	0	0	0	0	3563011.5	0	0	0	4046628.9	0	0	0	0	0	0	0
785	194.0395067	15114338	0	0	0	0	0	0	0	0	0	0	0	0	0	0	0	0	0	4895500.8	0	0	0	0	0	0	11806211	0	0	0	17572336	0	0	0	0	0	0	0	22790432	0	0	0	0	0	0	6942565.4	0	0	0
791	194.0458633	29675304000	4174847600	1269321100	846307830	916184880	2380011400	22118994000	846110170	743451150	356000760	1384206700	817588230	1214137600	1179697200	1569992600	343408390	3455593500	964297640	6419393800	1149136900	936119170	2814847600	1127383200	653926610	1350526000	19413676000	765562070	821136250	2254610600	32671607000	2719984200	2045883900	2077597300	2597478400	14106438000	686242600	2461544300	43384906000	3229138300	1862823500	1414670700	685605010	440612030	689575420	14471604000	657891020	2109434400	541141400
801	194.0571065	19168100	28588139	11292742	7995829.2	13699504	6181429.9	8054303.5	5447964.2	10717456	5884090.2	14739700	6677703.2	4888920.9	19797554	11308016	5468291.6	30024255	5617317.4	29212175	11738909	10500673	6953996.6	11180187	7171670.8	19709471	21632005	27496153	17348605	0	15720435	12518098	12173551	5102688.6	18159222	25569512	28972331	24018076	24291106	29132652	19383210	8019982.4	13392655	11369532	0	13090792	8121612.4	14041034	11324189
802	194.058942	14028133	35662699	29569158	18675317	8535664.7	11337654	10758176	23525596	16233105	25448698	14910836	16385287	14746841	25142067	44366192	5977411.9	11094207	19832102	23984656	9276573.3	23787905	7999436.8	13399452	9257303.1	0	11976197	30448857	7686013.3	0	22208755	26600786	18928752	9232928.9	0	0	8713002.8	19953437	12598562	8796331.8	18175787	9616462.7	48821903	28665020	0	10029416	9305036.7	0	4851229.1
805	194.082277	0	5426606.4	5225433.7	0	3904915.7	0	0	3626855.6	0	0	5613911.3	0	7853788.1	0	6099187.5	0	4486306.3	4745032.7	4327634.8	0	0	0	3893438.8	9525146.1	0	3614632.5	5604956.9	0	0	0	10168726	0	4121827.9	0	0	3725709.8	0	0	7703023	4106093.9	5737042.1	7968338.4	0	0	0	0	0	0
820	194.9604923	11527145	12768498	8288209.2	8282235	14679855	10122165	6517539.1	8108574.1	11760465	3943819	11666429	8820868.3	5050137.6	15133109	9994430.5	12978297	18244923	0	11758811	23072167	7818747.3	9134856.2	7049249	5012088.3	0	10996489	12908136	17141635	0	14593667	12450530	47112831	8097056.7	13706356	21179005	11306665	18051746	14962597	22751987	8375608.6	20127263	9515604.6	9979325.6	0	12421864	7710473.2	25401812	9498017.6
825	194.99687	35585263	0	4416151.3	7150976.9	18971189	3719962.1	0	12328932	7230038.2	0	0	0	0	0	4326980.7	0	0	0	0	0	0	0	0	0	20591157	6028174.8	38496879	0	0	117897860	6994536.1	54842501	0	16403962	0	0	11790056	31986602	13166584	16921791	0	6470938.4	0	0	0	0	0	0
826	195.0065379	0	0	4284120.9	0	9821494.4	0	0	4671909.3	0	0	0	0	0	6049596.1	5697990.4	4083935.1	0	0	0	0	7685058.1	0	0	4361279.6	0	0	6621296.4	7415114.7	0	0	0	5237831	3492903.9	0	0	0	0	0	0	0	6106374.7	5510364	0	0	0	0	0	0
830	195.0299153	6410611.8	8580861.9	11361053	3924166.2	8524346	0	4382222.1	6056937	5208027.3	3878548.5	6941512.4	0	7382564.4	0	6158410.5	7341954.5	5448453.9	9351923.1	0	0	5823173.6	4873874.6	10491180	6754019.2	0	4845908.1	10839988	4658894.5	0	12992783	8232685.9	15091723	8468715.5	0	0	5549939.4	8440621.5	10568496	6870077.8	7384068.5	5176362.9	8441503.8	0	0	9195891.1	0	0	0
831	195.0332691	10658932	33143806	20755357	52675207	17814715	24944640	4340462.7	0	0	12776437	54807049	8811279.3	54485861	10246272	5295435	19058819	7605702.4	47087156	11790248	0	13943046	12884051	22800173	7906595.8	37625532	33648533	53879157	6830223	31034175	92511887	5270510.5	22464652	28420652	0	21344906	35798964	55429166	22027184	15952638	4997669.1	31669035	5367296.3	15003593	0	13272948	12180820	16869472	4367373.3
833	195.0411382	11713910	7842111.7	11189535	18539272	10177596	11838273	0	11828203	24633501	5707894	11111946	13487633	21330918	14164290	36506380	12651396	22057160	7487476.9	7580905.1	21948085	14701447	10080340	8571310.1	12562789	0	6450581.9	21208694	11474832	0	20725777	67738352	21780365	10687213	9217856.6	25500044	4477525.1	15145519	34759857	32036864	21508934	6164524.8	11631010	12290122	0	10990901	14381653	0	7528110.6
834	195.04294	108962550	31006976	21495327	68313736	10007932	16756865	79994288	14191723	14468125	19390966	16635915	16984721	19346278	12358850	14779789	8459012.3	23411400	14850101	30276777	13428021	9883783.5	20423893	17429038	16385509	40284861	64352406	13801719	10723153	19137601	113782420	19883376	20976909	16850862	12486337	47766668	10189429	20768432	217515950	27224832	18065351	11635117	7917313.9	13503435	0	50391285	9883477.6	13149794	14188463
842	195.0510043	2408313600	3994459900	2089725500	1046028900	939950010	1493768200	768020910	770711150	1678093000	902798460	1733636600	1325902000	703604070	1148231900	1990520800	667457410	927009990	1077232700	2677091800	1236283600	1153272800	816270040	1072546100	500445540	2338514100	1248587400	2363551100	1451338800	1201750300	2648877700	1125313300	2937599600	537300780	1600938100	2043587000	778853300	2198188100	1175273400	2367438300	979062470	1570450000	916169000	877229390	1315886700	689391860	636407640	1475193600	567233070
844	195.052331	1048875800	339373830	1094635000	155675270	118953920	67524611	530391470	1857658500	288141980	626965620	493761040	268691600	398071140	163574980	1143148600	121935750	1004137700	147401780	610708910	415969460	310598660	924732120	980607280	545882470	1234380000	65989272	503479670	190868500	261001540	427829910	1254468300	613467790	483942190	500834430	5186791800	70350775	411078710	964919220	2346532400	668462790	516131370	740204840	311412040	149787280	1093822700	1601576800	677456610	344853040
848	195.0662722	47015674	28359428	94603811	21839244	11132352	15824133	14638900	18200047	30798497	22407289	18530702	31850132	15783786	46047430	56324113	18635528	48639691	19155513	107298220	17872057	15683979	28413656	19509042	33444457	51151553	23342490	31908987	66063380	18904133	29946005	54796532	109266580	25283633	80102533	52019088	15509049	47473203	162293690	180071940	27423435	49878577	26762790	14256334	0	52995833	63327577	79625446	20357683
849	195.0775074	10105468	6803909.8	26776101	5265966.1	6079265.4	0	3632389.8	5754000.5	7843490.8	0	10143632	5571030.1	13829612	6184711.4	20657555	6072521.3	16887885	7425402.7	3939631.3	8926650.9	5957484.7	0	9973684	12263915	20695875	4657019.8	26365309	0	0	9098711	22090486	14686867	9422003	0	27064722	3751034.8	12469941	15217335	25831942	17538637	6173683.2	15863720	0	0	0	0	0	8910900.5
850	195.0874	0	0	0	4522191.6	29664451	0	0	5258258.1	0	0	0	0	0	3812585	4274068.5	0	0	0	4737329	0	7678094.2	3687259.3	0	2911596.3	0	0	0	0	36844360	0	0	32021653	0	0	0	14097596	0	0	0	0	0	0	0	0	0	0	0	0
852	195.1026656	7803135.6	4807466	5181897.3	4577106.2	6605829.4	4137866.4	0	0	4796614.7	0	4174020.6	5350650	0	5137515.4	5287479.2	0	0	0	6325171.7	0	4945552.5	3868573.7	0	5288430.8	0	0	6335233.3	0	0	0	4490682.7	7129687.9	4163254.9	0	0	5077598.7	5840121.5	0	10582090	4076273.2	9552439.7	0	0	0	0	0	0	0
853	195.1139121	0	0	3571851.2	0	4830695.1	3568300.2	0	0	0	0	6743190.5	0	4258393.7	4529261.3	0	0	5495954.7	0	4360949.6	0	0	3858751.4	4209306	0	0	0	0	0	0	0	3795900.7	0	0	0	0	0	3878459.3	0	0	0	0	0	0	0	0	0	0	4077114.4
856	196.0107562	11907744	6347054	7413457.5	0	0	4243683.6	5927417.1	5906609.6	10908738	5076071	6889018.4	8799729.4	4199403.7	4502601.2	0	0	4405255.4	4892316.9	8138717.3	0	0	0	5857561.8	0	0	11687999	0	7436028.7	0	14284618	7209640.9	7914949.8	0	0	27450187	0	0	15262809	0	12417533	0	4179853.3	0	0	0	0	0	0
859	196.025108	0	5243312.8	0	5661110.8	0	0	0	0	0	0	0	5933812	0	0	0	0	0	4901343.6	4963680.1	0	4302407.4	0	0	0	0	3664514.2	3909233.6	0	0	5444044.6	0	4426984.8	0	0	0	0	3727038.3	0	0	3638720.3	0	0	0	0	0	0	0	3758139.9
860	196.0285037	46957987	43881905	22710997	28814135	32414818	28481447	24689500	15965973	36365637	10615946	41253566	23700021	14567439	34256749	46438087	25690397	27560811	19156448	70159969	33870954	21233832	18592118	13253853	14989967	71670137	47215427	44074034	60009664	42931697	71209805	42493869	82176842	19271637	31321382	59686991	24794203	37547999	33095004	58310321	31396481	70204138	25285329	22299124	45980980	26851997	26275577	39394711	22105309
861	196.0365638	0	0	0	0	0	0	0	0	0	0	4872575.5	0	4547408.4	13311726	0	0	0	0	0	0	0	0	0	0	0	4595652.3	6696563.9	0	0	5856783	0	0	0	0	0	3746172	0	0	0	0	0	0	0	0	0	0	0	0
862	196.0382136	7005189	11632691	9483862.9	7870265.3	9085091.9	8209320.6	0	4306678.7	6768838.9	10054027	13802688	10836278	12996241	6731310.4	7097097.3	0	7926892.3	21012578	6980258.8	17349996	5799401.7	6142392.1	12227423	7431632.6	0	8212548.7	15320756	8750914	0	9332047.3	6999918.5	4736715.5	8339415	0	0	7020316.3	5236960.8	0	0	8549443	6843564	8313042.6	14921206	0	4035199.1	0	0	3663070.4
863	196.0437671	33405094	0	0	0	0	0	0	0	0	0	0	0	0	0	0	0	0	0	0	13848685	0	0	0	0	0	0	0	0	0	0	0	0	0	0	27925074	0	0	0	0	0	0	5620115.7	0	50461495	0	0	0	14195295
872	196.0615374	9315753.4	12742840	21604316	9424573.8	6576360.2	7864044.9	5896418.6	6485083.1	12581067	4093647.3	14841796	10277563	9963669.1	7254194.7	24816846	6479587	18256496	9418982.5	11199207	14640880	4238509.8	7148284.3	11010020	17210517	0	10803785	21196601	10471111	0	14015700	29126067	14368080	10642587	9903211.8	23060054	5898048.6	15134565	15263970	28250551	14911112	10549489	19030743	9595642.7	0	7042211.4	7968126.8	17495837	12765667
873	196.064902	14374314	24408249	28877532	9025022.5	23019625	12283565	7142755.3	0	14893772	5606447.8	17143749	9940603.1	6205909.7	18081395	31501007	5920739.5	14021361	14889959	49239144	20411889	15739054	6458364.9	9615524.2	5239989.6	20880385	26334538	10694842	20383175	48455160	15030997	25225908	24079441	6825307.9	54351148	0	12329441	20105062	10894819	49289400	11616392	11008242	6761111.7	0	24727611	0	0	43138974	4862627.5
875	196.0727702	19860012	29176250	24037086	16667712	19931242	20109231	11501797	7240733.2	17551821	9026641.1	42813127	28813373	19803031	23019381	26475472	13269925	27926642	27960297	62463594	13535475	14523184	16269950	23237094	11920919	22807426	38286411	32204347	19217097	15097209	28728918	20959030	24126803	15804509	31018286	20543576	17870435	23339495	22089829	27215033	17369610	22329331	9963609.2	23261949	0	17378214	8328384.8	30837151	21056741
876	196.0744915	17911980	10952698	31021022	14700480	30902379	17370863	11512293	8649821.5	10706574	23470865	21962695	9280380.9	17600280	10745525	50600657	4925413.1	22682611	22748649	28262378	21391731	30531504	15062655	7983974.1	12048215	22234755	25014348	6510715.7	21505737	53947130	40801879	19572662	28476755	12427742	0	0	12549347	21775208	12600037	25915833	6323018.4	0	8318169.6	34313725	24577341	0	0	24602016	4442661.3
877	196.097903	0	5078175	6812898.9	0	0	0	3493193.6	0	0	0	5356555.7	0	0	0	5862069.6	0	4556519	4404333.4	4737518.9	0	4680436.3	0	0	0	0	4140432	6064384.6	0	0	0	6430971	4619799.9	0	0	0	0	4293164.4	0	6415550.1	4003375.2	7246392.4	0	0	0	0	0	0	4433833.9
888	197.033449	0	0	0	8598599.9	0	0	0	0	0	0	0	0	0	0	6961125.4	0	0	0	0	0	0	0	0	0	0	4302352.2	0	4658641.1	0	4596333.5	4476364.7	5891433.4	5341468.7	0	0	0	0	0	0	5461406.6	0	0	0	0	0	0	0	5669419.3
891	197.0431709	0	0	0	0	0	0	0	0	0	4487867.4	4209333.6	0	6272793.6	0	0	0	0	12254894	0	0	0	0	9120175.4	3420586.7	0	4969810.4	0	0	0	4655151.9	0	4537195.7	0	0	0	0	0	0	0	3987552.9	5124013	0	0	0	0	0	0	0
894	197.0455327	396461170	301949060	128928690	214250510	241361190	116186480	119710510	94750690	130594830	60801468	129592210	105751030	74242266	217033270	218984870	115929300	143887920	96668079	271791930	270578240	123869550	79561785	89177776	68165339	259204700	168751120	179580690	283766160	236104390	536898610	216442000	566089770	154102940	201947630	418245430	158895390	397189550	323658030	313526150	231161950	253078480	142581410	106203840	149239810	165839460	125980860	139275380	138786730
895	197.0464607	14772340	0	4365616.6	4489226.8	5814698.6	0	0	0	0	0	0	0	4247514.2	0	0	0	7173550.8	0	0	0	0	0	4646448.1	0	0	0	7242260.5	7405460	0	0	3889935.9	7880492.6	6739615.4	0	0	0	0	0	0	5818209.7	7036365.8	0	0	0	0	0	0	0
899	197.0567438	8550646.4	5478089.8	7942034.9	3901069.1	3733804.7	0	0	9380196.1	6601713.7	4435518	6018744.7	9180156.4	5764060.5	3824940.7	7446955	4868536.2	8085697	4106225	6147072.6	8076102.5	0	5255419.7	5467506.4	4430301.6	0	5358325.4	13760919	0	0	9040499.1	10132754	7696751	5713121.7	0	31893565	0	9907764.8	8245292.3	13637384	8939300.1	4876784.3	8708198	0	0	8420458.5	12290112	0	5791600.5
901	197.0586213	0	0	0	0	5421069.1	0	0	0	0	0	0	0	3987196.9	0	0	0	0	0	0	0	0	0	5484786.9	4727870	0	0	0	0	0	0	0	0	0	0	0	3595972.4	3924917.2	0	0	3621860.5	0	0	0	0	0	0	0	0
902	197.0641788	0	0	3975636.6	0	0	4106866.5	0	9093093.7	6076819.3	10425343	5616058.4	0	6427998.1	0	5539564.7	0	5206194.5	3888722.6	0	0	4150989.3	6562301.3	5342356.1	8965279.2	0	0	6275416.8	0	0	0	8026132.1	0	4015939.3	0	0	4886181.6	4485718.5	0	8184617.6	5003557.9	3960522.1	6021671.6	0	0	0	7854145.6	0	4504818.1
906	197.0680167	380408950	389709960	409534390	129347600	317696300	273799540	298785580	671563750	420858900	1053916600	537461660	253911550	867690210	153119300	735531440	295348440	495791670	503141810	399957830	383877710	483941740	690908220	494731960	935248610	399914590	109555740	643788570	287686040	280453830	433302580	912796820	320657460	210944160	391602670	806742850	74156326	368550330	678666540	1426112400	806588520	586177490	438583980	301530820	186716170	402897520	1075314900	271330420	499202990
913	197.0819386	168254590	119431310	205766580	81048595	170957110	57165686	53348660	126194670	72017943	75213251	102114210	145267200	108236510	209629760	176267700	108883170	68781110	63066551	81285958	137642570	155907440	145207360	64458424	148234980	171828840	52053019	278257440	88398236	198111950	129842230	133240980	121328690	161441960	197978610	96848707	43920681	116777400	127668530	170919820	119391340	588078040	105375400	102441670	100108300	42145904	119573700	81124473	46345142
914	197.1183056	8370948.1	6516247.8	6935169.3	6191290.9	10351866	6121086	0	3523185.5	0	0	0	4454217.3	3942121.8	13228106	7319481.7	0	0	0	8730639	7669492.7	8334520.4	8385864.5	0	3507659	0	5420194.9	8529509.8	6891620.2	0	6692610	6839393.2	11702974	3941038.9	9901756	0	5174577.1	5241090.6	0	10462998	7700978.8	20239711	4350643.8	0	0	0	0	0	3810174.2
918	197.9866833	0	0	0	0	0	0	0	0	0	0	23552379	5362507.4	6542193.5	4155444.4	0	0	0	4044297.2	0	0	0	0	0	6750067.9	0	0	4861380	0	0	0	0	5280796.8	0	0	0	0	0	0	0	3871023.4	0	0	0	0	0	0	0	0
919	198.0230015	60945242	0	5834306.4	0	3526503.3	0	0	0	0	0	4442916.8	0	0	0	3692640.7	0	0	8648786.2	5381170	69455669	0	0	0	0	48287573	0	3711709.8	0	19511470	0	5064778.3	0	3814478.3	0	45178429	0	3707163.6	0	0	0	4051816.9	11755916	0	69411042	0	0	0	29890453
922	198.0407856	50253663	72381304	26698407	27973112	25667852	27691087	11218838	60786376	54030067	11335172	37671817	20631768	20259007	15378210	61224101	16745126	21365259	15767063	17681079	69011257	11020355	9512789	31403165	38813633	46224218	13866493	28309523	35108226	63444915	56849200	117209490	81055019	14490755	25114316	130394180	11461250	23040160	29645073	109553780	38894942	21112270	46653841	17021096	0	23701068	82639259	61731686	24186778
924	198.0650447	0	7334782.2	5697709.5	0	4158417.5	3496101.2	5589819.6	8252174.1	5982712.8	18449289	7993551.8	0	14348485	0	13111852	4595403	9016401.1	7776668.7	4672637.2	0	7545992.8	9795226.7	8195427.3	14080071	0	0	6035481.3	5024616.2	0	6153334.6	12455702	5475602.2	4045768.6	0	0	0	4281894.3	10080791	21835643	10224997	7244500.4	5676054.8	0	0	7182546.3	13656097	0	6064543.8
927	198.0771802	12573928	44261249	22216113	11216385	10934932	11201112	7534046.7	8422737.1	17181948	9201420	29080979	20307169	20099400	8878762.8	18636079	14232494	33098516	17826080	20206656	10280067	9174411.6	17756574	20583846	17943498	21507940	19773702	15311645	12846987	0	19890746	17688857	16025013	12342668	0	21213517	7797706.5	17762089	39811098	56453758	15614696	11655128	10424794	9106096.8	0	22588501	7353187.8	25789552	19669539
930	198.0884233	11202283	0	4127635.8	0	3530967.2	4964730.9	0	4101779.9	5340222.5	3555022.4	0	0	0	0	4873586.4	6994160.3	4576566.7	0	5614403.5	0	0	3648640.2	0	0	0	0	0	4925070.2	0	0	4005020.2	6690040.6	0	0	0	0	4517996.3	0	6771649.2	6269546.9	0	4783516.7	0	0	0	0	0	5617157.7
931	198.1135636	27545713	28754827	49173178	24738315	23084317	21110113	6209831.8	13609050	13506949	7531283.8	57987741	34026730	20298449	37830708	23950265	20840630	15637405	13152873	29080394	34148172	55413332	15258918	13272112	15761235	37098862	29204239	54766119	22599573	21744582	16959812	27461283	32791615	19816724	15490398	33704023	23267347	19169587	20192803	30253192	25183602	71565538	12706211	22880698	0	18641374	18903212	46162297	7237036.1
943	198.9917791	0	6409851.9	0	0	3855743	4558306.1	0	5083521	7085032.7	0	5834896.3	4823016.2	0	5766555.8	4847478.9	0	4285753.8	0	7451907.5	8414402.2	0	0	0	0	0	4154425.8	7356709.4	9455875.2	0	5082244	5382307.1	5005247.2	0	0	0	4073075.7	5973537	0	7849847.7	8119022.8	7532066.4	0	0	0	0	0	0	0
944	199.001374	0	0	0	0	0	0	0	0	0	0	0	0	0	4196990.5	0	0	0	4271188	0	0	0	0	0	0	0	0	4053480.3	5770118	0	0	3574502.1	4652354	0	0	0	0	0	0	0	0	5917445.4	0	0	0	4169925.5	0	0	4896986.8
945	199.007047	14822753	22857600	17182902	8906813	60588291	9705222.2	7856470.1	10208965	23329261	9898720.2	72759189	7285196.3	14689082	4295680	8336315.6	8839433.8	21524478	6151509.6	25524808	7935878.7	11551410	20435462	16312738	30178494	0	13918462	33378090	0	0	20711241	8859111.8	23649860	18898044	17589698	66652005	8162551.8	20068389	19325455	23249020	19232883	26119143	16631957	16596005	0	14422599	8487630.4	27963252	8592028.5
947	199.022422	0	0	4172746.8	5398465.4	0	0	36423962	0	0	0	0	0	0	0	4315904.3	0	0	0	0	0	0	3552986.2	0	0	0	4267618.5	0	0	0	0	0	0	4239808.7	0	0	4531772	0	0	0	6210872.2	0	0	0	0	9850955.3	0	0	0
948	199.03623	0	4235176.8	0	0	0	0	6193886.3	0	0	4384295.2	5150301.3	0	0	0	5546500.5	0	0	4147421.8	0	0	0	0	0	4200965.9	0	7623558.4	0	0	0	0	0	5833996.8	0	0	0	0	0	0	0	0	0	0	0	0	0	0	0	0
952	199.0434629	0	0	0	0	0	0	4896352.3	0	0	0	3685759.4	0	0	0	5552774.7	0	3938055.5	0	0	0	0	0	0	0	0	0	0	0	0	0	0	7812047	0	0	0	0	0	6494809.6	0	0	0	0	0	0	4768177.1	0	0	0
954	199.0611846	22260080	21304208	44503494	11959181	8195153.8	10109013	7190501.3	16679380	16075900	9413293.2	14745893	11643995	16966217	9826479.1	43602380	14976663	27187724	14237861	14006360	22097495	12184640	9544980.5	15626545	28843213	32778371	12600333	29081659	12002199	0	18672473	43858104	20682581	16906763	15446865	33287030	11108742	21600693	25712159	36143500	25897604	16274680	30632101	16981556	0	11402838	16242589	21940868	13286700
956	199.0836833	0	0	0	0	0	0	4340587.7	0	0	0	0	0	0	3940981.5	0	0	0	0	0	0	0	0	0	0	0	7804819.8	0	0	0	6237472.4	0	0	0	0	0	0	0	0	0	0	0	0	0	0	4126204.2	0	0	0
958	199.0975876	339355260	147834520	159435220	102312470	98664220	92140383	68893488	65934303	119526920	113222520	88004015	122342370	122379470	170570810	169024470	58948769	55554070	104550320	201701730	149043300	98327370	150897180	58250428	72824535	116503690	96411160	219631940	150740900	306066640	114434660	169064130	180949600	57398421	220885980	128328070	81232656	132294590	147161900	230502810	214661780	257486340	98942127	70711998	92706301	40964192	149695140	228943500	53380534
960	199.1339372	0	10052901	10886876	4364001.6	10449446	4267112.8	0	3693608.7	0	0	5454522.2	7718510.4	4712252.9	15780164	10163043	4142121.7	4732191.7	4670073.4	11592430	0	8073427.8	8381479.9	4041670.1	3055809.1	0	6714786.1	6680209.2	12800940	0	10349936	7233935.1	12765547	0	9519140.4	0	7300826.3	6382409.9	0	10294049	8035354.3	23112719	5671097.6	0	0	0	0	0	4092608.7
964	199.9692746	22062976	9706406.6	15495140	9054559.5	10105111	4305241	6245555.7	4744223.1	12377475	5382549.1	10001726	17685596	10286033	21871675	8589937.1	4237383.7	14340492	11784881	42248824	9421042.7	0	9869714.5	17940932	7963991	0	25282844	4761889	95343787	88660444	12417281	10634464	20543100	6215890.6	30033620	11814952	7902921.8	7023560.2	14241194	15670049	18055976	8569568.4	13310135	0	28236797	11083230	8729629.2	16555424	12241469
968	200.0329271	0	0	0	0	0	0	0	0	0	0	0	0	0	0	0	0	3790846.5	0	0	0	0	11696165	0	0	0	4373392.5	0	8242495.2	0	0	0	0	0	0	0	0	3950588.5	0	0	0	0	0	0	0	0	0	0	12411729
970	200.03875	0	0	0	4204213.7	0	0	0	0	0	0	4666069	0	4113030.7	0	0	0	4022176.3	3995623.2	0	0	0	0	0	0	0	5954290.2	0	0	0	0	4037048.1	0	0	0	0	0	3808622.4	0	0	0	0	0	0	0	0	21343410	0	0
973	200.0564326	44291484	20794819	14770817	12978491	11248689	12232435	8684751.1	8857658.1	11812510	6601004.5	17137883	8520566	7662828.1	12856534	15155727	11124256	12109990	7323212.7	25509781	19626639	9674838	7564140.3	9624863.5	8701490	23849927	16554552	18308223	11665351	13454200	27435423	14780542	29098138	6351341.2	15249774	25528263	8666916	19541476	16701894	22703549	17989318	19443518	13511251	0	0	15954553	0	0	9604440.2
974	200.067679	26278559	36550598	9969796.7	40233791	44168756	27450231	339195470	3749821.7	6179041.3	4075215.6	20425183	13577721	6822191.6	42739034	22436883	7399779.3	5182440.9	7226768.2	44037273	0	8400217.3	7400943.6	7541475.1	3501109.4	126603720	206408510	60130947	11097802	170294780	164573090	12427138	75542430	21462449	31522033	11506891	22176039	12174696	25311561	6823296.8	6574569.8	168679230	6544342.5	0	0	229940600	14523067	15598400	16173532
975	200.0690291	0	0	4051493.2	0	5113268.9	0	0	0	0	0	0	5206009.8	0	5527898.2	0	4446307.6	0	0	3841017.7	0	0	4476144	0	0	0	0	7517187.2	0	0	0	5448066.5	6185822.2	0	0	0	0	0	0	0	0	8501922.7	0	0	0	0	0	0	0
976	200.0928367	7879015.4	21391823	6567757.1	6034759.1	8761148.2	5704990.5	0	4680677.5	8508457	6109430.4	8533030.8	8298113	7242871.3	6591585.6	6117531.3	5289194.3	11986672	7837016.1	12082978	9796571.6	4939168.7	7996535.1	5166187.2	7716605.3	0	7091267.4	10690699	6804498.5	0	12468396	8862474.8	10386598	5530264.5	0	13883092	4799951.1	9891695.8	18449233	26423753	19103186	9211339	8739934.6	0	0	10039044	0	0	6950371.8
978	200.1040642	0	6178578.3	0	0	12353856	0	3943710.1	0	0	0	0	0	0	0	0	0	0	0	0	0	6088740	0	0	3960592.8	0	6953351	0	0	0	16738224	0	0	5681212	0	0	8631026.5	11980147	0	0	0	0	0	0	0	9354183.6	0	0	0
979	200.129202	15041459	47801819	44501273	75357011	32255303	37813898	18729574	15942673	8964468.3	20982912	29229299	73668876	51382787	65380717	49605928	18418613	20646203	31216612	29391022	55535016	77863019	75967298	29004535	25911561	24670176	41561935	95034008	27479774	17189392	26016952	39738903	18335411	17677764	32194052	0	14824890	27287292	25598556	21269717	44345823	31209304	19472362	29818865	35025711	16595087	16216653	28156117	28066800
982	200.9451018	0	0	3677367.6	3972646.3	3760012.6	0	9452789	0	0	0	0	0	0	8667001.6	0	0	0	0	4164174.6	0	0	0	10552202	5095635.3	0	3753214.5	0	0	0	0	0	0	0	0	0	0	0	0	0	0	0	0	0	0	0	0	0	0
983	200.9533138	0	0	0	0	0	0	0	0	0	0	0	0	0	0	0	0	0	0	13533266	0	0	0	0	0	0	8250529.3	0	6902517.4	20642087	9502180	0	6477214.1	0	0	0	0	0	0	0	0	0	0	0	0	0	0	0	0
987	200.9863121	9252305.9	15639040	0	4432692.9	0	3828508	0	3639978.2	5210154.1	0	5331035.9	0	4982169.6	8115463.7	4844956.9	3612754.1	20113225	0	13390302	8083219.2	0	7714125.9	6226456.4	4687201.4	0	5881004.8	0	0	0	5820464.5	6021007.4	13258091	4356697.4	0	41647652	4292331.6	0	17386871	12445433	8458387.3	5055952.4	0	0	0	7724966	0	26876160	3847823.2
989	201.0074373	6766681.3	0	5979982.4	0	0	0	0	7260081.4	8000721.3	0	3631779.6	0	0	0	6716836.9	3598264.7	0	0	0	0	0	0	0	0	0	0	6159510.5	0	0	4486520.5	4274007.4	0	0	0	0	0	0	0	19768321	11270043	4786008.5	4230675.3	0	0	0	0	0	0
990	201.0169661	0	4220267.4	3522098	11350656	0	6777830.3	8349453.9	0	0	0	10763943	6004533.3	9762084.1	0	7320552.5	0	4157282.8	7057801.6	6934697.2	0	5448255.1	6430231.9	5518115.3	0	21337635	10238327	0	0	0	10589180	0	8453558.2	0	0	0	0	3698632.8	0	0	0	0	0	0	0	11727792	0	0	0
992	201.0226926	108971230	14735757	41305172	265093250	10208743	20849320	296531860	9375350.7	19775062	17486848	162990120	12330919	53895462	5199828.2	18615147	4440829.4	10734165	27964940	5860843.3	11356128	10404097	11159898	60188453	33777966	19744037	9644793.5	29400796	5115533.9	0	15330430	12644189	42876152	10089446	9035041.1	40436274	7865559.8	18392363	64159107	43422214	58023201	64521886	38111001	0	0	5514354.4	0	20592142	112982040
995	201.0380538	0	0	0	260362380	27724908	4809965.3	3475445700	0	0	0	0	0	0	0	157806190	31028930	0	0	0	0	0	0	3524458.7	0	0	49234047	0	0	0	0	53095267	4517662.3	95096043	0	0	0	0	0	0	0	0	47568158	0	0	643100340	0	0	231163940
996	201.0404532	7103588.9	9475475.8	7928730.6	6969096	0	4475758.1	21145494	4090428.8	5747868.5	3674149	15891376	7650221.1	17131052	6099930.4	9594481.4	5227138.9	8677978.6	13069586	6398321.9	10837479	4365190.8	0	10504236	4091924	0	9170303.7	6292963	0	0	29297413	11249380	19845631	0	0	0	4321373.8	8974001.1	9174537.6	11779596	7856231.7	8417189.1	7081567	0	0	5655608.4	0	0	3876898.1
998	201.0516857	40370921	34906648	25156959	29557388	19307632	27681714	17719450	11113921	27850336	13722888	46356020	20692017	17778736	64352414	22782838	14413894	29616734	17054614	61322230	23926763	19886218	28000099	39831344	35412792	32617776	82153604	30149095	27775512	31172938	42449161	28446056	41356547	15781360	37103915	37506110	48833378	59320885	44736398	55886353	23433772	36447401	18315043	12906785	29634399	27938236	13748593	58907928	18556198
1000	201.0710456	0	0	0	0	3578870.9	0	33137313	0	0	0	0	0	0	0	0	0	0	0	4033469.3	0	0	0	0	0	0	16673930	0	0	0	11783953	0	4680650.9	0	0	0	0	0	0	0	0	10286257	0	0	0	14319299	0	0	0
1001	201.0768432	46550770	49226017	44135528	30305429	33964153	24289210	18116899	19867721	31933545	27312016	34552637	35609657	110523190	28595111	50878079	23933390	31654759	22327582	28718335	44360436	24595603	35793516	23352632	28845889	57288506	26027404	47085553	25436193	43095379	45006611	39510898	59138829	28861688	25591603	50786376	29997418	41217598	34156438	77179930	41757493	49231027	24409388	21479209	0	21059013	23033337	49351458	15268527
1002	201.0880902	13928054	19192357	13018348	13045657	7461820.6	10296382	7279462.8	3663021.3	12974573	10764051	25058625	16644925	20271676	11990059	12415491	7325009.7	15172842	12328226	14401284	0	9354518.4	8567663.3	19091004	10502340	0	19717008	19801333	8746533.3	0	17458455	9030774.2	10622097	10460028	0	0	9817453.8	11050178	16567322	18433310	9758905.7	9838967.4	7327535.9	9726893.1	0	9828680.8	0	0	8185011
1004	201.1132278	370587900	304928050	308864120	332863650	205104520	227048900	136354740	120724570	278028410	212924830	244971590	288710210	269460290	208920240	361981580	153423070	144278130	251208240	296326160	325801730	221999520	386748540	134864710	139931470	169810760	204739740	335184890	315425330	272811870	268919070	251455870	292261150	206331140	239801920	246454360	224676210	245288520	194074020	380511270	287409480	363352260	141921080	147252020	174414960	76828369	172145930	236843310	152115260
1006	201.1244543	14427651	29926194	17581946	23497894	17366281	18561226	16529076	7876889.9	13750265	14470302	23273806	30467401	23269193	27267000	17569169	27405789	16950646	14180143	28684305	9963781.9	20077730	42911867	12391497	13660625	0	29727645	28275715	25887282	14713700	44166949	14032900	15285919	35849992	19806787	20800347	19125114	26656079	22028967	20734763	18618952	23540677	11142845	25963066	0	19539157	8666633.2	13140275	17469888
1008	201.1356883	0	4817718.3	5349181.9	4020970	5357772.8	6829230.3	3842423.6	0	5112893.1	4268225.6	7708626.4	7958668.9	5728844.8	5787771.5	5327477.6	3597120.6	4167034.2	5072370.9	0	0	4262822	8087871	4363469.5	4353044.9	0	6295329.2	6004167.4	5557110.3	0	5080041.7	4582440.6	0	0	0	0	0	0	0	0	5369515.9	6318153.7	4211264.9	0	0	4039417.1	0	0	0
1009	201.1496167	0	0	5146947.1	0	4640753.5	0	0	0	0	0	0	0	0	5526848.4	0	0	4475870.8	0	0	0	0	0	0	0	0	0	0	0	0	0	0	6328489	0	0	0	0	0	0	0	0	5134351.1	0	0	0	0	0	0	0
1013	202.0121887	10419531	6144130.5	0	11881586	4824899.8	20174085	4207482	3970555.9	4870711.2	7226294.2	24761506	12384512	7089480.4	3551515.1	8180083.1	4956255.3	5836074.9	10156531	10398701	10514269	7200722.5	10673070	4633428.8	3852338.4	0	9957476.4	6400166.6	0	0	11435915	6849321.3	10170884	5385734.2	0	0	7717939.1	12782491	6765034.2	9590585.4	3700648.5	0	0	0	0	8623124.2	0	0	3777769.2
1014	202.0179542	12738381	9308676.8	54130645	7478836.2	4914437.9	4692870.7	0	10115102	13110841	0	20357029	5003649.7	12477067	6147837.3	43795957	6138113.3	28423341	7510581.5	6237615.4	13346271	7017108.5	6284016.2	17219479	42425493	33991859	18352615	41621865	4511489.4	0	8614989	52794092	9097734.4	16285896	0	32254927	4268725.2	12497438	24125932	33797244	28461483	9070765.8	49042571	13959166	0	9024022.3	21862465	18369676	13950603
1020	202.0357122	11906132	8875403.8	0	5105179.1	4001164.5	5701453.2	0	0	5901056	0	7397483.7	5192776.2	0	6160836.1	6654332.9	0	4200339.4	4094364.3	11307383	0	4128570.9	4630998.6	0	3365531.3	0	5302125.4	5540016.3	4959880.3	0	12616852	5737075.2	11453966	0	0	0	4635771.8	11101093	6472947.1	11442307	5995378.3	8890677.3	0	0	0	4307325	0	0	4372882.3
1023	202.0543296	0	0	8773923.7	3883010.4	0	0	0	0	0	8144068	4530163.1	0	5363864.2	7697867.2	0	4616173.7	5179002.2	45913475	0	0	8672929.6	80678333	69659301	0	0	7758964.6	10099704	0	0	0	0	0	3932246	0	0	3571234.7	6164587.9	6074426.2	0	0	10186045	0	8702667.8	0	3946212	0	0	0
1026	202.0720888	74715746	72864410	48493035	41839625	43134682	34359067	17509649	17187251	39842254	30623946	72952250	58864022	58253983	54768146	50927628	31400212	41305537	57196938	81018246	59757173	34930408	41180612	41000108	23524009	96689353	126938620	77152640	32605335	59153097	126372520	46390019	49948829	33714525	58747282	166414820	29066953	90262451	53043969	61433745	40291521	52184133	29477792	38690451	43083216	31573803	23054677	39285922	27977632
1028	202.0834158	0	4355870.7	3621135.6	6863949.8	7037790.2	0	17919765	0	0	0	0	0	3656899.2	3753782.3	11981649	0	0	0	4137386.2	0	0	0	3683280.7	0	0	10006464	0	4762459.1	0	0	6924359.2	5233057.9	5078944.8	0	0	0	0	0	0	0	0	0	0	0	14242351	0	0	10625445
1029	202.0846739	62809191	83411615	29287152	51738638	37685727	36719903	14081686	22667447	76200402	29637838	106795460	33878426	48690852	31703831	96150545	20115352	22011333	27289487	80609675	125085820	22898924	61346760	13658673	10213678	39490767	61830656	51141509	60587932	57550542	82779817	72424712	41846434	22251361	76080023	114352620	34703566	79962040	56226566	144246170	83792583	130424390	35638949	10244503	46642645	14397231	62697561	47459495	114787750
1030	202.1084792	71747184	91282089	57611770	110618140	42776808	47647528	65546015	27813312	80908763	22182102	70259145	31341475	41058477	46224928	78539803	41494560	58636750	47109016	127123860	41465988	40915701	21448145	60791995	20163255	108800220	153257480	100476300	56723365	58570967	110635700	72747794	62092972	45682282	57831839	54942198	45705943	60636609	66547983	83212703	65129169	42396756	58116270	27211680	48784350	107991100	18896482	61118129	66349999
1032	202.1197063	7071732.6	31752109	19650814	6477852.1	12072044	7120172.4	8739171.4	3731588.8	10374752	5408153.6	4393421.4	9422887	3786352.9	16586532	22491680	5668708.1	8161234	5804412.5	41696665	10181448	13535993	6943573	4446526.9	3342875.2	0	14712718	9823507.6	14458153	22416091	10734392	17035287	19094449	5421294.5	24473507	0	7494490.8	21363398	7771603.3	16454436	4106197.3	5080696.8	18376242	0	0	3801980.7	0	0	0
1035	202.9606317	0	4275433.8	0	0	0	0	0	0	4755561.2	0	0	0	0	0	0	0	3701425.7	0	0	0	0	3543123	3757270.5	3604584.3	0	0	0	0	0	0	0	0	0	0	0	0	0	0	0	0	0	0	0	0	0	0	0	0
1041	203.0019675	823794650	474052640	797382520	165749640	273250370	183568510	193561220	188135200	218759990	218567690	415054660	324595960	447016460	173351300	494664100	118636380	272276770	540855550	326379280	210704890	170906690	436355880	639027750	387000860	320855650	975779700	491755290	57099028	157555270	399144000	526406810	794091570	529479620	142510330	688116620	135240750	226445620	281340020	495335180	282712150	320320480	308865560	488848900	147963710	257384860	401545140	501802030	240972570
1046	203.0116672	0	6129375.8	5091962.5	7032841.9	0	0	0	5491239.6	4469374	3701134.1	0	0	5874928.9	0	0	5025876	4001061.8	3794498	0	0	0	0	0	3633245.3	0	5429366.4	3521675.3	0	0	4413409.4	4118368.1	0	5111916.8	0	0	0	5305651.9	0	0	4539482.3	0	0	0	0	0	0	0	0
1047	203.0132	0	0	3617339.1	0	0	0	0	0	0	0	4465156.8	0	0	0	4373414.5	0	0	0	0	0	0	0	0	4486590	0	0	4376892	0	0	0	0	0	0	0	0	0	3512116.5	0	0	0	0	0	0	0	0	0	0	0
1050	203.0204863	0	0	6200318.4	12994958	7507722.3	6845450.1	4568142.8	9496491.3	0	9758737.3	4082504	8514048.7	14523285	0	5004201.9	10548071	5902953.4	6689797.6	0	0	7822667.8	9236778.5	7497583.9	10388001	0	4121242.1	4900447.4	0	0	0	0	0	18694352	0	0	6134455.4	0	0	0	5014110.3	4438567.3	7470051.3	12794763	0	0	0	0	10956706
1051	203.0228845	0	17001765	20885887	14728335	5649227.2	10275979	0	6505260.3	11120195	9170450.1	8714313.1	7745089.7	8211861.5	6413261.3	9863722.9	7203624.2	16479786	7360134.6	5273693.3	11065607	12026701	0	8009521	13747874	0	5782523.2	9086368.5	5810140.9	0	5128006.6	13416869	8351935.4	8998673.3	0	0	5640504.4	14152889	6629692.3	0	11385055	4660648.4	12273700	9495180.3	0	0	8028351.5	0	0
1054	203.0462195	6953965	0	0	3576984.6	0	3860404.5	6071129.6	5239414	0	0	5597075.3	0	0	0	5211125.6	4436656.9	5030259.6	4819472.4	5913063.7	0	0	0	3735642.9	0	0	0	5342827.1	0	0	4878673.3	5085648	19056458	0	0	0	0	0	0	0	7872362	0	0	0	0	7192938.3	0	0	0
1056	203.0561047	21675505	13029427	11106574	10901149	9532248.7	8985880.5	7539229.7	8413050.1	9569488.2	6733022.1	17887064	7173006.9	11130275	16719643	15246778	13428725	11569336	16200981	9972140.2	19266838	18701914	6139960.6	20439103	11113136	0	12590345	14032176	8300843.2	0	23791958	16342965	22738511	6339806.9	9907597.9	26692519	6416901.8	17534535	12577674	16846120	17325167	10888824	12241459	8232986	0	10790062	7373516.7	0	0
1057	203.0673308	62371830	38204984	29492371	31613090	19807069	31937437	17096482	17469759	28515413	17546914	39956317	17589011	19591720	48752032	40063935	18407545	24923452	21649177	51067697	35767835	19492446	19830333	27214404	24570164	45121663	58024334	35689269	17168432	35053666	72067163	35882170	52108884	14353380	42894610	43599277	29366346	62637388	49735823	49201453	35051636	33936381	19300919	10861855	0	40546227	18478545	34708552	13510325
1058	203.0713586	0	0	4949973	0	0	0	0	0	0	0	0	0	0	0	3567233	0	3820477.6	0	0	0	0	0	0	5805750	0	0	4734262.7	0	0	0	4707771.5	0	4275845.2	0	0	0	0	0	0	0	0	0	0	0	0	0	0	0
1061	203.0825871	48726012	49684543	27274394	33030056	59034723	78501027	9290792.9	11690053	33639771	24645928	80316259	38899482	20924462	44046246	34672582	18794623	43358530	40952608	62298424	36043809	21930340	61476163	40547914	16405691	42343558	27881364	35077436	27219511	51815529	29380194	31724737	38698075	22381034	67893017	21206452	61755984	51588946	23799701	64879411	29214075	45531652	18990398	18988837	42508643	20137657	9066071.3	47127119	25515068
1062	203.0925024	51138049	68286019	33812894	36308396	26749288	21794727	39906989	18361673	27667807	16967339	36152680	21420830	36428850	25612970	38113227	27397506	23896902	28331044	35943741	52759590	22691944	28496455	19048783	19360575	39742603	40858521	52907328	31839035	29720429	52195431	39359685	60480607	20125678	24564765	46342073	28222805	35745110	35328665	46192952	50127487	36590601	27161154	15395625	0	23074493	23998683	22280275	17972032
1065	203.1288673	47156240	46157907	76920751	47753148	40518262	36911798	21162684	19907416	28359790	27523384	24991096	40248108	52108865	58990010	52403163	19101840	23372117	34744115	35450189	62116918	56645750	53281622	20191582	28798030	22417563	22851240	56859985	47077194	78362237	35741816	36662486	42894960	22149885	41506091	43567562	26775907	33940326	55027369	54375239	39984784	85830681	25319762	18554424	31846262	14425676	26536426	46197859	24956752
1067	203.9948167	9439119.3	0	0	3630463.5	0	0	0	4721744.3	0	0	0	0	0	4399603.1	0	0	5387644.5	0	0	0	6014745.3	0	3994977.1	9889989	0	0	3967791.9	4826446.9	0	0	4530294.8	0	4963951.7	0	0	4382480.6	0	0	0	4157547.7	0	0	0	0	0	0	0	4352143.9
1068	203.9972036	60454288	61757916	85880130	54339393	14922471	34204710	11694010	79488209	98152674	21102464	65950982	92599960	132732860	11183028	50026361	53312228	61737149	43833007	14771428	65677255	16796762	20584124	44261858	108412870	36551740	89041191	120545520	4505936	14422787	74550809	60978808	52782098	34829681	22707353	75806074	13451474	41073387	77116963	81757391	101459500	28628156	59885526	40032177	28128750	21707586	37506388	109206000	14694737
1074	204.0302196	47707552	102992360	48408402	35218768	12068085	14275124	25112137	17417440	45420785	27535245	25637141	14497958	12622150	30187843	32962442	19768049	37440204	16033214	48123124	18445015	11024360	11755851	13659889	15999573	28505420	51902774	18039298	21028575	22570514	52465706	24024969	58742306	30985087	44069032	46482316	40501728	38575866	68049458	48862431	33872957	5749580.9	19246565	15484096	0	52360016	13534690	17027333	18844896
1075	204.0335938	6572385.1	11394413	6895955.8	6079057.5	6944630.8	4544757.6	0	0	0	0	10936599	5290663.3	3580871.3	6423428.7	5252075.4	4138066.3	5933005.2	0	10277750	0	5391849.8	0	4995251.1	0	0	8783799.5	10331011	8314656.9	0	11046828	4206730.2	6838499.7	0	0	0	7503841.6	5988476	7342131.5	6459424.2	0	8519182.6	0	0	0	0	0	0	6245985.8
1076	204.0513668	28055721	34248182	15848284	16095706	14010879	19691069	8075347.2	6554217.7	34060538	11798165	23075103	15852079	10683599	17135949	23123860	10464634	14244181	17313991	28023294	20542177	12569585	8868371.7	11396347	9212126.4	38546007	21397056	19048460	14401129	16542108	43992629	18026387	36732973	10932489	19254961	26851990	16437993	20441348	17524028	26894825	12541384	19109335	9231982.7	9076809.8	0	16935002	7936363.5	17058447	6087242
1079	204.0666143	57778608	129352190	186667360	46366561	62176773	85935684	62429786	16756977	210386180	171562400	940514600	184654520	465375190	69988180	70653852	17925120	130418400	288693970	28226566	38460393	25351928	106252510	659516420	256119780	87104607	194980170	140947730	122711790	34742819	240549440	75972251	386282040	119440780	35943607	200070560	94668272	100197130	313211460	156033260	135051860	127482340	65805814	51739089	49114382	83393377	48251250	987862550	100303090
1080	204.0699574	0	5132414.5	5707941.5	0	3835718.9	0	0	0	0	0	5170728.2	0	4920663.6	0	0	0	0	9973711.7	0	0	4642553.4	13590876	8108420	3183302.8	0	5623240.2	6371029.3	0	0	5802749.9	0	0	4080209.1	0	0	3459825.6	0	0	0	0	5108384.9	0	0	0	0	0	0	0
1083	204.0877494	45676986	59919367	37365614	29852523	25348111	44381262	18922340	18137978	36191499	23900068	45938481	31695039	35533792	37468509	49662886	19961352	30127077	33287384	46536976	28048371	24807681	25992419	29176844	23227887	39221865	38317904	38811422	36283130	26117677	66378823	34690213	47655487	19337113	33305537	42437545	23073017	36479765	35023436	44408570	22290522	51846122	23243008	23307226	0	17290858	13534843	22969120	15358075
1093	204.9812339	1054539600	3395726300	867580720	1562406700	106661800	674825190	162684430	628730530	867702440	348727060	959905520	1439265900	712626560	248016130	878509430	337089160	405747830	1167012000	337742550	1088306600	127798160	220069490	929852860	1056828800	403178040	658914040	362285810	173422760	289082850	500086810	1002469500	360674320	262777660	223056980	882423690	118303630	387206340	556559350	985189040	1957559300	253558720	1157148100	431841660	110714560	539628810	916835090	429922270	199880360
1106	205.0176074	0	7720208.2	27366723	8196526.1	0	3733496.5	0	5016880	6272123.1	0	17167359	5249477.1	7969809.9	0	18999431	3767698.9	13008648	5865616.9	0	0	4479966.6	3764900.6	10595919	19038628	18458445	3739789.2	12744449	0	0	5369580.4	17513099	6669283.7	10656841	0	13061664	3767395	5392281.2	9664899.8	13599681	9081017.6	5890064.5	17237954	0	0	0	0	0	5243450.6
1111	205.03537	136050560	263277530	64739148	72326967	29162947	75142145	25710632	28433081	80886468	49889576	205756170	64040045	63513499	87353630	100842900	40521371	50592400	96946330	204106480	359165390	53052839	38029453	67473880	25419180	218315350	104357650	154237710	26100680	73001467	170602550	84491412	287466540	27817298	106170480	130409390	26095788	128544990	43509773	144679630	44070467	50642906	41673675	48885145	94291670	40752932	38865704	450947070	20782275
1113	205.0506317	0	0	7634772.3	0	3524362.6	0	0	3901568.2	0	0	5370704.1	0	0	0	9264729.1	0	0	0	3740858.3	0	0	0	0	6479283.9	0	0	6011987.2	0	0	0	8078428.7	0	3800665.2	0	0	0	3724393.8	0	0	0	0	6279570.8	0	0	0	0	0	0
1116	205.0717461	31542676	28381164	26689631	14545097	13523669	20621330	8982138.5	10865739	27530965	9622519.1	22365723	18586495	12777388	11375536	34387364	19633579	19501217	22409132	22887173	30616289	12540216	15998622	19444202	18257086	31207019	22801960	58661663	36687578	16994829	32376394	36446888	28628545	9757027.4	17029252	33866942	10826429	29922804	15853086	35274972	34520151	15260398	17755101	10719275	0	14985270	14580026	17196047	9309013.7
1117	205.082972	6432025.2	6005009.7	0	0	0	0	0	0	0	0	4617536.8	0	0	0	6223402.5	0	0	0	6397387.3	0	0	0	0	0	0	10378542	0	0	0	0	4214062.4	0	0	0	0	0	3517402.1	0	0	5222684.7	0	0	0	0	0	0	0	0
1118	205.0903945	8793500.9	12274165	4734889.2	7731602.8	8970205.7	6728475.3	0	4436755.7	4398206.3	4187903	7003812.7	10765063	0	25084217	7545326.5	7732147.2	5979690.1	6767284.8	13962895	0	10714048	5454374.4	7938163.6	4716103.4	0	14085425	4572328.8	4852515.6	0	15737300	8920882.4	9501899.2	6250284.4	0	14782921	9047493.8	9282814	10180008	10145126	7766752.7	11873272	0	0	0	0	0	0	3941663.1
1119	205.1081485	15742758	14559615	6167922.6	9580379.8	4435558.2	5221827.8	4975308.6	3953468.3	6395494.9	0	8962733.9	5957455.9	5308413.9	5637825.7	9791800.1	3643371	3898898.5	9313725.6	27965977	9338228.1	4676168.5	6436526.8	3972156.6	4612656.1	0	5587002.3	11535026	5278380.6	0	81341534	6410556.1	10936789	4667701	0	17389523	5519182.3	7605767	7090480.4	54237935	17560426	6714049.8	4859759.9	0	0	4820935.7	0	0	0
1120	205.1233983	0	4368038.4	0	0	0	0	0	0	0	0	0	0	0	0	0	0	0	0	0	0	0	0	0	0	0	0	0	0	0	0	3627204.4	0	0	0	0	0	6237966.7	10500920	336182010	0	4382762.2	0	0	0	0	0	0	0
1127	206.0128464	0	4787135.8	4649248.2	0	4341608.8	5251973.4	0	0	0	0	4723732.6	0	0	4045776.7	4202130.4	0	7981099.9	0	5334922.3	0	0	0	4696791	4459036	0	4158350.5	15500335	0	0	11114205	8457787.1	7253587.3	0	0	11032291	0	6906594.6	8326783.2	11290958	6756387.5	3811458.1	8501706.2	0	0	0	0	0	0
1130	206.0458693	20281741	8057458.1	36367219	10392009	10686138	21433846	6237489.4	8018490.8	13142463	7771878.3	11225255	6840605	9168792.4	27609634	9479813.6	7677290.1	8407548.6	6057887.4	8949085.1	7642097.3	7212172.4	7591542.4	7269864.8	10562093	0	14194208	8192322.4	13598171	15688975	18302064	9746638.4	56198247	16795725	9491941.2	17903351	11459103	12916725	17730321	14054496	31383415	13587094	21650140	0	0	8006113.4	8634902.4	0	25997265
1131	206.0492594	39032207	21636852	18793077	24752459	22344124	14203256	9182771.2	8382076.6	13621697	9276391.9	18842409	13351775	10933018	23368996	16442568	10575084	17215614	55875745	29556255	16487411	13707662	48959608	24821995	8147439.2	35951761	25062434	43075396	14979677	40418832	41490034	16354768	31681641	10946511	18945383	28057337	15454369	27325174	18716435	25661154	15259769	41691160	16946398	8127644.7	0	14657315	16567064	13914529	12603731
1133	206.082269	30189473	60289542	40195463	29223261	15952205	21179657	17811269	17389774	27760594	20305655	39403323	24499056	33482155	18133814	35013595	10054907	31373967	25834419	51400498	28702982	14406303	14646921	25998077	21612737	31785124	30178356	46169432	39064815	18812707	49142405	34932964	46344316	19011936	20553336	47296526	17485746	35712776	70167076	54193908	34800780	49224747	48603120	12544558	0	17644084	13840553	36059188	33707237
1135	206.937105	0	5127790.3	0	0	3596245.6	0	0	0	0	0	0	0	0	0	6895964.2	4135520.7	0	0	4106122.6	0	0	0	0	0	0	5352910.6	5092187.5	9526097.9	0	5663403.9	7658218	8045057.5	0	0	0	0	0	0	12431962	4393099.9	0	5071568.9	0	0	4159683.3	0	0	4211362.7
1138	206.9604808	0	5760444	0	4197452.1	3537794.6	0	0	0	0	0	7332534.8	0	0	0	0	0	0	0	0	0	0	0	3882475.2	3473376.2	0	4712604	4884074.1	0	0	0	0	5820688.1	3658682.2	0	0	0	4747512.5	0	0	0	0	0	0	0	0	0	0	0
1145	206.9968775	263570340	420831250	265203620	491754340	126021560	220688370	170553920	318422720	392698560	106845870	179458890	107523150	280139160	81953069	294162950	295921220	155806830	165493930	437915470	328430110	127421300	113457770	122031620	201990580	150484690	365203250	289476480	40167157	170400300	409668790	304131340	368982180	155541330	121819230	856530000	208733080	396210450	241750040	481390330	481345710	222245980	390898160	144324000	122957540	113605920	249478920	211897420	33679077
1146	206.9975946	9807264.6	31964178	0	0	0	0	0	0	0	0	0	0	0	6999597.3	0	0	0	0	0	0	0	0	0	7938229.3	0	12087601	0	0	0	14524594	11702032	28741799	0	0	30636109	9482649.7	0	0	17707262	14782385	0	0	0	0	0	20394251	0	0
1150	207.0177947	0	28453662	14023085	13690094	7413570.3	11494781	0	7999631	8652364.9	17503925	0	6140382.2	7569704.3	9816504.8	9375054.3	7805641.8	17965690	13422391	7710235.8	0	4775171.2	9026289.4	4001388.6	4838208.6	0	12913469	6258125.8	0	0	0	6382108.6	0	5564506.3	0	0	13503397	3966169.9	0	0	11232318	0	8884223.9	10454575	0	4364560.5	0	0	0
1152	207.029893	0	0	4782708.3	0	5378760.9	0	0	0	0	0	0	0	0	0	3935445.9	0	0	0	0	0	4946473.7	3628151.9	0	5204103.5	0	0	0	0	0	0	4105956.2	0	0	0	0	6938411.5	0	0	7086352.5	0	0	0	0	0	0	0	0	3788120.3
1153	207.0332642	0	8635559.1	4975990.3	0	0	0	0	3737943.8	5400597.6	4486780.6	6296866.3	0	0	8021185.7	6042392	0	5574530.7	5367040.3	8181349.3	0	3509707.5	3654169.8	4814101.6	3113417.3	0	4506501.9	3813175.6	0	0	8115912.2	3922470.3	6617789.8	4528835	0	0	0	6760803	0	7138066.5	5320071.6	0	0	0	0	5130553.2	0	0	0
1154	207.0429742	0	6958252.9	11755196	9542588.3	4838672.3	5653451.4	0	8973149.3	6503067	9463233.3	8678312.1	7269996	10673975	4009799.2	5174942	6320086.6	6844936.1	10265926	0	0	8243472.7	7634303	5079035.3	9036494.9	0	4346955.5	6260445.6	4605135.8	0	7332046.3	4376300.4	5568515.9	7265960.4	0	0	0	3722568.7	0	0	6376269.6	6301301.1	0	0	0	0	0	0	0
1155	207.0444924	9912763.7	7347373.8	7490877.1	8453117.2	7696721.1	9091980.2	0	0	8816731.8	4596346	8496745	6581996.8	4259607.3	11665480	4726751	4081943.4	8296584.9	4717190.7	14359916	9457336.1	8923025.5	8894719.9	8675868.2	4967183.8	0	13089100	9531934.6	10470289	20718661	5753999.3	6265453.4	11470021	0	12475897	0	9577523.5	9471785.6	9329078.4	11725721	8531790.6	7473718	6188943.5	0	0	11367104	0	0	12942849
1156	207.0510132	25314239	15826482	9790785.1	15267969	6119892.6	7230927.8	15372000	5027618	10117728	0	18903405	6503344.4	8423035	8248715.8	25817891	9302362.8	8543372.4	10657610	12541296	30927164	6899989	4203459.3	12219936	6487379.5	0	12604880	6493794.7	10324117	0	16179411	19285554	34337993	3817964.9	9488508.2	22590576	6053751.1	10885549	13039674	19885853	9954514.6	11397882	7458451.2	0	0	7765635.2	0	0	8406020.6
1160	207.0662624	0	5521594.7	17917386	6068553.9	4998429.1	0	0	0	0	3720844.9	12041974	18094713	7510915.6	0	15766829	0	11991317	8858579.2	6854521.5	0	3980637.1	4012171.6	10867881	14955228	0	6367833	8674348.2	8113309.6	0	0	16702267	8773586.5	7919093.5	0	0	5162495.6	4279286.3	7810114.9	15926822	5099804.1	5228547.8	10444060	0	0	4741643.8	0	0	6692237.5
1161	207.0696663	0	10453053	0	4443532	0	0	0	0	0	0	0	0	20270790	0	0	0	0	4093269.2	5057915.6	0	0	0	0	0	0	0	3838702.3	0	0	0	0	0	0	0	0	0	0	0	0	0	0	0	0	0	0	0	0	0
1162	207.0775131	0	4221377.4	7195985.3	7308176.6	7279459.4	4918398.5	0	0	4506030.4	3629138.3	13858045	6882623	5570890	4011418.8	5945651.7	4676584.4	6684634.9	5176537.6	8306240.4	0	4982499.3	5105041.7	5094543.6	9515106.5	0	5851103.5	11964211	5665444.2	0	0	8222082.2	6085721.6	4297403.8	0	0	7584837.8	8325564.9	6976905.3	14169133	5778659.2	0	5755042.8	0	0	0	0	0	4094708
1164	207.0874169	27010005	36040263	19260887	35854230	57168873	29494820	165505650	15938039	72217332	20216279	226388870	100589700	114695630	28818273	39611962	8005485.5	53124768	179711200	56068487	28369490	43543977	24567703	381796920	20234472	125789960	38838117	30246586	20988458	74037854	46294250	32551240	66545888	34602369	62281872	323460230	19723211	107688260	34686543	96559923	15252969	12525329	29849897	0	0	21964632	22136636	94975104	12130714
1166	207.1026463	0	5482832.4	3740544.6	3645087.3	4237425.4	0	0	0	0	0	0	0	0	4432169.3	6664899.3	0	0	0	4793487.9	0	0	4891231.4	0	0	0	4328718	0	4423539	0	0	6058194.1	5082537.5	0	0	0	3573139.7	0	0	42494780	5002450.8	9723290.8	0	0	0	0	0	0	0
1169	207.9897212	33506802	12103410	10799632	22956473	13110128	12202538	18902671	5397769.4	14632192	9245732.6	16993459	13185924	15112542	7613365.8	8177280.9	11958220	12366877	18503926	30958532	0	3867998	8695568.7	16565848	6769209.8	0	20295552	7628035.3	10764879	0	5294967	9605269	5650091.6	10697229	13134995	0	11125583	7703078.5	13304804	6711514.3	10535599	8415583.1	10132939	0	0	7809637.4	0	0	7846840.6
1174	208.0285254	8090825.8	8640650.2	4247081	4332881.8	5779654.9	5311424.8	4178982.8	3885857	5228631.4	0	13494732	5326746.8	3850309.4	4959629.5	10773403	4949025	7566003.2	3759981.7	12598365	0	4777972.3	7715623.2	7001455.8	0	0	7548312.3	10341661	9427814.9	0	9960913.2	7889071.2	12545606	0	0	0	5906150.2	10631423	0	13118835	8609353	9306617.4	0	0	0	0	0	0	4813072.7
1177	208.0615363	162229790	98597535	166138430	54813671	42011163	66390612	149857470	46571829	147055920	402840780	59567073	79931054	104384520	77981602	207746220	19778675	93335238	51694370	301310450	67102902	60022215	134288570	118189190	68971557	124688770	259596720	179245620	156424060	167154860	151586660	413528010	421596000	73186744	54788286	209342230	24221690	110985110	177803920	281686410	74818399	43502352	74291320	84251669	30659921	67267473	83923300	98079460	51572581
1178	208.0648911	14068000	7495329.4	7532544.7	4378088.6	5195260.6	6872534.3	0	0	0	4285196.4	7931235.5	6485424.2	0	5070627.8	7919155.2	5608693	12371656	4130020	9548789	0	6365449.2	8367804.3	5438598.7	4715239.4	0	7389870.9	5374549.8	6222589.8	0	8686825.7	11740360	10865118	4097434.3	0	11266845	6573563.7	8099733.7	7390097.9	8318345.8	12634721	12353298	0	0	0	8509714.6	0	0	0
1181	208.0727563	0	0	0	0	0	0	3610626.1	0	0	0	0	0	0	3530312.6	5018360.4	0	0	4077896.8	5630778.2	0	0	0	0	0	0	4012787.8	0	4927810.8	0	0	0	0	0	0	0	0	0	0	0	0	0	0	0	0	0	0	0	0
1182	208.0746072	0	5678247.5	4736199.1	12119407	5121186.3	3513884.1	0	7060285.1	0	7590097.5	6624937.8	5027701.9	5949457.3	0	6786873.6	0	4852430.1	13252394	0	0	6792078.8	4592385.8	7447948.8	5097837.3	0	0	8314556.4	0	0	4566320.3	5980494.3	0	7629120.2	0	0	3888257.5	0	0	0	0	0	5377343.9	0	0	0	0	0	0
1184	208.0978833	0	0	6949334.3	3565533.2	0	0	0	0	0	0	3850168.8	0	0	0	6563785.3	0	4180315.7	0	0	0	0	0	0	4904059.6	0	0	0	0	0	0	6577950	0	0	0	0	0	4425962.5	0	0	5361911.3	0	0	0	0	0	0	0	0
1194	208.9737424	40117863	101326070	110786720	254203960	130802760	142564480	618891010	34657139	59374434	31953597	36302399	36614359	35244098	39192034	120721190	92397176	33021164	30431588	64855134	48509208	20850661	25132509	38684371	36206178	54986236	157543410	26939565	36363212	43792642	41665508	148386370	59796951	86036462	43968747	17865645	54047271	41950180	44097232	49603548	62773716	40977805	92891846	49833555	26808974	459881930	47982987	49664839	76571568
1195	208.9761188	0	4860215.8	0	4791543.3	5167372.8	0	0	0	0	0	0	0	0	0	0	0	0	0	0	0	4140198.5	0	0	3299203.2	0	0	0	0	0	0	0	0	0	0	0	0	5475557.2	0	0	0	4668751	0	0	0	0	0	0	0
1197	208.98502	0	0	0	7164989.4	0	0	9793543.9	0	0	0	0	0	0	0	0	0	0	0	0	33463072	0	0	0	0	0	0	0	0	0	0	0	10106847	0	0	0	0	0	0	0	0	0	0	0	0	7766223.9	0	107401550	0
1202	209.0125453	0	4303440.5	3941631.8	0	0	4374748.1	0	0	4393402.5	0	8809049.5	0	0	4440059.1	0	0	0	4139005	7740025.2	0	4392508.8	0	0	0	0	3940941	4297096.4	0	0	12426495	3770717.3	9369971.1	0	0	0	4469887.9	8322045.5	0	6506102	0	4509097.3	0	0	0	0	0	0	0
1206	209.0334439	0	0	4944206.3	5094621.7	4475953.2	6039785.5	3694343.8	0	0	4391230.7	4588647.9	7953660.6	5867048.7	9037960.7	4304209.6	3999707	3759184.7	6121354.6	0	0	4827977.6	5707585.5	0	3802920.4	0	5906394.9	7298135.4	0	0	4604366.5	3781740.4	0	0	0	0	0	5403083.5	0	0	4817662.2	0	0	0	0	0	0	0	0
1208	209.0431425	0	16546341	14600917	12462692	41803895	8103087.7	0	10013216	4437134.2	4560996.2	6913518.5	15296771	8158575	12640015	10204377	18634145	6113622.8	5873233	0	13759944	13522448	12370312	5871553.2	6842254.7	0	5259041.3	15240414	10492027	0	8211477.5	6119411.4	5510409	9036442.8	0	0	9858387.2	11593746	0	7032522.7	11688965	16718527	9823732.3	10885248	0	4026005.2	12987319	0	4323613.7
1209	209.0455513	8886678.6	16354599	19338711	13317350	10034425	5193457.2	8177327.8	10303393	23362192	0	8321392.2	5239204.1	8644464.5	7153424.7	19743578	7704098	16304152	5848658.5	14037648	11524170	12567185	6507209.1	11792515	20570256	0	7422818.9	22334944	8455164.6	0	13160855	21424501	12370059	20318492	12362008	13515106	16000341	23709716	14945023	25702924	18814215	10393665	13557494	9876225.8	0	9242614.8	9057464	0	6591455.3
1210	209.0488931	0	5389161.2	0	0	0	0	0	0	0	0	4980082.4	0	0	0	4155036.6	0	0	0	0	0	0	3705643.1	0	0	0	5972581	0	0	0	5071769.7	4995895.4	4927501.2	0	0	0	4001686.8	0	0	13945743	0	4386947.5	4397240.3	0	0	0	0	0	0
1212	209.0567708	115017890	99781934	154422490	20195181	16359296	24774840	9328823.2	155706280	91254679	41537260	43847800	12070155	18449272	37898264	221816670	10936489	165867810	23897242	36296344	174567250	41998360	86322960	18592266	77072024	129240120	38180906	82794728	61441540	21790009	32676383	253862530	130194960	60390436	103125280	169300460	27478364	133285400	130690310	465572880	190987790	94617033	192376570	91569801	0	96844286	128588740	152957310	52039143
1213	209.0585748	9123103.3	15477040	16726240	14186863	7984001.2	12561081	0	13022250	11960088	18856941	12113657	10710028	17310329	9117465.2	9094627.5	9404841.7	8042400.5	14571675	9814297.6	10389203	10071577	9933585.1	6703691.6	12479001	0	8496939.5	14541033	5624005.4	0	10515745	11514110	8344980.2	9349796.7	0	0	9075037	10010588	6209159.2	8303125.1	20283664	9011402.5	12348927	9476618.3	0	5648831.1	8392512.2	0	0
1215	209.0666804	114563240	113993010	44372709	48666740	65446022	68953279	47331646	35822511	65741725	36506354	187945090	38586129	48154238	72868382	87167849	42624174	34863910	102401440	134995100	66164569	50262558	47296278	90490641	28477854	75501631	114264110	78195951	62505483	135128900	140782120	59366020	144008730	21919018	68651301	69415410	76034146	87771682	56676620	42446875	35783190	60528080	66117380	43214480	31235530	42385412	31086789	37436295	32636397
1216	209.0679832	121262250	20098358	158921960	12168309	6441223.1	4657727.4	81203007	69822384	12958366	29322994	18921856	10548754	19552383	18965535	90508138	8704815.2	101094690	13674273	227970210	49871705	20440863	34845463	60477714	44963999	62113856	7548913.6	82051312	9225995.7	18835521	30772519	113711750	55919131	28547115	41683750	132770290	6605346.9	41806883	85233933	165946400	66912791	28967633	99184389	24304528	0	79343109	93392838	48452488	36445678
1219	209.081928	10256303	14019520	26358256	8637310.2	7592400	4089416.3	5314951.7	6173177	6554023.1	5033274.2	13774729	17130267	18708360	7081768.5	15451252	9258871.4	12515887	10614314	7264554	8889187.1	5720551.4	6471007.6	8398427.2	9675431.9	0	6935994.9	12669306	8847765.1	0	14121522	21034383	173545000	6357619.8	0	20480509	5112107.7	10757420	11392022	20976677	16681889	23274203	12528270	0	0	5746830.2	10033999	0	8309879.6
1220	209.0931773	14445750	5747463.3	12002040	4909957.8	4827255.4	4304911.4	0	0	0	0	6507025	0	9086607.3	0	13556732	4104286.1	6049398.1	4962417.8	7979569.9	0	0	0	7817506.8	8190127.2	0	0	14993922	0	0	9353657.6	15855511	13530029	3900027	0	0	0	10790452	9278621.8	13836973	11120169	5083875.6	10963222	0	0	0	0	0	8025215.1
1222	209.1183071	7822279	4231736.4	3750249.6	5510038.7	7042343.3	4357983.5	0	3969424.7	0	0	4439842.3	5007409.9	0	11253824	8428814.3	3637836.9	5284549.8	0	6545923.7	0	5995517.9	6321974.3	3958291.6	0	0	3530291.1	11748372	6430125.7	0	6343883.9	6381289.7	7718975.4	3624651.2	0	0	5674626.8	6076164.7	0	0	7700794.8	29221366	0	0	0	0	0	0	0
1223	209.1295467	0	0	3647153.4	0	0	0	0	0	0	0	3702186.2	0	0	0	0	0	3814652.9	0	0	0	0	0	4121723.2	0	0	0	0	0	0	0	0	0	0	14068685	0	0	3950412.2	0	0	0	0	0	0	0	0	0	0	0
1226	209.9865582	0	0	0	19029233	0	3571481	36702640	0	0	0	0	0	0	0	6381071.8	3543099	0	0	0	0	0	0	0	0	0	4702756.2	0	0	0	0	4157297.1	0	6821259.4	0	0	0	3667039.1	0	0	0	0	0	0	0	25233000	0	0	4739621
1227	209.9900249	11471005	7161404.6	8199613.5	6078579	3807140.5	6249051.3	3628402.1	0	9897473.5	3905100.3	8445325.4	6945895.2	4803685.1	11793037	11942674	0	6264055.3	4072464.9	10903357	0	4539559.8	0	5726159	4894920.7	0	5881510.6	6853723.5	7971851.6	0	14021078	7541683.7	12623177	3564621.8	0	0	4801212.8	4530497.7	9215355	12572575	7866813.4	8809281.5	5287106.1	0	0	5202794.4	0	0	0
1228	210.0078011	9294249.3	0	0	3618431.7	0	0	0	0	0	0	0	0	0	0	0	0	0	0	4296650	0	0	0	0	0	0	0	4353065	0	0	5339043.8	0	11209046	0	0	0	0	0	0	9070187.8	0	0	0	0	0	6050486.5	0	0	0
1230	210.0190135	27656497	71850962	30158227	18117640	16016120	31876911	0	0	26007317	10917022	35082019	22543994	7660409	34880161	14041129	5580015.3	29003659	18484261	92240722	15669250	11339387	10791416	13101092	3257692.7	21143810	41160891	16694706	13067680	28158422	26057964	13727178	69671135	3617953.5	99416979	22453200	15139280	59867318	49484175	72563380	9280083.4	14026392	5489046.8	0	0	18582654	0	30382641	5655035.9
1232	210.0264192	32911670	8945623	8240856.4	4052077	0	7521715.8	11930188	11320500	27497498	9140386.2	7107240	21628799	3624366.1	8392614.6	6782958	4275315.9	13607439	10212010	36315992	0	0	0	10691241	0	0	27012032	6056823.3	21890982	16552155	35615474	7018319.6	29688549	0	0	51721430	0	4561051.7	49820564	12400057	16316377	4628765.4	8662940	0	0	7655299.3	0	13314358	9513729.2
1233	210.0285385	59441976	36723160	30331290	35924239	28497151	60344629	8865677.1	7198325.7	24022812	18838051	42374441	36681601	12457344	49145000	29376048	23770357	50432913	21459500	64669529	28193801	41186433	45774718	13780138	11708323	31957770	41248962	20148153	44628647	33658845	82166004	15290705	87863526	14488488	26058649	42136280	38472919	68805821	52944790	38757051	14785755	0	12041758	11569558	0	22091141	0	34068536	13267843
1235	210.0384074	0	0	0	5991829.5	6648901.2	4512251.9	5857620.1	0	0	0	0	6631687.4	5820422.3	5144814.9	5732087.2	5528443.5	0	5762162.6	3965984.8	0	3683783.3	9585540.6	8913073.5	6286442.1	0	5130056.7	5818368.4	6324590.2	0	0	5700184.9	0	4850926.8	0	0	0	0	0	0	5881122.2	5836198.7	0	0	0	0	0	0	0
1236	210.0408	703236930	42089441	19269283	15441687	13295239	51442494	674638290	100508220	100108840	8087082.9	15421234	12714633	13654920	29492913	150948410	29118205	77850521	7006260.3	65194851	340396560	10575753	5571974.2	5405043.2	8599083.8	0	134008520	5426754.3	12287024	0	36355837	226723160	1522290900	15322288	27592353	64188641	7566559	21021382	194185120	156425920	128815330	8458920.5	21152934	0	0	88651917	16316219	448390210	5821707.3
1237	210.0441675	16311107	10774372	7235109.6	12612762	8763785.1	7175359.8	6235224	4933472.5	9364518.5	6355116.9	13092149	11323915	9074442.3	9739698.9	11256252	11150207	8771547.2	5458166.6	15684453	12544404	8039563.2	4743624.4	13332662	3543886	0	9673932.7	10072517	11515058	0	20447232	8690461.3	26963186	8711346.7	10773027	21266148	6273697.3	12192456	10670881	14726342	7085798.5	9575083.1	6626088.8	0	0	7398799.5	0	0	0
1238	210.0538431	0	7850602.8	8250668.8	6519520.6	3625359.6	5881414.4	0	6356679.2	5493501.2	7929778.8	5774588	8116241.8	6774289	4443513.6	6443971	4396101	7110689.6	9152573.4	0	0	5398865.5	6087118.8	4725628.5	7555636.8	0	0	12139980	6038521.2	0	6446727	5855332.8	4430201.5	7209017.3	0	0	4324391.8	5852943.3	0	0	6163245.8	5851378.6	5537583.6	0	0	4590102.2	0	0	0
1240	210.06509	0	0	5024373.1	0	0	0	4132646.7	0	0	0	0	4837081.2	3997464.7	0	3906731.6	4124268.1	0	5668901.3	5274804.7	0	0	0	3947972.5	3830684.5	0	0	0	0	0	4648303.9	3588557.4	0	0	0	0	5636527.4	0	0	0	3668022.5	0	0	0	0	0	0	0	3676380.5
1243	210.0771906	19451482	10657788	24370878	17771313	11629728	8068054.2	5902319.3	7671127.4	12344125	5299456.8	12182093	8849313.4	16348449	10613962	23206229	13638036	18704049	17654350	11252862	11946285	7398304.8	9985566.3	8031821.2	33715013	21188143	14250468	33166302	10969930	0	16781337	25338487	15017739	9772617.3	9468473.6	25861374	12381432	24315360	15768760	24870110	16435968	13601477	15836864	9428280	0	8889510.2	9288403.1	18698844	14788901
1245	210.0883984	12824546	54147588	15726022	12325817	25905447	12437598	5637879.2	6243807.2	11413957	9509447.6	13867349	18080425	14213801	56507602	13146333	21244443	35304377	17804630	38111110	11776437	17711528	11778726	14230613	20302413	30742328	57665260	39534055	32247506	15169288	49286434	15563391	29968660	8864593	58250177	19223815	15967999	32500456	57149376	24879334	9603336.1	21921741	5970824.3	10198976	0	8207277.9	0	19528036	18887597
1250	210.9650345	40109536	35628689	20897636	21113534	15737227	26547904	8357233.1	6052240.7	13992239	5972199.3	15498986	12581252	12524437	36532550	67144973	11740878	19240208	26952908	34028074	32293071	42921719	6588153.5	24692569	5679804.9	54398443	44612967	56005785	75638617	46775951	68910039	32230965	47399369	10114362	32942112	70812629	14482783	25149550	17737524	66405744	32553398	48750981	31907404	16447665	28035819	20077849	10106676	36187390	36198701
1255	210.9894	0	7334819.8	7809271.5	4067856.5	6204764	0	15285123	0	5219968.2	3687638.8	0	0	0	0	3873824.2	5118430.5	7321696.8	4205149.7	0	0	0	4097738.5	0	3576942.7	0	13298042	0	5711594.9	0	4583275.3	3812488.7	9792988.6	6752139.9	0	0	4953968.6	0	0	0	4089385.4	4122072.4	8723678.4	0	0	9939883	0	0	0
1257	211.0013255	26324475	31509165	20793473	20951002	23659941	21261786	10330252	5383083.4	20069065	6623518.4	34063878	25912094	18699184	25960801	31583530	14831206	19788073	10972902	48148038	72209643	21936912	19126291	16861044	14101976	27763720	31180674	32813751	26022772	30303914	40522229	21433682	75072998	16301397	29667898	29352436	16007033	38892937	24776782	34390924	14753491	40181154	12692071	13430860	0	16003892	10075981	143142680	10318920
1260	211.0223917	0	5014909	0	0	0	0	0	0	0	0	0	0	0	0	0	0	0	0	5957015	0	0	3735553.5	0	0	0	0	0	0	0	0	0	0	0	0	0	0	5153433	0	0	0	0	0	0	0	0	0	0	0
1261	211.0248638	0	0	3616915.3	0	0	0	0	0	0	0	4292568	0	0	0	3585468.7	0	0	0	0	0	3962432.6	0	0	3356489	0	0	0	0	0	0	0	6074681.4	0	0	0	4242377.7	0	0	0	4651301.9	0	0	0	0	0	0	0	0
1262	211.0281833	33088527	31119042	24505494	18014702	9971895.9	19999213	10876832	8188927	34851036	13242768	64576027	21246513	28531139	16120437	27946047	20244856	17276732	46852858	27764060	31599360	9341474.8	11909286	35555465	4304299.2	24454430	24716950	40163532	18500488	19968191	41257995	18170984	43764732	11064040	19401293	30348810	15777164	21782429	15394402	52164000	21255913	37072312	20941692	0	0	10846023	11703520	27037999	7784924.1
1263	211.0336291	0	16004806	17723034	23471346	19137468	14526705	16962468	12844035	14188512	13082131	15998751	16348725	16527815	34583929	10965956	10354812	15466304	20283646	26233696	0	9742502.6	22673961	37601421	33709551	0	32120219	12172241	15644301	13548483	8723727.2	13794157	14842369	13548652	15506257	0	34159504	23786914	18559846	17683620	16141549	15746748	9735935.8	13467620	0	9083723.2	9249380	15254324	10438752
1264	211.0378719	7275670.5	4681544.8	8259101.6	12027765	0	4695220	4399527.3	17443846	5228515.3	0	5867746.2	4823415.6	6208650.2	0	7762375.2	6404158.6	3678978.9	7423105.4	0	0	3517577.5	4403180.5	11849360	6765042.3	0	5210653.7	6091092.1	6447503.7	0	0	7349680.2	7717124	4702127.1	0	0	0	6880420.7	0	0	11205104	6770111.9	4372803	0	0	0	0	0	5588451.3
1266	211.0472481	0	0	5330277	0	4490757.6	0	8591534.2	11921805	5192554.1	6234267.7	5970985.5	0	4746769	0	8473806.9	0	6751177.5	0	4571050.7	0	6576880.1	6364659	6447255	9060985.2	0	0	0	0	0	0	8671479.8	0	0	0	0	0	6710315.8	0	8696238.8	6683127.9	0	4658954.1	0	0	0	0	0	3894122.3
1267	211.0490968	0	8921041.5	6739622.4	7573885.6	3684743	7757052	5530031.6	6597774.4	5549931.5	7575772.9	5983338.9	7845567.5	10392018	6358788.1	6967376.3	4395526	8304714.8	11011722	7456684.2	0	7035697.3	4540596.3	7678744.4	8930042.6	0	5873638	4958109.2	0	0	4584795.8	5580345.3	5613645.2	6832247.2	0	0	5041627.1	0	0	0	9779065.4	0	0	0	0	0	0	0	0
1272	211.0611973	378797610	228313820	486542000	301137410	61619664	48628229	134907060	211976470	333464820	628650920	94000692	99672648	101816280	528096140	737217880	119345040	264320600	79666963	1346308700	209009950	73794874	142597180	83591330	142001160	548176440	173187500	214078180	133746590	96119000	328427560	675219590	836269080	281749890	253540960	262760490	110603680	856411060	351705720	2505365900	220466180	114794450	125332630	74529784	49326897	473523040	140732660	257754950	66221429
1274	211.06445	0	0	0	0	0	0	4027259.1	0	0	4455398.7	0	0	0	0	0	3671728.1	0	0	6204536.3	0	0	0	0	0	0	0	0	0	0	0	0	0	0	0	0	0	4305592.9	0	6444476	0	0	0	0	0	0	0	0	0
1275	211.0724378	21244720	20622563	25323449	12503823	11990616	12155661	7340865	11274912	19662588	6948395.8	23974461	14674256	20717027	0	33064803	7511061.5	25626203	16245531	21608063	18734371	13820994	10954309	13472298	11428492	34176066	15368119	32765168	18030762	13802464	25406767	32397452	28647968	10267144	17475181	50283568	10712236	32113599	26251395	40776642	24784908	17182172	18351517	9287936.4	0	15455591	12708479	25280338	14664829
1276	211.074278	0	0	5055418.3	3529392.8	0	0	0	5271392.9	0	4777261	0	0	5090308.8	0	0	0	0	4127452.5	0	0	0	5323973.9	0	3084109	0	0	4067249.7	0	0	0	0	0	0	0	0	0	0	0	0	0	0	0	0	0	0	0	0	0
1278	211.082344	0	0	0	24024855	8421598.8	25454868	44430024	0	0	0	0	0	0	0	26235755	3687324	0	0	4507014.7	0	0	0	0	4136851.1	0	13930687	0	4420465.5	0	5758710.9	11895060	6778024.2	5765071.3	0	0	0	0	0	0	0	0	6605220.8	0	0	22721903	0	0	8365892.7
1279	211.0836498	63038009	44345068	219849410	14146840	12061408	10967829	47530697	87092520	31427845	71456691	64040518	28986456	35228652	20062878	110849390	9721500.9	99680867	32232227	84814472	49083692	28533577	91097164	110277810	70084628	84175435	13642816	70531833	16866483	22709225	27239736	122450070	34095657	39105936	35897461	84187193	7892531.9	34548167	52648587	166808010	58729493	42147813	75054246	28425737	0	70886256	90310919	47945563	36422022
1281	211.0975765	12317251	12813559	20094925	8861602.5	10775402	6584350.7	0	5422002.2	9342094.7	6969147.9	15346769	12188898	9750645.8	11443752	18861688	9898918.2	9652717	13743662	11918611	10808503	11647187	35449430	9056829.2	12783134	0	9413578.3	17391621	11654845	0	11347907	14572449	15024949	7951002.4	0	13455301	9235517.9	12911570	8171669.4	21101013	12545569	18163697	11365040	0	0	5724537.8	7906577.2	0	5093136.2
1282	211.1088344	0	0	5465749.5	0	0	6288934.9	0	0	4842583	5318211.1	7938777.4	0	4185470	0	5361920.6	0	0	0	6218971.7	0	0	4904478.2	4071493.7	4836326.4	0	0	4525837.9	0	0	0	3648106	0	0	0	0	4201510	0	0	6873949.9	5726313.7	0	0	0	0	0	0	0	0
1283	211.1339516	11564383	8135698.9	9256553.4	5555134.2	10715396	6172153	0	3993869	7474857.3	0	5749068.9	6088059.8	0	19159235	11926805	0	10854535	5819720.7	9317679.7	0	7385964.4	12781040	4304312.9	3000953	0	6612197.6	21078306	15625689	15826191	9772001.3	7408318.6	10627282	0	0	0	6790680	8451309.8	0	11665905	10118462	25810959	4643691.9	0	0	6353940.4	0	0	6153899.7
1287	211.996715	0	6224572.8	0	0	8929154.4	7583669.9	0	0	0	0	0	10466545	3840408.2	5416274.8	8609122.4	0	4685688.1	8203738.6	6292592.8	0	6307157.3	4075614	8094328.9	5055684.5	0	4085885	14019059	8504443.7	0	9884981.4	7004562.7	0	4395577.3	0	0	0	7002895.7	0	6304535.9	6077961.7	6991844.4	9421803.9	0	0	0	0	0	7046983.3
1296	212.0022825	4164964600	5714296300	3868741000	2077344000	4467342500	4927599800	1328017300	317926370	1825458100	2620274200	1534775600	11712415000	2523480700	3292413500	3699200100	1543930400	3071363300	6376145400	4371860900	2729529400	1875003400	1621198600	7335788400	4469833400	686982470	2145930400	8154598900	1761233500	2028552100	3643558700	2647411600	1974458200	3427155000	1230749000	3684256600	936212570	4118630000	3442425200	3754908800	4565389100	6750554900	2149760900	876753600	2731521000	483960350	1399241600	6683708000	4744624200
1307	212.0200782	15950091	18574544	5018136.1	6653873.9	7896596.1	7226055.5	0	0	11715520	0	15375922	8100226.9	0	5597412.9	8066678.3	0	4609865.4	0	6670980.4	16451102	4419654.4	0	0	3270486.8	0	4245711.5	8087431.1	5346062.5	0	18661450	24925607	17901626	0	0	23981925	0	8127650.4	8091474.3	22889387	9661981.5	7388664.5	6085502.5	0	0	7990317	23979952	0	0
1308	212.0208294	0	0	0	9608562.6	12206741	6119176.1	0	10807789	0	12760603	0	13694979	15496875	0	0	9504411.8	0	13072621	0	0	4735526.9	9756015.7	6795020.1	9903575.3	0	0	0	0	0	0	0	0	8926155.8	0	0	5784484.9	0	0	0	4282526.2	0	0	15309006	0	0	0	0	9238234.5
1309	212.02342	10275982	15556562	12553019	7554548.7	8967958.6	12671050	0	4503342.7	8699586.6	6997020.9	11915444	10578949	5390188.7	10494952	12956537	5501917.6	9670283.9	4744303.4	21410951	9530656.6	7754600.8	6601841.6	4485774.2	5047321.3	0	8886802.1	13191562	18452625	16204744	19797068	16869802	14285884	4674797.8	15794727	0	8385510.9	10635557	7215701	7841325.4	9952160.4	15092219	0	0	0	8512175.6	0	0	4321500.5
1310	212.0386526	43965210	0	4022855.6	0	0	0	0	0	0	0	14344001	0	0	0	0	0	0	7420923.4	5040339.8	45615149	0	0	0	4754789.1	19080810	3728990.2	6179863	0	14453461	0	0	0	0	0	38186870	0	3962929.2	0	0	0	3925896.5	8428301.4	0	39517204	0	11998782	0	45966441
1312	212.0564405	30123304	9392109.2	15706838	7900687.1	6134319.7	5817955	10073140	10747656	16402140	8014771.2	9897935.4	9181086.1	8974662.1	5600833.3	40306325	7807732.7	22486820	7342217.3	11660067	33579580	5556481.1	5764938	6647080.5	7200626.9	0	11986604	13590054	5907371.6	0	15963497	44899782	93726553	9118055.1	9406655.8	22913670	0	11744448	19881839	35557576	28596029	7208279.9	13622684	0	0	10497609	0	45049451	11782775
1314	212.0677225	0	0	0	0	0	0	0	0	0	0	0	0	0	3988970	0	0	0	0	0	0	0	3595346.5	0	0	0	0	3685584	0	0	5475762.6	0	4810690.5	0	0	0	0	4551240.7	0	0	0	0	0	0	0	4102161.6	0	0	0
1315	212.069043	9762865.8	0	0	3840089.2	15395257	4024684.6	4000893.8	4088146.1	5249637.6	0	4297145.7	5434727.5	0	4546219.1	5952992.1	0	3845805.8	0	13383853	0	6750730.3	4856467.4	0	0	0	4877494.2	7208368.9	9628597.7	0	6629875.7	4832721	9968355.7	4865328.8	0	12519441	6123593.3	9675721.6	6116472.5	7214802.3	7040839.2	13105827	4787749.7	0	0	4236306.7	0	0	4860032.7
1317	212.0928214	12831813	17598219	11190901	9541420.2	8241995.3	7044094.7	7833424.4	5274724.6	9229431.8	6252427.8	19626349	9306809.4	9585634.1	9128221.8	13072820	5187918.2	7975999.5	8800293.8	9647169.4	8980314	5237787.7	4450341	8702021.7	8167823.2	0	12789193	15258181	8764488.9	0	17398152	14411749	12134008	5918339	0	13018150	6651419.3	17812189	12804747	16993766	12607196	11181879	12365241	0	0	13825125	0	0	9114771.7
1319	212.129191	0	0	0	0	0	0	0	4127616.9	0	0	0	0	4215998.4	0	3851987.6	3659367.7	5729434.7	5996994.3	4594335.9	0	5486390.6	5979840	3997666.8	3876395.5	0	0	9863140.7	5326374.1	0	0	3894533	0	5117855	0	0	0	5554682	6193831.6	0	15526011	0	0	0	0	0	0	0	0
1327	212.9864144	0	6019954.6	0	3663306.5	5986947.6	6003893.3	0	0	0	0	11483997	5927144.1	4244900.7	0	0	0	3781097.6	0	4595266.3	7774608.3	0	0	11241891	4089430.1	0	0	6560855.6	6121384.8	0	0	0	0	0	0	0	0	3702651.9	0	0	0	7550670.9	0	0	0	0	0	0	0
1331	212.9910922	0	0	0	0	0	0	0	0	0	0	4413281.5	0	4732200.6	6232044.9	0	0	4108077.4	4024311	4456390.2	0	0	0	5967270.6	5738074	0	0	0	0	0	0	0	0	0	0	0	0	0	0	0	0	0	0	0	0	0	0	0	7044207.6
1345	213.0171435	50552372	104806670	71098634	76756004	46412700	76200910	42331324	90475270	73761488	84732109	72626296	41716224	79300030	42913154	49839582	78572775	42752002	80316685	35544285	84540267	67661524	25467107	46322364	75940335	45318343	48876982	61840755	20561091	48316155	69026490	54915863	61574825	52511067	24390439	13944308	37516648	56472022	27972719	23018468	55350916	53865067	46835888	62466535	0	29163839	48336555	29658522	18381189
1346	213.0227127	12438969	48818450	11725583	100181030	13223584	30619602	7190784.3	9527434.4	9047764.4	9719632.8	17720189	21165061	211887550	7419782.9	8497891.4	0	8421382.1	4163537.2	15021538	9059823.8	25966809	15614440	21144769	14529780	0	11427515	11206776	9073991.4	76097279	9184063	8676892	37446830	5304863.1	23917867	0	6767852.5	9976282.4	11216372	8166248.7	8705544.7	16312432	4949300.2	17478635	0	4031523.7	0	0	5670410.1
1347	213.0283486	9860285.8	0	0	0	0	0	0	4214575.1	0	0	0	0	0	0	0	0	0	0	0	0	0	0	0	0	0	0	0	9898444.2	0	0	3578849	0	0	0	0	0	0	0	0	6316429.8	0	6820537	0	0	0	0	0	8148622.9
1349	213.0404872	9178824	7148064.7	8379678.7	6827768	0	0	0	3549464.9	0	0	6164171.9	5895762.7	3686096.5	4153237.4	13545203	0	5548500	0	0	16493695	0	0	6192208.1	6058690.1	0	5358729.4	7017288.3	0	0	8667343.1	13784108	17830078	5728941.4	0	14941450	0	5238121.4	6359682.6	14964728	8461464.6	0	7261251.1	0	0	8306258.1	0	0	0
1351	213.0516846	7865425.3	5975338.3	3592136.4	4496609.4	3854647.7	3863337.2	4798360.4	0	0	0	3981973.6	0	0	6824030.7	3987901.4	0	4338652.7	0	7832571.8	0	4416655	0	4774169.6	0	0	4229010.7	4826578.4	0	0	7279193.2	6978742.2	8825159.9	3639094.5	0	0	0	3750386.7	0	6249089.3	4411362.6	4986826.1	0	0	0	6075035.2	0	0	0
1352	213.0535335	9414866.8	6332715.8	6979370.1	8644419	4855609.1	8288362.7	0	8396579.6	7330285.3	11460455	30658199	9696924.9	18256347	6689696.1	8251775.1	10617602	3697758.2	38896427	4398525.5	0	7511920.4	6808831.7	45134043	9699084.8	0	0	5071444.2	4629601.5	0	7058906.9	5446456	4477753.7	6237944	0	0	3627269	5894644.3	0	0	6246500.3	0	9935694.1	0	0	0	7452359.4	0	0
1353	213.0642433	0	0	0	0	4342977.6	0	0	0	0	0	0	0	0	6871593	0	0	0	0	4125831	0	0	0	0	0	0	0	4596573.8	0	0	0	0	4591379.3	0	0	0	0	0	0	0	0	0	0	0	0	0	0	0	0
1356	213.0768549	105563240	118106430	104422720	83628119	52339660	83804157	96502509	66620215	116896510	68116727	47728299	56141871	121159150	60737971	109409300	30574355	44485169	50087230	66665746	98391967	64676610	67456530	33354479	46426144	109998330	43526120	123228590	92229109	73784109	101011180	76743501	151769820	44820363	123725910	108128040	40982424	96500232	196116640	113074200	115002040	76409505	108062430	52357656	29337423	48911728	67213018	131390930	42373047
1358	213.0880796	29960304	18489161	16395848	16915040	12754901	10787462	7247862.5	7950143.9	12719625	7014143.3	17081269	8957880.3	8782199.2	15378109	14994718	10088475	14364729	9309895.1	19569180	19626409	11610379	12120347	9735032.1	13487145	37347080	29283313	20556723	17114623	16345399	51933946	23382615	30513897	9334803.9	20086367	38888247	18256032	30601234	24951466	46195232	14883779	20490923	20697835	9889825	0	12228601	10534243	18629080	12460481
1360	213.1132398	111211650	32838495	200819040	69507189	185004010	50456090	18040587	53149013	24407070	44377873	53753547	120033360	48420876	193497550	43904565	49436462	30111821	47431004	55766322	38660031	86895391	84117038	30337293	101151290	28216606	25836550	66562506	68438548	259949390	47200529	47202670	51111168	50233256	36118131	61175630	64971700	57074215	26221758	67327030	60529370	196222660	36500224	58478134	115036010	17536141	80077558	60821998	18381270
1361	213.1244659	16559246	13743977	10970600	10712703	17027570	14796835	4935412.6	4822301.7	10433703	8660121.3	14567893	11422933	10299541	20084698	13439807	5483574	12159958	9172581.2	22264380	12671688	12632615	10526135	9356438.9	7642566.8	0	12507663	18511572	14803230	19055958	22224411	11319544	19845130	7733425.4	19249532	0	12606909	20810032	10953416	17397055	10134372	21919948	8105098	9173822.8	0	7158934.3	0	0	7973855.3
1362	213.1496332	8451875.2	0	8319102.5	3590324.3	12294918	4604983.6	0	3642258.5	5439355	3739755.2	0	5841385	0	16862191	11649750	0	6175785.7	6057594	11802578	13124959	10021051	10093899	0	0	0	5535140.3	18706155	17111347	16377963	13807282	8867855.4	15702305	0	11462032	0	9356881.5	6881477.8	0	14185813	9192826.7	22789859	4867743.2	0	0	0	0	0	0
1363	213.1860327	0	0	3673502.6	0	5767203.4	3881556.9	0	0	0	0	0	0	0	11877773	0	0	4039494.4	0	0	0	0	3630119.4	0	0	0	4041282.7	0	0	0	0	0	0	0	0	0	11914479	0	0	0	0	6141508.6	0	0	0	4045960.3	0	0	3621363.1
1365	213.9815589	0	0	3596009.7	0	0	0	3562348.9	0	0	0	0	0	0	0	0	0	3734982.2	0	0	0	0	0	0	4610708.1	0	0	4454125.5	0	0	0	4934485.2	12436262	0	0	0	0	0	0	0	4161335.6	0	0	0	0	0	0	0	3720477.9
1374	214.0179328	17827211	0	7183627.1	5021827.7	4276238.7	4087166.6	0	3871499.4	0	5832037.3	4119212.1	10617384	39223037	5151179.4	8316662.6	10185050	75474724	737372250	0	18643175	5853227.6	5005281.4	4951578.5	8824499.2	0	4026505.1	5112847.9	0	0	95855195	6991543.6	0	5862613.2	89876308	19636405	4846550.2	4368182.3	0	19892043	8429081.8	0	9206413.6	0	0	0	0	0	8927837.7
1382	214.0291229	0	0	0	0	0	8084744	4749590.2	0	13947925	0	0	0	26053894	0	9251457.1	0	0	0	0	0	0	0	12266020	0	0	0	0	0	0	0	0	0	0	0	0	0	0	0	0	10999332	0	0	0	0	0	0	0	0
1385	214.0357075	0	0	0	0	0	0	0	0	0	0	0	0	0	0	3745287.4	0	0	0	0	0	0	0	0	3916546.5	0	0	3698976.6	0	0	4679915.7	3875592.7	5829465.1	0	0	0	0	0	0	0	3802538.4	0	0	0	0	0	0	0	0
1386	214.0486361	19790245	14103955	11816103	24827551	9178856.4	13731736	15010343	12993766	16982053	12091708	16363272	16966593	11843607	18235878	18189715	15696114	10464189	10161075	20965250	16468739	8428996.5	10452635	9522741.5	6358573.5	32162946	26810660	7680365	9926207.3	0	39593592	14141141	23058277	13169455	0	15920339	14894128	19406673	29815763	13714918	13699127	8441898.6	11842729	9788231.1	0	30561431	0	0	7854776.6
1387	214.072093	20092090	19908008	13771965	14907828	12581372	15430700	10433340	10208122	26088761	15027918	21940509	12715861	10702123	10014970	30637994	13142020	14189393	11995015	28360344	31033624	13411224	9450413.8	7072842.2	8094049.7	32381592	12129592	12319811	13654484	17069965	37019790	25722091	27554428	12218819	12271489	21122026	12824899	26822502	16938983	28036987	17921613	17077569	13635005	11955803	0	18281643	8777084.3	13088327	5978125.2
1389	214.0833333	0	5476018.1	0	0	0	0	3841989.3	0	0	0	4702503.5	4790046.2	0	0	3685012.3	0	4860057.7	4000273	4082786.2	0	0	0	3632852.2	0	0	10173122	0	0	0	5635353.1	0	5231750.4	0	0	0	4877772.8	0	0	0	0	0	0	0	0	0	0	0	0
1390	214.0846732	0	5710515.4	7158088.6	5393022.9	10116871	4048694.5	0	0	0	0	3646696.6	0	4580213.4	6063236.9	9449653.5	4489741.5	6006618.8	4535954.2	9140003.4	7958179.8	6318881.7	6813752.1	0	3084972.6	0	5610691.3	8511823.1	8704735.3	0	7924762.3	4423479.3	7450119.7	4989005.8	0	0	10328910	12600177	0	13749382	5494680.4	20669517	0	0	0	0	0	0	0
1392	214.1084791	9630809.8	12773961	11716062	9709012	8947098.8	5863690.6	3852443.2	3697689.1	7335447.8	5509353	16608318	11682803	9557833.6	14485018	9769164	5878815.9	7823470.5	11313319	12573242	11326778	12572725	9417291.6	9015914.5	7983488.9	0	6084568.2	13294694	8737268.5	0	8793905.1	8364429.9	13680798	5167010	0	0	6482401.7	7753734.4	9113350.7	14682523	15244911	12563812	7203549.6	0	0	7747145.8	0	0	4635245.3
1394	214.144875	0	0	5878656	0	0	0	0	0	0	0	3742367.4	4809489.3	9623656.8	0	0	0	0	0	0	0	0	0	0	0	0	0	5875208.4	0	0	0	4707312.8	0	6193408.9	0	0	0	5332070.8	0	0	4659153.5	0	0	0	0	3798376.8	0	0	0
1402	214.9866836	7903340.6	22590958	31747609	12403695	30075405	71895611	13999721	4869148.5	10200786	5673800.2	47064429	71994971	47682631	64484384	24563228	7653463.5	31386193	36138416	52097018	22716015	63505678	71750699	77017476	53149827	0	24444776	112849080	52123282	35515851	9962120.7	14538341	15947253	9574491.4	31606412	18704515	40418767	42869923	14985741	21164989	21009853	63945149	19197048	13566078	103341490	14058950	8087423.7	54233246	64618050
1404	214.9962386	0	0	0	4626040.1	0	0	0	0	0	0	5514742	0	0	0	3594597	0	0	0	0	0	0	0	0	0	0	0	0	0	0	0	4899054.9	6924286.2	0	0	0	0	0	0	0	0	0	4641792.5	0	0	0	0	0	0
1406	215.0019747	28197627	24674301	55257127	26687741	16289818	0	14140279	28699050	27351391	19288980	54574971	0	33098837	9371053.9	38931755	14172772	46841950	22346686	22804233	26330494	16061723	20675640	34260371	60372113	28724255	15389046	59573448	10131232	0	18431000	38056053	32512004	32695273	26369690	59409043	7271516.7	27038897	31217435	65859276	34581452	29504972	28625286	24229004	0	14842835	22659085	56403117	19628368
1411	215.0150206	36340998	55145481	58872884	36495114	48133669	47826004	24013699	35685814	32140651	53642398	34041224	61262452	51211872	53524538	45872952	51357934	30680170	51285962	35643414	29049994	44922150	40898627	35725727	53051548	28239403	38026370	56665301	48426156	33112550	39979557	39963777	26751249	38806516	15010981	0	29130728	35182269	14544679	23575256	40209881	54197721	36997522	66054296	0	9726175	34431768	20441273	29059676
1412	215.0173024	0	10914699	8397493.9	0	8830503.5	5659669.7	4750212.8	0	8601324.9	4185056	6597385.9	7342325.5	5055266.4	4744411.7	5794361.7	4339664.2	7687147.7	8603468	7127576	0	3524455.9	9103556.9	5598624.6	0	0	8510468	6807639.7	10921390	0	0	8180995.7	6756371.1	4365238.5	11424039	0	7480042.1	6101759	8672297	8774489.9	7953498.7	9269851.5	6660691.9	0	0	0	0	12864827	4487261.9
1416	215.0310886	44065301	43898904	98973763	30092569	24855348	51438690	25785489	43132356	89146745	114736810	91121559	76892801	174660720	19897928	63729991	71750396	99153527	68400600	31493925	39992986	19420724	78677073	86656429	85695659	41543228	57540753	27272933	30248635	19385589	36340277	75184785	67836449	99520003	15632819	18100401	26081782	26255564	79194933	47157991	78897128	29124073	23684001	42650790	0	44978669	44136742	43922120	46164075
1428	215.0383537	0	5244830.9	7043850.2	0	4234041.9	0	3964760	3939786.9	4893631.5	4432240.4	56600478	0	5328757.1	0	5869646.5	6626049.4	5006077.9	0	3869356.3	0	0	8213462.8	9262644.1	12129201	0	4371607.2	13548780	0	0	5796796	6596376.8	6050216	5704201	0	0	3804604.5	3962514.5	0	0	5039983.4	0	0	0	0	0	0	0	3556721.4
1432	215.053703	0	0	0	12198573	0	0	56456614	0	0	0	0	0	0	0	8909213.7	0	0	0	0	0	0	0	0	0	0	4582309.2	0	0	0	0	3631592	0	8817430.7	0	0	0	0	0	0	0	0	6950965.6	0	0	12245761	0	0	13395711
1433	215.0561252	20017964	22235952	13774427	7123247.6	4990537.6	5968951.7	4577832.2	9180890.7	9700751.3	6102718.4	25353135	11362199	7420292.9	6752222.8	19000160	13427472	9414669	4772335.2	12170942	11925553	3975432.8	4794790.1	9148868.5	9361345.3	0	10324647	11011582	4624273.9	0	14246734	21498282	17247034	6790424.9	0	23709898	4428812.2	12533475	9095371.9	22071550	13708289	8018306.2	12579000	9893436.5	0	6287299.5	7649467.5	13285600	5823745.5
1434	215.0673356	27520822	24086586	17138790	17137722	14647123	18214530	9164722.5	4372804.8	15461273	10538183	36366777	17388705	9394447	28853865	17265771	9055128.8	17234839	12965625	51422280	15925436	15102802	18457712	20714447	22678219	23597919	46964402	28129545	20133340	20501526	26335833	16918198	31996997	10399907	24402643	21093590	22490134	41089261	20167766	32196361	16975372	26084365	8978754.2	10642887	0	18092046	9243589.3	40174315	12262284
1435	215.0825658	0	4496264.5	0	0	0	0	0	0	0	0	4105799.9	0	0	0	0	4248293.1	0	0	3761719.3	0	0	6817916.7	0	3039864.8	0	0	0	0	0	0	4372869	0	0	0	0	0	0	0	6583127	6269659	4969244.7	0	0	0	0	0	0	0
1436	215.092499	171076430	189204560	114706560	123220820	114462310	72375960	137798090	64128507	83963312	53861083	110762960	94636727	102257830	115040380	182125440	73879341	52786348	84236304	104050780	181301970	83507560	124741770	59717094	56371426	197685370	85895881	172876070	99055860	147481130	161144430	163645130	211718750	76400185	70176489	159991540	70717996	136313090	101099370	179242780	162153000	180735530	81223130	55579869	51755538	61441060	100969820	91500803	35895459
1438	215.1037218	85191512	274782300	105582730	197569370	72213107	111765150	128813520	66147846	119493050	275128040	622115800	336543420	295853230	145584270	130782100	67437366	153060020	204340250	178110570	77017823	106647920	135422090	264059380	267143400	116197510	369727190	274544940	147422460	59116088	120534650	98822874	129114730	92162627	99229426	84134651	118528570	152572180	101334900	113641260	149230130	90160690	75315684	274849000	66941468	89921582	49011045	104989970	143774380
1441	215.1149762	8754786.2	16317799	10304404	11094758	14875005	17358507	9806429.9	6270607.7	7813443.7	7746412.5	30749159	42547914	19392698	24444308	26730906	16314431	30245056	19125285	28669047	17563626	19341947	30695577	24323067	19294710	0	23082973	56049977	28472073	0	25461384	20847589	20855156	18011981	25029372	12620167	11931327	23121434	23470209	22642741	21386043	11748413	8499566.4	33272049	0	14864696	0	17756441	26507960
1442	215.1288839	15949935	17351284	28178593	16831091	32975498	16457912	8889578.6	7893532.3	13154256	12820471	18898676	23618774	17435078	28766880	19794856	10621387	12895436	23196721	25763972	15955959	17170823	28315813	11573768	12286467	0	17748970	30883142	21126422	32245840	13403798	15811315	19810434	11547738	17403144	15983126	18615116	21891879	9222797.7	21825858	21418569	34294347	9637755.3	12506238	0	11387716	10385915	21020966	8861636.5
1443	215.1401029	9826681.3	9210238.5	16425388	9878525.6	7354515.4	13536193	10238069	4172454.4	5407322.1	10396288	7247486.6	11648224	7935888	9793322.6	8718515.1	13526996	10368086	7889339.4	36603535	0	7246032.2	23213230	4798482.3	5953036.8	0	41570036	23940178	10504864	0	53652130	8202878.3	5414477.4	12760164	15236114	0	4514965.5	33583921	11869720	0	17032532	14756182	9465861.7	0	0	14040398	0	0	7954126.8
1445	215.9560017	0	0	0	4397506.1	5173743.6	6263900.2	0	0	0	4965004.2	10274710	13203635	6490231.5	0	0	0	6345123.2	13574447	4067192.1	0	0	7296376.2	17181461	0	0	0	0	0	0	0	3619580.9	0	0	0	0	5588013.5	0	0	0	0	0	0	0	0	0	0	0	4704972.6
1447	215.997232	104122010	8240309.4	5919223.8	6374185.9	0	8768705.9	52031763	11000122	26229988	9117869.7	11645374	9098840	4783645.7	5066433.6	7639188.6	8177306.3	7199944.1	7092565.5	16201954	11974729	4837112.6	0	7540925	5996959.4	0	12525077	11088823	11276110	0	7199051.3	11069288	44721654	6434093.2	0	19056297	0	8164830.2	8510894.9	11037568	18874803	6896321.5	9488304.6	0	0	12157531	11803769	0	6776692
1450	216.0183271	0	0	0	0	0	3822965.1	0	0	0	5617599	0	5446315	0	0	0	3846572.1	0	4287497.5	0	0	0	4575983.8	0	0	0	3674728.9	0	0	0	0	0	0	0	0	0	0	0	0	0	0	0	0	0	0	0	0	0	0
1457	216.0278077	26795706	22765779	10506390	11344455	9871281.3	20679902	123591980	4917334.7	9523584.4	4049734.8	22943325	12820468	12290810	9045726.3	10073780	4617652.1	33566692	10563826	23036417	0	11671572	39553976	11790683	6274236	0	45477426	8188247.1	6328299.5	0	36066859	18157704	12667670	21131657	15356459	16560585	10868591	12431868	73361100	10105246	11857107	3939233.2	7131726.1	0	0	42094967	0	0	7376785.3
1460	216.0336166	37632191	64569305	27449884	32041165	18956983	24724451	15582518	19048028	27420934	118331850	96464738	84422137	311140350	11499236	25245498	10835769	48253417	70591352	29608966	23975789	9818520.8	15342269	63540576	48973889	89106484	63647288	137178330	9858161	20592300	31424561	31687310	27544604	20278159	67024432	45125840	22272884	82437249	38288081	82347683	35960793	85469671	108103000	12284606	0	39732092	34649754	89845916	16886039
1466	216.0432825	0	7841250.5	5647910	0	4299135.4	6646251.9	0	5085669.2	6151310.8	7758931.4	8080364	5989313.5	9174152.5	0	5286148.1	3937409.1	7372273.5	5867520.9	5039376.4	0	4597217.4	8232774.1	4149033.4	11387082	0	0	6136935.1	5267386.4	0	0	5326487.6	0	10071960	0	0	7698940.9	4224714.8	0	0	5674466.7	5597681.4	0	0	0	0	0	0	7812768.1
1468	216.0513612	25122512	23085802	11248558	16110046	22341319	12761075	5232966.6	4368428.8	13310614	6236889.9	19317364	10267785	7559184.1	31522292	15421516	10582216	23010553	9418504.6	39333912	22219647	11801384	7587661.3	5662705.3	5549010.1	25356358	19187017	28201199	16143234	16504509	33359428	14414240	35860014	7671199.2	26663488	21574883	15168388	28017811	15306466	23311540	12462315	18347770	12033381	8101198.8	25155970	18038669	7603114	17583022	12128552
1470	216.0877459	144359160	80805902	72490067	74509057	79906280	65876501	39847785	33250191	130329910	68282872	69403544	40987690	40913458	54857751	151086960	46568551	61199897	56156075	234781760	154998440	64705737	27314158	24301460	29659252	61324396	91128427	53286165	130123940	111562210	196344430	154370760	131194450	50458561	87372385	82478858	56009125	123645110	67557124	106183380	105049620	135166500	87010696	105240690	58964388	68653999	33010379	78118098	32264779
1472	216.098989	16172542	50283545	15536990	22325516	25329651	26637343	13338740	6434649.5	15891394	18301697	47696803	90519092	38569020	58699809	46955390	27110512	49786916	30370230	44788809	30725551	39998675	32003832	20146847	40077439	39933560	68582006	183299360	28903088	13845740	73307765	45347538	34950240	33903563	70082156	23603990	21040304	45646017	79208207	18922851	70813212	27326252	11961235	32426108	0	23694009	13555029	22761181	38050390
1473	216.1003016	81131263	91576346	37358687	49936142	68813300	48674336	8243957	23644315	69627204	27449858	114137000	45900341	43146814	61818915	98710399	36350577	32728613	38610871	83080266	174083760	37237460	189236220	20027809	13231488	45343865	39596151	140627230	100901040	93109741	95755894	72447699	56546913	26865357	86019693	127509270	56538545	89646274	46522640	170855140	131808800	263805480	51244436	0	75599280	8768058.4	71119062	50650334	212469330
1476	216.1241366	17480214	23766834	17041527	16658981	17436170	16243510	5776587.9	7499057.1	12511834	14693141	25098172	18436939	16918612	37635641	13442199	10541062	14096186	21145806	22616162	22539208	29515497	14643214	25264568	10948758	27845266	19664782	24622651	11703497	23831556	22232207	14669036	24288122	12160483	14660739	21727281	10107719	19250649	12129831	20493820	17967926	27112006	11633067	10798099	0	10809041	7326955.7	17031158	8593133.8
1506	216.9302956	29437225	244084570	142624690	83956288	199736570	154268970	32683161	24901044	125853780	79576245	51107051	97304883	52073809	102164290	67690215	76129597	131780890	77114071	105267110	98468349	102660030	49464046	165624020	31993753	46057446	132730270	75899023	206842850	131309860	29907431	118539840	155924940	51709660	359517550	111173290	107548850	126019570	325987890	263880220	133980550	56909215	104386760	44951959	0	131507920	45850065	86283307	60721538
1509	216.9400454	0	4247841.5	0	0	4737156.7	0	0	0	0	4353725.3	0	6606524.1	6386010.9	0	0	0	0	6017376.9	0	0	4512587	9937398.7	11275227	5274402.2	0	0	0	4746735.5	0	0	0	0	0	0	0	5509181.4	0	0	0	0	0	0	0	0	0	0	0	0
1510	216.9730625	0	15533187	21559006	18986603	10486308	14324303	21564100	16279006	12270333	8666585.3	10042903	16887387	15712123	12044521	8197908.8	15898467	20287301	17545473	14506704	0	16225001	20422421	29974268	14069698	0	20740552	7776316.7	17381393	16293709	6906901.1	11291761	12014334	9590149.2	12333464	0	11599709	11231136	11295703	0	17511601	14918349	23288560	12248000	0	6811893.9	17247737	0	15086253
1511	216.9812198	105245280	103874440	186161130	103107190	66440492	104289620	66038988	40891110	93194373	123663580	148138780	331646310	236647300	29800305	36711710	18550378	48568653	287941390	38047704	123427380	54083569	62757661	174727430	50163658	0	106016210	129777860	5989720.8	52107605	169571870	27191418	89892359	53956877	34274719	322662110	25167588	62677033	164814430	100603470	121692600	139015640	147767540	54183880	0	65490686	25530881	100406370	33462709
1512	216.9821617	0	0	0	0	3728812.7	0	0	0	5027205.5	0	0	0	0	0	0	0	0	9597194.2	0	0	0	0	0	0	0	0	3798470.5	0	0	0	0	0	0	0	0	0	0	0	0	0	0	5252601.4	0	0	4365566.7	0	0	0
1513	217.012028	19955962	14027243	19691783	34393234	16822857	24024436	91417834	15527428	10470818	18295291	36377919	18648704	17357217	17841295	59504446	17664645	11462122	15577256	16741881	25994322	16153101	13541050	11688100	17569768	28291646	16435055	20030439	13943352	14968436	31740991	21567388	28106280	18231083	0	0	12119938	14505159	10012541	8300688.1	12976475	19719159	17274263	18384615	0	105864990	0	0	43565524
1515	217.0176042	42715264	98983856	127260680	50565784	22550862	19683193	37500144	55511305	33957544	37515007	99252037	42113413	92318630	17542037	104856390	10809610	125268330	75673389	21527551	52280920	29589010	37657407	176326950	284213230	82339908	66874869	146006250	11424318	16814458	35079749	107441830	66169390	49154352	31917506	104249100	10909575	42247757	59929219	117462650	57247201	49974781	74429725	46907884	0	34320673	54614051	349346950	53784025
1520	217.0286563	0	0	0	0	0	0	0	0	0	0	0	0	0	8757151.7	0	39591316	0	0	0	0	0	0	0	20014072	0	0	0	11543625	0	0	0	0	29637947	0	0	0	0	0	0	0	0	0	15469559	0	0	18148909	0	0
1523	217.0329333	0	0	0	0	0	0	8168830.9	0	0	0	0	0	4460084.6	0	0	0	0	0	0	0	0	0	3815352.5	0	0	0	0	0	0	0	0	0	0	0	0	0	0	0	0	0	0	6435628.3	0	0	0	0	0	10279656
1524	217.0353586	11216529	4930882.5	4367358.8	4515625.7	0	5227210.2	5315457.4	4232730.9	0	0	5573206.8	0	0	4234534.2	7820119.6	3586713.7	6790271.3	0	3878033.5	17272171	0	0	4569786.8	6884095	0	6491654.2	6456895.8	0	0	10775256	9096116.8	12607554	0	0	0	0	3842015	8840916	10273288	4441075.7	4672144.3	5516206.9	0	0	5093810.2	0	0	0
1532	217.0468173	21154973	22611406	14296875	37942965	0	28509589	139116810	134659370	17311428	11667224	23904611	13228193	13989826	10286641	12590052	54460836	11745418	0	14843165	15062007	0	31697754	0	0	20063332	13851282	60268812	20233307	15175064	60886629	15077825	25574478	0	19765726	45503272	30103331	19436139	32571039	34981523	22720512	28458525	10583546	10015753	0	10799421	0	40925348	8698102.3
1544	217.0618529	0	0	0	3981412.6	0	0	0	0	0	0	4079282.2	0	0	0	0	0	0	0	0	0	0	0	0	3430456.7	0	0	0	0	0	0	4792721.7	0	0	0	0	0	0	0	0	0	0	5638985.4	0	0	6908363.8	0	0	0
1545	217.0717567	17761462	14202856	28671045	8004942.3	8344834.1	8945709	7400869.2	13476414	12524252	10897453	12906492	8093880.1	10317402	10509514	36521343	12066234	32893857	10032610	9663159.8	26569360	11336644	10893681	18062944	25237027	33341567	9991466.4	29225767	6095604.1	0	18415744	33094876	16222825	11767652	12798197	38583108	8161466.2	19373444	28840120	43056301	23623707	12111416	28374867	12789793	0	14667861	10473558	20475582	9287567.1
1546	217.0830086	73674433	48846835	29717073	81630938	46471565	37477304	48204080	14785097	33489639	16623159	39125896	26311619	20048869	40549333	51527563	28749764	36380588	28245869	105160770	34640028	41354319	17074812	23876971	16073774	74343563	93613622	62465331	58201216	49182140	118843020	43075817	77981301	28590959	40120832	55210833	34521413	48789647	53041859	59807416	34960935	56356420	38809439	23524396	41546589	59174752	17669472	45768906	38768666
1548	217.102371	0	9103110.9	4134885	3660525.2	4483487.3	0	0	0	4817785.5	0	6145308	10459989	0	7113576	5963807.5	4278036.8	5986622.1	3922048.7	6879320.2	0	4168096.6	6664013.8	0	6495936.6	0	7042632.8	17778504	4806675.3	0	10652065	6946685.5	0	3984065.8	0	0	4377751.3	5278794.8	8029141.8	0	7901691.6	7381593.1	0	0	0	4249523	0	0	5191725.8
1550	217.1081386	376136410	396570640	238129260	266175220	197832100	142753230	84979017	130641250	148250880	100312400	174541730	184491480	253334530	302927850	248804260	111512030	84493763	164428680	123750490	447193780	203827300	152123280	74719620	117962820	271181990	148950610	243417420	152263830	461918680	345685670	178355970	435415700	123643270	118480410	378953580	116365660	158267560	149004000	302837460	259039810	491708000	160602490	109587520	199828850	82844537	233241720	145978600	74945076
1552	217.1193908	23531749	23105816	19661431	22231550	12795824	15151066	11467092	6776940.9	13929482	10701782	30085550	15439845	12679817	19453945	12555442	8460515.9	15460302	17387921	27433066	12735170	11291888	11596702	11396112	17781585	20533426	22343258	17223003	12053412	16430305	19943860	10164240	16545181	10674066	9882018.5	17522554	14627175	18468532	17795814	21315805	15923534	19895660	9332227.4	12759631	0	18673284	7734914.3	16234480	11007551
1554	217.1445363	10239486	16289586	33442961	17387800	33224648	6982130.5	6213357.4	8681989.6	8312098.3	10634603	10976200	14764541	21606945	30243858	12958669	10010746	9684709.7	13971114	14957701	17172444	12622984	14505397	8317608.8	10803178	19846861	7927538.8	12706934	14362814	29264378	15603407	7583403.4	18919608	17935531	12981562	21328022	11759743	8064077.4	8513919.3	16429559	5808744.9	17160583	6867292.8	0	0	4316828	10404634	24167690	4963608
1558	217.976476	9303884.3	13795733	9418249.4	11364079	0	7591579.6	0	10388547	25108310	5181309.9	18761780	8285469.2	21697368	0	5236764.2	4513446.4	10392192	17076207	0	14603856	0	6660748	12882303	9447718.3	0	19960254	20276490	0	0	9424487	7543875.3	8609102.6	6199133.4	0	0	3852837.3	6759525.6	10401728	13843798	18102262	4239712.2	9533426.9	0	0	0	0	0	4668839.6
1561	217.9951018	0	0	0	0	0	10627374	0	0	0	0	6551879.6	0	5006315.1	0	0	0	0	7588865.8	0	0	0	23551710	42186002	3203129.1	0	22143953	0	0	0	0	0	0	0	0	0	0	0	0	0	4855818.9	0	0	0	0	0	0	0	0
1562	218.0128802	30204530	37943227	56161329	25306773	15005462	24387392	10103259	13354216	25512058	13266270	50047835	20420929	20865149	22394999	44491653	20606984	39018788	17957652	34261036	31636599	14126266	14833647	28174629	35397067	68540554	31267812	49147699	18386493	40950139	41658512	42410732	37498487	21827842	27992451	62657399	12081097	32253004	32159845	45908604	30519839	28987977	28524825	19937483	39259386	15786998	20271835	42764964	20329165
1566	218.0225443	0	0	6985659.4	0	0	0	0	0	0	4213286.6	0	0	0	0	0	0	4164589.2	0	4318006.5	8412673.8	0	0	0	4325269.1	0	0	0	0	0	0	0	0	3713035.4	0	0	0	0	0	0	0	0	0	0	0	0	0	0	0
1569	218.0306658	12439428	12311886	7732292.2	3715815.9	0	0	0	0	6438540	5611245.8	9808109.6	6822610.2	7381007	5030281.1	8503704.7	0	12593717	8704678.3	9938239.5	8302858.6	4827787.6	9669760.4	4507959.2	6872605.2	0	7455925.9	0	0	0	7944355.8	12672768	8352267.4	14285076	0	0	0	0	7864311.3	10274575	6433714.4	6259485.2	0	0	0	8116487.9	0	0	0
1573	218.0459017	14434708	25817054	14738773	12617016	4641335	5216096.3	10016381	5742089.3	12831131	5411195.3	9793534	6534433.2	5879966.3	8768792.8	19715498	4636581.9	11751236	6826677.9	15798608	0	0	9500687.1	5476935.2	5996204.8	0	20197382	10224728	8855135.3	0	16166325	14336785	23676061	11379747	0	18155422	10458346	16703854	15192455	23068319	9464515.4	5359470.4	9648571.4	0	0	12247831	0	0	8641007.6
1574	218.0492811	12280984	37812706	47513688	93028027	11194554	16642404	14169089	6855692.9	24323999	66951294	23184258	97044837	19642786	82402204	14497709	51122473	62625095	441923390	83770452	14544287	58259421	1044241200	487437640	9542512.2	0	79558153	347264350	50569315	0	30117561	8143125.2	17435040	48167206	46488999	0	63044845	80609394	93285002	13325090	14474823	593740400	7795391	24710384	26621726	11784987	0	37591244	5523571.1
1575	218.0505517	0	4299746.6	0	7313084.9	0	0	0	0	4381471.8	4933887.3	0	0	0	0	0	0	10630217	0	0	0	0	25466644	0	3389169.4	0	0	0	4967268.3	0	0	0	0	0	0	0	0	4634227.3	7642763.3	10549156	0	0	0	0	0	0	0	0	8832116.8
1579	218.0670263	61444778	50032629	30706284	48485582	28131148	23046005	31138579	9616030.7	32436912	7837582	37690773	13521270	12090036	28707758	46272449	20427577	27353944	18856012	74481767	31120050	22291182	8572195.6	20073565	9326466.2	74548423	77728284	46806383	35658869	39532980	83410637	31595305	50447028	17709368	30337977	45664182	21487359	38004356	35142301	50466485	27856987	33933958	32206161	21688066	38088496	43838253	13626639	28028639	22275590
1581	218.0822644	57799354	201565190	65853564	22255326	10335835	29269380	46718755	18467886	87737536	29787803	19818661	12382341	21323459	13309886	37534162	7671751.3	11229031	16822619	31396472	22752195	97856509	11170610	26680173	9487377.7	80405720	8344491.2	34316160	138578050	0	16774622	22035258	99362501	12058951	511676870	39884744	8869773.6	56123540	44355244	96901829	13852012	19904151	77032802	93153297	41538368	6291003.9	18042142	142956780	14767893
1586	218.1034053	522241740	175070240	298390680	375002870	118911340	149268890	564020540	84664644	1598545100	115953840	95203260	172188060	119447510	229778390	1542318100	77278555	126498170	78487409	338691220	1630660300	192881680	144972610	95669635	112790570	157101300	466788930	115375510	260677790	80894426	366498550	1443095400	254877410	145039710	124199390	154850270	134614310	188916910	401412800	388027100	757540480	127095470	420926840	152541220	195307860	333663060	56196147	166312200	268430890
1590	218.1220076	0	8739247	5774631.6	4110759.6	8645506.5	0	0	3709846.4	0	0	0	0	0	11990502	4230142.9	4386539.8	0	0	0	0	0	0	0	0	0	0	5946413.1	7394863.3	12975597	10478859	4768999.2	13775090	0	0	0	6524084.9	11480382	6157780.7	11214831	0	11306692	0	0	0	0	0	0	0
1606	218.9968755	867609220	2040944600	212301940	702274220	219079930	246045980	187218150	441939170	586219620	281164760	580258700	891329810	231304050	309311350	528296930	249518240	271651060	1074404100	292595830	315230900	114130810	156952250	698079550	383752130	498540780	619939310	505588120	249975890	188271000	426223350	635914070	596439770	261457130	288060770	979265540	113791140	635562090	505697890	555660960	575941240	199546550	384579890	268315590	111729900	942661350	410792880	664028380	266097120
1615	219.0153	0	0	0	6810178.2	0	0	6993909.3	0	0	0	0	0	0	0	0	0	0	0	3761450.6	0	0	0	3715598.6	0	0	0	0	0	0	0	0	0	9382144.9	0	0	0	0	0	0	0	0	0	0	0	4080312.6	0	0	3633135.9
1622	219.0290574	0	0	10058774	0	0	4145120.6	6022916	21929218	5597128.1	19957490	6135920.1	4809526.7	9485584.1	0	10212231	3739675.8	8632722.4	4402231.9	0	0	4906139.4	11992665	8296669.9	16108773	0	0	11549627	0	0	0	8846329.3	0	5581967.1	0	0	0	4030024.3	0	0	22321822	8311127.8	12178003	10364646	0	0	19037644	0	6777726.9
1623	219.0332717	0	0	4864410.5	0	0	0	0	0	0	0	10834613	0	0	0	5190732.3	0	0	0	4229854.9	0	0	0	4552610.5	0	0	0	6751679.9	0	0	0	0	0	0	0	0	0	0	0	0	0	0	0	0	0	0	0	0	0
1624	219.0340756	0	4223370.2	0	6378070.4	4592413.7	4614949.8	3986633	7363079.4	6651341.4	3836758.2	0	0	0	0	8691085.2	23566784	4390199.7	4985677.2	0	7676380.5	3868800.5	3810462.1	4498851.4	8775530.3	0	4802837.3	5136256.8	4927103.2	0	0	5198271.1	0	14117908	0	0	5841354.8	0	0	0	8268836.2	0	5871640.2	0	0	0	8216017.2	0	4676228.4
1633	219.0510422	23291065	54749213	9389486.5	9774952.9	13549103	177159510	13661723	16613913	16155295	9216389.9	190034890	150390090	773610410	11819821	30695457	7952976.5	16072489	107588430	52667571	18862319	7913009.3	6239983.2	79198582	5052156.2	152496430	43677735	107704790	25126546	65640913	325957430	37488531	355435290	6838566	23593878	53393479	4628700.1	14814112	24799388	30878424	40443064	9131505.5	26319211	0	0	17993758	58770402	157193500	11338775
1635	219.0541483	0	0	4428530	0	0	0	0	0	0	0	0	5797648.3	4804522.3	0	0	0	0	0	0	0	0	0	0	4743359.6	0	0	0	0	0	4556474.3	4387414.7	0	0	0	0	0	0	0	0	0	0	0	0	0	0	0	0	0
1637	219.0622582	41688261	28933161	11816507	18403317	9274042.7	21138275	19213607	14492453	27161259	13990928	32643541	11436121	11849779	25528505	18624046	8514267.3	13581620	14421083	34491584	28024060	10493244	16245754	12888706	12671496	38160697	68875828	19274210	7441437.7	17013470	41748804	21571488	35958058	5424177.6	16614305	20884308	13466344	29597357	20528807	29542629	19595973	19102207	13136887	0	0	24343850	13016046	23430952	7170850.7
1639	219.0662685	0	0	10291008	0	0	0	0	3996297.4	0	0	0	0	0	0	8492338.6	0	3988088	3787615.4	0	0	0	0	0	9836300.3	0	0	6624102.4	0	0	0	9073572.9	0	4517877.7	0	0	0	3655921	0	8573929.1	3817225.4	0	6742139.2	0	0	0	0	0	0
1643	219.0775309	0	47632442	27549900	29278982	28359498	23074674	19822136	0	26139835	20698654	28162022	19379304	13351363	27586505	29121600	17664746	23234115	20289131	33157329	19809037	0	17573386	20294546	17628696	33124683	39312452	50479092	20508078	22929902	46922070	23125426	25837372	22086466	27496369	28967527	20778743	37512381	26580152	35354869	29308631	28019216	0	29937177	0	20881466	11831293	24184377	0
1644	219.0792667	0	0	6298382.3	0	0	0	4013177.7	6540215.2	0	6450463.9	0	0	0	0	0	0	0	4573485.2	0	0	0	0	3947284.4	3009945.8	0	0	0	0	0	0	0	0	0	0	0	0	0	0	0	4386520.4	0	5409609.3	0	0	0	0	0	0
1646	219.0874256	22443489	20258117	27636440	16072720	17457749	34136445	17673538	12298304	30542021	15207207	30250481	16377202	25680333	11196883	23091787	13540595	15637837	30941046	27822301	25291544	12135894	17128980	25238941	11344163	21434199	18120271	60554751	35966649	13972729	54504289	25853374	23725383	9744075.8	11315643	23558771	15721729	23058376	12417474	21636864	37534434	18876188	21781138	12225827	0	18466116	13237767	15021124	8274877.8
1649	219.123808	61626120	55202925	33930497	50925368	18077818	21773730	13843049	15854182	32721643	16679241	27053594	20731287	36864499	25156602	60978293	16101654	18737522	26590109	51683590	64540481	17840634	33846584	13261509	16789833	22974849	30752886	70002217	20217569	34143265	41622924	40741864	36684146	20402290	28578272	40457887	24001831	35114736	30213865	83529512	160621320	61949767	27534266	21408842	0	13576042	24427052	25819501	24706149
1657	219.9921256	6775486.6	5810106.9	6870374.4	0	0	0	0	5728713.9	6662787.6	0	5023218	0	8705040.7	0	3710709.3	5777246.9	4556591.2	4199817.2	0	10468386	0	0	0	7552108.4	0	4685353.4	12071727	0	0	8985365.6	7350385.7	5856506.1	3905866	0	0	0	6956081.8	0	6510833.4	6807945.8	0	8376825.6	0	0	4870661.2	0	0	4134301.3
1660	220.0074844	0	0	0	0	3944088.7	0	0	0	0	4461188.1	0	8850858.9	3863009.4	0	0	0	0	3822746.1	0	0	0	3877249.2	0	3498493.2	0	0	5075969.5	0	0	0	0	0	0	0	0	0	0	0	0	3944028.2	0	0	0	0	0	0	0	0
1662	220.0285142	8493927	21225316	12069905	0	0	0	0	0	6085034.8	0	23544860	9960001.1	6091512.2	0	8707104.9	0	12731925	11985009	21470751	0	0	7959895.1	6331564.8	0	18280882	20838226	21986907	18777804	0	16151490	6584669.8	8960806.1	4859953.2	14716304	0	0	13332955	7379384.5	10919451	7862965.3	9983741.4	6397282.5	0	0	7279404.6	0	0	6762053.8
1663	220.0382325	0	0	5426716.3	0	0	3953632.2	0	4263484.1	0	0	0	0	4229570.7	4788467.5	4307244.5	4080076.4	0	0	0	0	0	0	0	6024862.5	0	0	0	0	0	0	5605417.6	0	0	0	0	0	0	0	0	3986752.9	0	5265069.4	0	0	0	0	0	0
1665	220.0463217	0	0	0	0	0	0	0	4209733.2	0	3821481	0	0	0	0	0	0	0	0	4673011.5	0	0	0	0	0	0	0	0	0	0	4658007.3	0	0	0	0	0	0	4331502.9	0	0	0	0	0	0	0	0	0	0	0
1668	220.0615478	40414476	113464460	37327159	33375048	14186066	12909817	10256742	15450454	28327630	36614584	58123330	16355172	29873628	41767917	35397833	7686563.3	45397304	32176534	185941320	29914995	33897394	29177594	66456018	21021752	30608858	40519286	20829059	18622705	32032307	63934442	71441478	106100690	36469589	40976819	39328034	10640761	31840512	48155357	65010496	31242077	23221669	25240008	22257722	0	84865872	9443316.6	57282973	14894443
1669	220.0649063	29779727	46626958	32978235	53485387	36498262	74057085	14273130	13199193	11428434	16329403	87532614	34739047	50644960	56025073	19292109	29148327	24959803	105766810	44574026	21844599	41855414	187091710	160443860	39177788	124521950	54259322	108510850	26514165	44026935	48807918	17112650	48942034	22200152	35235766	32805670	36423933	67418372	31528672	34690884	17426529	86694826	22039499	19116862	30612838	26651988	19989496	34939809	9965422.5
1670	220.0727936	0	0	5856516.6	0	3639710.3	0	0	0	0	0	4956494.9	0	0	0	3745430.1	0	0	0	0	0	0	0	3829982.5	3058980.3	0	0	5689936.3	6714110.2	0	0	6053523.3	0	0	0	0	0	4652940.9	7386985	7143372.9	4869578.6	0	6757972.3	0	0	0	0	0	0
1671	220.0746079	0	6841880.9	14271815	0	0	3849094.9	3922837	3653987.8	9567452.5	7269700	8233681.1	0	6965354.1	0	4753432.2	0	6251525.4	5066788.1	3995796.8	0	0	4351687.1	8657888.6	11804870	0	4478917	0	0	0	0	7558613.7	0	7192162.7	0	0	0	0	10714347	7730895	6250220.5	0	0	0	0	0	0	0	3708217.1
1673	220.0826684	24580899	31686818	22573392	17730143	26117481	22442128	15314557	4849132.6	15915237	10785612	29345882	21899130	13441267	30967812	21976802	13285816	16452942	15665325	41561439	23613324	22567880	17836816	16113898	12913743	25711092	33017486	47162012	28131081	21343307	39285251	22404191	26110952	10269292	33197001	25298236	17391120	32088856	19346932	23283288	17713270	41695167	14086111	13307473	28513658	16867687	10962059	23847862	13019010
1676	220.0979298	9585844.3	21516468	13174370	8050544.5	9450489.1	4697567.8	0	4495677.2	6802037.7	5965146.2	19840876	9390090.2	11484675	8582676.9	9702132.2	7916103.1	11491550	9433661.8	7600368.6	7686685.6	11014616	5546911.5	8114810.8	6401503.8	0	6651806.9	28298415	8687386.5	0	9406869.9	13343346	9001338	5998332	38495705	0	7764640	13408297	11627269	13250153	9308040.4	20336850	8868720.6	0	0	4728375.6	8011034.7	13442248	6434451.3
1679	220.130275	0	0	3923527.8	0	9150875.7	5306306.4	0	0	0	0	0	0	0	0	5367835.1	0	5706239.8	0	9152790.8	0	3774265.6	0	0	0	0	4945282.8	0	4871775	15698305	0	0	6432417.2	0	0	0	0	0	0	8755854.3	0	0	0	0	0	0	0	0	0
1684	220.9761394	137902870	67379374	40951158	101469020	47676721	40018263	35106154	82581836	79970489	38697773	60754034	36116279	102194120	40563175	57056548	68493367	17145092	45190038	33209741	129407920	30952817	53811905	27539942	54203438	55390779	73527934	63240932	16812041	62564941	116117580	68071595	100934710	28780350	23753612	116953520	32987347	72448280	42099928	72411999	84041653	75724812	50193885	31817265	26604374	79516477	61723587	42489301	33821815
1685	220.9849762	0	8604856.5	4099328.3	0	0	6120416.5	0	3890517.8	6945218.7	4571445.4	12026236	5883073	5892181.4	3997328.8	0	0	0	8758303.8	15881623	8362039.2	0	5252938.9	5886320.4	0	0	7168968.5	0	0	0	0	5664054.1	9309756.9	0	0	0	0	3861506.2	0	0	0	0	0	0	0	5163079.3	0	0	0
1686	220.9873967	0	4628731.4	7598467.1	7764075.4	3934973.4	6272995.3	0	0	0	5010039.7	6378751	10093124	7184472.1	5066739.6	4234417.5	0	0	0	5026202.4	0	5243261.4	5239245.5	6533619.3	0	0	4301643.3	5668081.7	5021270.2	0	15703133	4021177.2	17073728	0	0	17281724	6721246.8	6258084.8	0	0	8088259.1	8324505.8	5720233.7	0	0	0	0	0	4846852.1
1689	221.0060259	16152377	12560337	14483098	12402305	0	11385080	6413708.2	0	7445210.2	8694346.1	21163669	12590680	12118509	13297417	9746760.6	7794901.6	10029604	8982071.8	14625457	11066576	12898193	8824673.5	10148745	6379600	0	13049505	17520649	0	0	15850100	7657040.6	15340631	7293599.7	10305068	0	8613491.3	10135867	11886073	11321986	8673242.2	12424369	4297791.4	0	0	11047135	0	16577529	6032537.6
1690	221.0125351	6590912.9	12633305	15238817	16672649	6564761.1	12281727	5546451.6	6618484.8	8974945.4	5232080.5	17388701	0	12321652	5629392	14497361	7168092.1	17579563	8173503.2	10057913	11721432	5553816.3	9209832.6	12147984	22096727	0	8006184.1	17476881	39225139	0	6714748.6	14068953	133268580	10437223	0	19260636	9356154.4	13646914	16428033	20033162	12471778	8001465.2	20334599	8370906.1	0	7554022.1	0	19500289	0
1694	221.0455606	7650406.8	7213055.8	13595081	4613295	5837245.5	0	0	5437466.1	4282054.2	0	15169220	5576514.8	4246297.3	0	12881530	4105725.8	9062479	0	0	0	4746939.5	0	4689718.8	15118717	0	0	10998842	0	0	5026725.8	13599490	8180104.5	7602315.8	0	13501447	5094942.5	7386600.5	7508646.2	12613041	6090443.1	5549282.5	8836269.3	0	0	9438859	0	0	0
1695	221.0489378	0	10185988	7115341.5	8161458.9	7450241.2	0	0	0	0	0	6943816.3	4942470.5	4853661	8634809.3	0	0	0	0	5843813.3	0	4744319.1	0	0	0	0	3998098	7287742.5	0	0	9373738.1	0	12998797	8297487.6	0	0	0	11609453	10717866	9766196.6	4815183.2	7877222.7	7599281.3	0	0	5444686.7	0	0	0
1697	221.0567586	0	5045901.1	0	3725948.1	0	3705967.5	5970118.3	3715782.6	0	0	0	0	4786566	0	5110023.4	0	0	4405617.4	0	0	0	0	0	0	0	7340506.9	8395528.3	0	0	0	0	9413014.5	0	0	0	0	0	0	0	3865368.8	0	0	0	0	4416407.5	0	0	0
1698	221.0585893	0	4927183.2	9376473.2	7271102.2	4123019.8	5545457.5	0	8078376.7	5343124.7	7091261.9	5218451.8	7517585.2	13283880	4209028.1	0	0	0	4816179.7	0	0	6258505.4	5068890.1	4404165.9	8783755.2	0	0	6717130.5	0	0	6128406.1	4770898.3	5309592.7	6187162.3	0	0	3657708.7	6161335.8	0	0	8550555.2	4790514.9	0	0	0	0	7407644.8	0	0
1699	221.0601381	8185591.6	14487825	12372187	8926528	6491021.6	11221171	6479178.1	0	5866710.3	13302655	44833494	13157011	9149609.6	17956934	4224075.7	5471820.6	8236382.9	8901365.4	8567666.8	0	5630731.1	10213276	8208199.7	4678476.9	0	13367775	13027148	4873002.8	0	7149624.2	0	7011098.7	3836252	9729127.6	0	11837486	7976441.7	0	0	0	7465076.9	0	0	0	5207899.2	0	0	3726808
1701	221.0666929	39878015	30583577	17119203	19501768	10744213	10578106	26713042	10604850	21863710	14295174	729830620	54457754	355091500	13374797	37838740	18178451	59769190	464856060	23058171	26125849	15124434	37541155	1083957800	30214804	82384555	50748134	20495957	13867122	27162294	40243392	32677148	39768227	15168419	90862063	1109652000	8118453.7	35826561	12743230	29945801	12744741	13075069	22783814	0	0	33535907	12843558	124745280	9177055.5
1704	221.0779	35543948	8323366.1	5839728.5	4239828.6	0	6043974.8	3886270.3	0	9602218.2	3648529	8785514.8	0	4662269.6	0	12043298	0	5277298.1	4584777.7	13921545	19833383	0	4559599	5122268.5	6442657.1	0	6229619.1	5652002.4	0	0	13490894	12647978	12076593	0	0	0	0	4872846.2	6196938.8	31187927	4978803.2	6138507.2	0	0	0	7406511.1	0	0	0
1706	221.0819375	7704720.7	6700458.8	16701173	5934937.3	12303782	6157259.3	0	5292227.2	4543918.8	4654420.9	8727279.6	4781546.6	0	14737759	11538087	7079395	12369526	14412558	5647373.5	9638059.7	7026402.3	10212787	7299553.2	11017766	0	9934455.8	15153000	8027268.2	0	8076499.5	14084144	11564214	8994740.3	0	0	9390790.4	9708050.9	32819535	16404955	6917304.2	21948048	6042327.7	0	0	4769779.6	0	0	6938865
1707	221.0853022	0	0	4123129.4	3842781.2	6299881.4	0	0	0	0	0	7331827.7	7484142.2	6072069.7	7050594.5	3802699	0	0	6685970.1	5806225.5	0	4157989.9	0	0	3709705.4	0	6492283.7	0	0	0	5375191.7	0	0	0	0	0	0	4260246.9	0	0	0	4706964.4	0	0	0	0	0	0	0
1709	221.0931882	0	0	6958723	0	0	0	0	0	0	0	4482557	0	0	0	4563828.7	0	4924546.6	0	0	0	0	0	0	5834546.3	0	0	7240117.6	0	0	5324321.4	7639869.6	0	0	0	0	0	4763296.1	0	8749288.7	0	0	5061284.9	0	0	0	0	0	0
1710	221.0949913	0	0	4138757.3	4455336.9	0	0	4093745.9	3678433.5	0	5563169.7	0	0	5676112.6	4246893.2	4168567.1	0	0	4056605.5	0	0	3772272.3	8129857.4	0	0	0	0	0	0	0	0	4057343.8	0	0	0	0	0	0	6797150.2	0	3717672.3	4020512.4	0	0	0	0	0	0	0
1711	221.1030485	17091753	4948291.8	0	4565010	4795197	4698082.5	4337467.2	0	4510918.4	0	4911688.9	0	3954393.8	0	4542337	4187576.4	0	7770534.4	18187303	0	0	3919178.1	8842617.7	3510717.5	0	0	7272578	0	0	0	3648105.9	8281040.5	0	0	0	3726621.4	4301643.9	0	7728628.2	0	5286442.5	0	0	0	0	0	0	3672521.2
1713	221.1182985	0	10336342	4037409.4	0	0	0	0	0	0	0	7151771	0	3734186.9	0	0	0	3977053.9	0	0	0	0	0	0	0	0	3702945.6	5861717	0	0	0	0	5705443.5	0	0	0	7744494.3	6766013.4	29167993	927858690	0	5618557.8	0	0	0	0	0	0	0
1718	222.0054005	0	6171133.9	12900963	5434526.6	0	5281364.9	5517460.4	0	9258309.6	0	13391695	8268585.6	7574750.4	5019525.4	4138291.1	0	0	6668604	0	0	3890380.1	3684582.2	9047971.6	4361224.9	0	0	5856378.3	0	0	0	6214982.7	0	0	0	0	0	0	0	0	8902337.8	0	0	0	0	0	0	0	0
1720	222.0407916	13791220	12649385	11310352	17687113	6004696.3	3939133	0	41076239	276159850	16399190	4991674.1	9426769.4	5264775.4	18180271	75840096	9695364.8	32794517	20890214	10964401	55463105	0	12805966	31218894	3035826.4	0	13468504	103532580	14249204	18276155	20983960	61865460	66947449	18229235	10528556	0	10616947	23089668	6834080.8	32042580	90906863	15200342	4538181.6	0	38477334	847981560	84464728	0	7336149.4
1721	222.0441741	16688376	19910573	12372884	13301837	9863132.1	11289345	10128578	7101459.3	10926962	8153561.3	23556990	20002773	13075339	28891315	16014181	7643272.4	14525849	14907242	19834294	14133189	14158327	19701585	13399250	12244726	21636226	23309148	30187052	13417721	12700991	21940125	12382713	26342782	8288759.1	16858928	21770280	11062647	17371912	19250853	26870872	10636403	21667674	9773129.6	10735226	0	11642106	0	17030379	14005337
1726	222.0771651	26689055	112123350	55916221	31883381	16662786	18253863	21110633	19308858	25063320	18904443	47516071	56337914	56389810	22795481	47956623	14206891	47392190	35989648	52494047	30769902	25418267	26570614	60750586	28590365	50765740	39302531	52855895	27428384	18225255	44180935	46136867	49216936	31826973	26488405	62427988	21042844	37094959	99865547	74302592	45283613	34930565	35354353	14251552	24314945	25395232	15146113	53352212	44646273
1727	222.0805343	0	7222489.4	3684609.2	5606649	0	5264298.4	0	3640509.6	6910108.2	0	4150699.1	0	0	4426461.2	6664211.3	0	4385089.8	0	3759587.4	0	0	4235193.7	0	0	0	4014982.8	4011035.1	5207012.4	0	8098891.8	7825703.8	9269548.6	0	0	0	0	6362291.6	0	9267588.3	4919521.8	6536457.2	0	0	0	0	0	0	0
1729	222.0884264	0	4368291	4783563.1	0	0	0	0	0	0	0	0	0	0	0	7782813.4	0	5414282.7	0	0	0	0	0	0	4560425.8	0	0	3947685.1	0	0	0	5403378.1	0	0	0	0	0	7048253	0	0	0	0	0	0	0	5070893.4	0	0	3687630.2
1730	222.0901591	0	0	0	3882372.7	0	0	0	0	0	4207623.9	3925943.2	0	0	0	5084383.8	0	4400204.7	4026272	0	0	0	0	0	3915883.9	0	0	4055591.6	0	0	0	0	0	4098699.8	0	0	0	0	0	57922704	0	0	0	0	0	0	0	0	0
1731	222.0983123	6579512.4	14779375	13887959	7006606.4	8815513.8	11748415	9380866.1	5346130.5	10617905	5255888.2	19645377	8647954.2	4313834	11318258	9445162.1	6488257.3	6136533.7	9896361.4	12776442	8617992.7	5249714.3	6157069.6	9006995.1	4677685.3	0	7861659.9	15455346	19746618	0	9959522.7	7694782.8	15011524	5286325.6	0	0	10302004	11437129	7603556.1	10621210	10390969	11025568	5313930.8	0	0	7462200.8	0	0	3650394.3
1733	222.1135705	17037131	13371650	33919211	13843361	20886571	14594128	0	6238436.3	10494146	3917855.9	33048020	16359459	10574172	10095748	21169086	14543313	11442279	6883643.4	26245389	8815643.7	29775939	8094238.6	0	5689671.2	0	21163950	26646662	23105612	23445907	11145719	15834963	20650199	14509383	22324863	0	18461381	20034139	0	12827564	10041164	62667188	5409181.2	13511243	0	0	7874857.4	31302978	3747980.3
1740	222.9739021	0	0	0	5414972	4537677.3	4568625.4	0	0	0	0	4915719.4	0	0	0	0	5106345.2	0	0	0	0	0	7736810.4	0	4510914.1	0	0	0	0	0	0	0	5058112	0	0	0	3594145.8	3675191.6	0	0	0	0	0	0	0	0	0	18329213	4644412.1
1746	222.9917831	308026480	655845950	149140290	863104210	403334690	308276810	284469940	709469810	986231240	300374830	535748130	149294610	480087270	455420180	310976310	1183049900	83118540	224177370	191462260	608320880	182079510	165719940	176823120	292284760	82682968	467392460	804404480	199005820	212462530	655850100	421395160	355706460	208164430	198166130	1110686800	260055480	757480080	332052490	317855970	906329540	318814770	279026510	341237080	275709560	257445970	571229330	339752850	72507346
1753	223.0004221	0	0	0	0	5755820.6	0	4251644.2	14276478	0	0	0	0	13761263	3703585.1	0	4969478	0	0	0	0	4645604.2	8422409	0	7222625.7	0	0	4651790.7	0	0	0	4213855.7	0	0	0	0	0	0	0	0	6056011.8	4656193.2	0	0	0	0	0	0	7487324.8
1756	223.0282	0	0	0	0	0	0	0	0	0	0	5358412.6	0	0	3669570.6	0	0	0	0	3905246.7	0	0	0	0	3701058.9	0	4382684.6	0	0	0	5423272.6	0	6416263.8	0	0	0	0	5392890.4	0	0	3794672.3	4251238.6	0	0	0	0	0	0	0
1757	223.037882	0	19943290	16110975	12388363	11240664	8179068.6	0	10737963	9933052.7	9168860.7	11265625	12903237	11724572	13542478	13263986	13103023	4219520.7	10416654	4082667	13911724	12738639	7413812	7005581	12102543	0	6785544.6	15421248	5630966.6	0	10886070	12177170	8210580.8	11548033	0	0	5723372.5	11084743	0	9461919.7	12735485	8934899.2	7878277.7	11415955	0	6884615.6	10014022	0	0
1759	223.0459452	108776630	78349956	16734601	34286869	0	6219910	14529268	16005045	31137286	4189413.2	13006819	0	5021733.6	24822104	90550140	55012535	12062986	13155352	101354420	362511800	15207000	0	8686358.9	14028696	31504031	22567442	40517451	0	0	40561344	69254940	344336030	4388106.3	26819247	12825208	4610773.9	30595793	14403660	52782378	34447880	11882494	27563920	9837212.4	0	0	0	486741980	15511829
1760	223.0491036	0	0	0	0	0	0	0	0	0	4175784.5	5918055.1	7488722.3	6875689.3	4315355.8	3851712.3	0	0	10449051	0	0	5988059.5	0	3794138.9	3530780.4	0	4336342.1	6675535.2	0	0	0	4373536.6	0	0	0	0	0	0	0	0	0	0	0	0	0	0	0	0	3686936.6
1762	223.0612128	10034629	19550616	27415965	11243304	5365107.7	8984344	0	7753159.2	15663128	8527861.1	15957110	8061920.3	8808759.8	13048170	32663440	7452360	15817756	6449322.1	14634441	9689033.5	6609385.3	7834958.7	18268586	21603243	27246772	10908965	19900255	12191700	0	9661524.6	29324593	19236276	16369053	10424897	15114893	8925063.8	19750372	13505886	28939581	19853596	11095442	23989667	8536878.8	0	10102691	8496352.9	17570541	11283496
1763	223.0645836	0	4285019.9	0	0	0	4608027.9	0	0	0	0	6460922.7	0	5241147.8	0	0	0	0	7612270.3	0	0	0	0	5192429.9	0	0	4502185.3	0	0	0	0	4497333	0	0	0	0	0	0	0	13609281	0	0	0	0	0	4484519.5	0	0	0
1764	223.0724297	0	6655909.7	9163563.3	7062261.9	4691008.9	0	0	5011924.8	4910629.7	0	6453252.8	4797229.5	5271365.2	5346168.2	9215263.2	0	9602600.6	5903351.7	5920983.9	0	4938102	3923803.7	3924343.7	5421848.3	0	4872498.9	8988654.2	0	0	5938275.4	10503744	4900354.8	5971369.8	0	0	5323540.9	8777585.4	5985899.7	12937803	6196266.8	4914977.1	7131760.5	0	0	0	0	0	5233909.3
1765	223.0742475	7621844.9	6528296	17068974	11794488	6529859.2	6014503.3	0	10097239	9043111.9	11037699	9370631.1	11524208	18524231	4324026.3	9293089.7	7467990.2	4054442.6	12760378	4356122.3	10028378	5351288.1	12659166	5504441.9	10302139	0	3971381	11791601	6546659.9	0	7239269.9	10162114	6117061.2	6284971.9	0	0	5114263	4172627.5	0	7998925.1	20191277	5860643.6	5710898.8	0	0	0	9851503.9	0	6161591.5
1767	223.08234	0	0	0	3850562.2	0	0	8511903.9	0	0	0	0	0	0	4372612	7854764.3	5844191	3799795.9	4471427.7	7055844.8	0	0	0	4165891.9	0	0	0	0	0	0	5462192.6	8889292.9	0	0	0	0	0	5173373.8	0	0	0	0	0	0	0	0	0	0	0
1768	223.0855045	0	6654390.1	6973244.2	7313222.1	4916624.3	7134644.5	0	4057284.5	0	9123598.7	4683285.2	10076029	13002581	6833799.8	6586800.6	5298146.5	0	9168711.6	0	0	7173892.9	8254570.6	8332743.8	5665864.1	0	6248514.8	7186431.6	0	0	0	5525265.1	0	5850937.4	0	0	5417252.1	4661953.7	5935931.5	0	5934652	5310002.8	5757632.8	13115084	0	0	0	0	6842821.3
1770	223.0975884	31874290	17072837	37578188	25822549	24425119	12709827	5437618.7	19882739	11142852	8315547.5	32316069	22275723	15815011	16554390	31740353	26564336	10051654	17705814	22842873	23890424	23772307	23420921	8868310.8	14757847	0	19221330	37648272	14231809	36307530	32547589	33063265	24728292	23598280	12728812	20804287	20665138	30095633	14063754	33444714	24138828	78698179	17477328	20123867	0	7058254.9	17697035	34187803	10318932
1774	223.1339497	0	6196851.2	5993850.7	6822274.3	8857417.3	0	0	0	4575343	4619713.6	3671699	0	4134350.9	9435458.3	6430832.7	4761047.1	4459823.4	0	5873127.8	0	5517180.1	6340514.2	5021124.1	0	0	0	6293760.2	8240174.1	0	7447605.7	6221073.8	8478740.7	4072946.8	0	0	5087388.8	7590206	0	8251671.9	4363323.8	9513715.5	0	0	0	0	0	0	4477120.8
1777	223.9846539	0	10101168	9589713.8	12583346	14729919	13679843	4889850.7	0	7364209.1	9728589.1	16417052	18288800	14189718	9546579.4	6241253.9	8924993.1	9083090.8	15604892	9355144.4	8153978.1	5922961.9	10933250	14232369	9555473.1	0	8922527	10617276	0	0	0	8811793.7	4754834.9	6658420.4	11696646	0	11929164	8500846.3	0	9626576	4686126.5	11019891	4361450.8	0	0	6260671	0	0	5227685.2
1781	224.002315	0	0	0	0	0	0	0	0	0	0	8246322.8	0	0	0	0	0	0	4265649.9	4806047.8	0	0	0	0	0	0	3691316.9	4554835.9	0	0	0	0	0	0	0	0	0	3997957	0	0	3869894.6	0	0	0	0	0	0	0	0
1782	224.0234373	81119603	44870498	15199877	30322147	18844397	29829905	27187115	10206300	43446944	9629047.1	58850126	28015822	10362438	23724035	36531867	7608172.4	19140993	12064972	59559100	57917101	16709311	12465967	10190050	11557953	96985539	53929168	40668273	26132367	30593243	76699627	44947527	119997380	11998244	33297717	148785610	20655739	54532000	38092537	114550270	28200739	67488680	23447132	15371333	33471324	75970863	13749065	30929613	11624406
1784	224.0420683	0	0	0	0	0	0	0	0	5239287.3	0	0	0	0	0	0	0	5214295	0	7813716.8	0	0	0	3895737.8	0	0	0	0	0	0	4881284.1	0	0	0	0	0	0	0	6081808.2	0	0	0	0	0	0	0	0	0	0
1793	224.0564288	656884120	160966540	203841710	797422090	413469460	137544510	91215829	710405000	9176053400	180051870	382116730	68127478	125669870	287342120	1062175900	11048677000	158293670	131727860	614637800	1157235400	143723750	109067350	84212876	275156590	262539760	93504761	116810400	503118780	100043010	385638420	1673068700	998247410	134751050	280496990	376529400	275695270	4739923900	296537380	1719635500	753845070	91809750	106008710	145820270	1008346000	5830702400	144456050	126397690	126486780
1803	224.069542	0	5759774.2	6649666.2	6238494.3	4981669.1	4514377	0	5054485.6	0	4980072.9	6172874.6	0	6206846.9	5407548.8	5048345.3	3868704.2	0	7665669.9	4156857.6	0	4630773	0	4598172.8	4064890.3	0	7056137.8	7221808	0	0	5285417.9	0	0	4565276.1	0	0	3747570.2	0	0	0	6222945.5	0	5439895	0	0	4228583	0	0	0
1804	224.080717	0	5577836.5	11284433	7012524.6	0	7219414.5	0	0	0	9988917.1	5528729.3	0	6192268.7	4131146.6	0	0	5036804.7	7895059.7	0	0	4744514.4	5570803	8227371.1	4737288.1	0	3919384	4902783.2	0	0	0	0	0	3778409.9	0	0	5770943.8	0	0	0	3972464.7	0	0	0	0	0	0	0	0
1805	224.0928454	15600331	9976124.3	31022817	22761020	15374401	12286821	7289218.4	14231218	15040757	5356930.2	9151401.2	20273953	14952220	14416730	30012153	32214330	18105043	8317731	13059097	12002057	30194961	6781697.4	8401978.5	21020311	0	8950183.3	19093456	23153640	13980980	12892490	40779430	17400103	23953273	18173064	42188336	17268430	28741113	15550031	38045787	32563585	23835144	32029877	25984667	0	9814403.8	12717211	20634921	25192238
1807	224.1008806	6509268.9	4720710.5	6780651.9	0	3793483.1	0	0	0	0	0	0	5321066.8	0	4872419.7	3670340.1	0	0	0	5765539.5	0	0	0	0	0	0	3767409.2	4043866.9	0	0	5776597	5280177.2	0	0	0	0	5227480	6161283	0	0	3943756.1	12786963	0	0	0	0	0	0	0
1816	224.9796793	14740795	17606216	55750025	57635513	126545790	8132515.4	53596266	256348170	52529986	10088080	6010177.1	29399381	57969262	100393650	42054081	161153320	60603135	7422856.1	19092682	8840748.3	136964400	61404328	53910836	391918320	0	18560149	72548255	79133797	36404148	13220637	66215289	9139832.6	127344580	11492801	0	71873286	29557879	11969709	0	72099910	90807514	61566256	93574901	0	4493715.1	92376521	0	126086560
1820	225.004954	0	9071337.5	0	5133914.2	5031710.9	5206850.9	0	5027243.1	6907873.7	3942635.8	7717731.3	0	5319182	5060854	0	4039621	5124573.2	10036137	4273196.9	0	0	4909639.2	20994646	10495249	0	4262901.4	0	0	0	0	4766748.9	0	7054179.9	0	0	7189285.5	4116567.7	0	0	0	0	4797521.5	0	0	4212210.5	0	0	0
1821	225.0074528	16725599	0	5998382.3	5377117.6	8098594.1	3814918	0	7166254.6	7603556.7	0	0	0	0	9826649	7596135.5	7574727.9	0	5303467.8	5592880.3	0	0	0	0	4020756.6	0	5441080.4	20889286	0	0	49480004	6992160.3	19383840	0	0	0	0	7415707.1	13344721	8728838.1	10502509	4146849.5	6484948.5	0	0	0	0	0	0
1823	225.0171031	0	9266617.5	6245435.6	4548010.3	17702318	5724498	0	4754106.8	0	5932089.5	0	7212802.9	5458333.3	7296485.4	9068789	7939155.1	0	4178616.3	0	9563103.1	12162650	4272598.1	0	5682720.9	0	0	18611411	10441878	0	7663569.6	6302509.9	6910893.4	0	0	0	4542516.6	5574823.7	0	7437202.8	5948666.1	10373519	7494881.4	0	0	4352322.1	0	0	4379727.2
1825	225.0298654	0	6707978.5	7513676.9	0	0	6783585.5	0	0	0	0	6218372.6	8817042.6	4792173.6	12648694	8897542.6	0	11879228	4611592.7	15770895	17960944	8454505.8	10402149	6165430.2	0	0	7348565.4	10337125	0	0	7987299.6	0	13214271	3841795.2	0	0	5783236.6	7298872.6	0	7159715.7	11982476	0	0	0	0	0	0	0	0
1827	225.0404507	6251145.9	7647768.7	8902875.3	3904777.1	0	0	0	4722264.4	6547214.2	0	7897746.8	0	0	4866691.1	7174421.8	0	5507784.7	4884310.3	0	0	4755894.4	0	5416772	7544382.6	0	6735843.2	7727348.2	0	0	9363954.5	6673102.9	7127630.3	6721424.7	0	0	4182481.5	4871878.4	7341947	9250481.8	5166618.8	5950256	7392000	0	0	9618719.7	0	0	3941357.5
1828	225.0493157	0	5331044.5	5501991.4	9970452.7	5992278.2	5532281.8	5925315.7	0	4267097.3	6342365.3	7243550.8	6341290.7	5623365.9	8962446.4	0	0	5277555.3	5077857.7	8035113.7	0	0	7439613	9562895.6	14095434	0	12432111	0	4540352	0	5268415.2	6642523.5	0	6704795.8	0	0	10318940	6970962.2	7475718.2	0	6584231.1	0	0	0	0	5908650.8	0	0	3839224.9
1829	225.05171	16679321	0	0	0	4810201.1	4574717	4560582.7	0	5123740.3	0	4542305.9	0	0	7717649.5	6272741.5	0	4038294.4	0	7512621	13346318	0	0	0	0	0	0	0	7479875	0	4924674.5	9024606.7	9187934.1	0	0	20833685	4768991.4	5803349.3	0	9979712.7	6420458.6	5974592.1	7989902.7	0	32498273	0	0	0	15185916
1832	225.0616092	11592101	0	5526967.9	0	4930853.6	6700361.1	9290451.2	0	10689449	0	8881839.2	5656889.7	8118486.1	6604702.1	6440627.1	12769671	4820130.5	5042289.5	9907258.5	0	0	0	6197791.8	8147289.2	0	8890238.7	8697489.9	9309200	0	14598032	0	9472492	0	0	11279523	4722603.6	8036066.8	0	13867342	5606904.1	6162190.1	5672187.5	0	0	15062587	8830509.8	0	8562697
1833	225.0629126	6778407.1	123950260	10756346	50296615	9555431.1	5648074.5	496321750	22879861	39893930	34300909	9936689	7750715.3	171587290	4075359.7	43343413	16299656	8680036.1	6860659.2	0	8684445.2	152152470	0	12850082	363549530	0	18947584	7242643.8	4409041.8	0	7040018.2	49276399	15906926	38443565	32863784	18579109	9513581.3	43214052	74026520	35796304	22232762	6395215.9	13111197	31231839	0	157692480	176234030	43286074	38234123
1834	225.0646608	0	5483320.8	5320572.4	5938600.9	0	4255373	0	4418423.4	0	5036526.4	0	0	5785689.4	0	0	0	0	0	0	0	6189331.4	3993103.6	0	0	0	0	0	0	0	0	4024049.1	0	0	0	0	0	0	0	0	4751932.6	4329842.1	0	0	0	0	0	0	0
1838	225.0768388	114740920	40735945	73520653	61468473	21759992	12061468	23429351	38009479	30064060	26235900	30870724	45656012	32061673	22309170	72803913	37876120	47032181	21540613	82556496	40430640	35406242	20742430	24952244	62429037	55502711	30821906	38129191	50985188	26873907	68037030	74735106	142178690	48370750	71232569	56167354	31874943	86777078	37669417	133055330	31264462	39463779	39004080	20306801	0	30810190	41034304	71971404	18555933
1840	225.0880943	115668680	92712152	86615580	82696008	48440326	56874026	50107638	34699925	70476746	48240649	125925590	82601946	56648439	73903936	90411608	57116069	143309700	47012628	79275615	65109056	59934128	63180076	54651330	47012731	89548679	87464481	100542520	52646131	61654594	172852660	88456722	99086738	50766925	101800010	147169230	66739084	147324170	104438330	180392820	100102370	93531507	80272830	33844607	66495631	97102428	35313742	94517852	43712044
1841	225.08991	0	0	4431390.6	0	0	0	0	3660247.2	0	3788490.7	0	5134492.6	3720505.5	0	0	0	0	0	0	0	0	3783822.3	0	4485117.8	0	0	0	0	0	0	0	0	0	0	0	0	0	0	0	0	0	0	0	0	0	0	0	0
1843	225.0980271	0	0	0	0	0	0	12176387	0	0	0	0	0	0	0	4808550.3	0	0	0	0	0	0	0	0	0	0	4274669.9	0	0	0	0	4155200.5	0	0	0	0	0	0	0	0	0	0	0	0	0	6430440.4	0	0	4636536.3
1844	225.0992956	16793302	24317159	27715628	13303382	20150548	29953592	4649540.2	6594211.2	11819224	25020437	12478690	8610920.1	8494213.4	21122894	10675560	14143410	46998417	32046882	116395630	0	20977597	9076025.8	9805521.3	5093385.7	0	19975216	20082247	6019329.6	0	12979910	9434146	5743905.5	7215450.7	18262613	0	9082010.3	6522771.9	7768646.2	10327680	7101036.9	20172163	10402893	8116493.7	0	13764458	0	14922603	6375610.1
1846	225.1132504	55235305	28556026	52461119	44140393	51556390	24843337	12729366	20268725	28591082	16916517	29564661	47459321	34942231	59713376	43713148	44577218	26476450	40875828	39903362	32900706	41408974	76853579	22761444	29990811	27671466	25460802	66384987	38067988	68244067	47912409	41687606	50734517	29515884	31461990	36738543	40741804	58197286	25267800	43962258	60906753	106651030	22463968	26559392	27418287	19961980	21679213	29594238	23533644
1847	225.1244662	0	6979208.5	7900109.9	4686391.6	5455603.6	7574487.3	4417572.8	4321283.4	7114744	10615345	11484420	6034695	7012133.3	7096814.4	6263435.4	4817870.6	8344623.3	6501442.6	5685841.1	0	5270747.6	6661720.5	9790322.3	4757929.8	0	7546704.3	8823914.5	5380386.7	0	6423529.3	8276293.7	7311428.9	4410682.5	0	0	0	10972981	6832870.5	14982049	6342288.2	12023719	4220142.3	0	0	4631881.8	0	0	5049818.8
1848	225.14964	0	0	3811824.2	0	0	0	0	0	0	0	0	0	0	4862990.6	0	3780300	0	0	3851763.7	0	0	0	0	0	0	0	0	0	0	0	0	0	0	0	0	3717656.6	4298326.2	0	0	0	8576586.5	0	0	0	0	0	0	0
1853	226.0027233	0	0	0	0	0	3820586.1	0	0	0	0	4569266	0	0	0	0	0	0	0	0	0	0	0	0	0	0	0	0	0	0	0	3912048	7031085.5	0	0	0	0	0	0	0	0	0	0	0	0	0	0	0	0
1854	226.0122319	18683786	16618679	11112217	21640215	7447698.4	21966006	5039790.3	0	12790885	11188509	46361023	16947547	12339353	6410731.7	19580024	4605659.2	13828347	14716618	17006694	17051448	6176152.4	7773727.7	6223182.7	0	40912044	18855904	12227423	7143553.7	0	49663713	15990590	31611067	4229095.1	0	0	6144657.7	16468438	13828326	21772362	7239673.6	4246878.3	5556236.4	0	0	29755130	0	0	5020013.4
1855	226.0179682	0	11151039	122139420	5754142.9	0	8142781.6	34141622	0	7093356.9	49937443	17971911	100361310	77368225	0	6073856.1	5149217.9	29657602	74579922	4814894.3	0	8309151.4	22916519	15046550	9482285.2	0	7624935.3	10145383	0	0	8896489.6	4055878.3	11055300	8338286.5	0	11477802	10661145	7327453.4	8361965.5	9819346	5554049.9	110701220	30652564	20877361	0	0	0	169863000	49949429
1858	226.0332993	0	0	0	4035507.7	3704557.5	4941073.1	0	4012376.7	4497536.6	0	0	4709877.9	0	0	0	6565876.1	0	0	3974212	0	4348338.2	4808313.9	0	6062273.3	0	4218107.7	0	0	0	0	0	4924953.9	0	0	0	4623468.6	0	0	0	0	0	0	0	0	0	0	0	0
1859	226.035718	8859817.1	0	0	0	0	0	11454669	0	5064707.7	0	0	0	0	0	4835609.6	0	4023576.2	0	5898119.6	19878745	0	0	0	0	0	5074047	0	0	0	6045059.4	5895903.8	59339485	0	0	0	0	5971061.3	0	0	5337819.2	0	0	0	0	0	0	38891889	4628300.7
1860	226.0364689	0	5889752.2	0	6551736.1	4863089.1	0	0	0	0	4002808.2	0	0	0	5947083.5	0	4304631.9	0	4867561.9	0	0	0	0	0	16299077	0	0	0	0	0	0	0	0	0	0	0	0	0	0	0	0	0	0	0	0	0	0	0	4824717.9
1861	226.0391	6382381.6	0	0	0	0	0	0	3614752.5	0	0	0	0	0	0	0	0	0	0	3914572.2	0	0	0	0	0	0	0	8927621.3	0	0	7143048.3	4261348.8	9947362.2	0	0	0	0	0	0	0	7511712.2	0	0	0	0	0	0	0	0
1862	226.0487792	0	0	5081292.2	0	0	3921764.8	0	4855789.2	0	4353286.3	0	6855177.6	4182792.6	0	6606892.5	4525638.6	4297160.6	3967418.2	0	0	0	0	0	4399701.4	0	0	0	0	0	0	3845746.9	0	0	0	0	0	0	0	0	5577966.1	0	0	0	0	0	0	0	0
1866	226.0720841	10017754	10554889	20663149	12236648	6664286.7	5484546.7	6374525.5	7186315.6	10770355	6002849.1	12826898	9841831	9522919	8476346.2	30592462	9902625.9	12922694	7413145.1	8471866.8	11230092	10801378	3715306.5	9408479.1	13248116	0	9830191.4	15997621	8011026.4	0	12323256	26149781	15629074	12567349	0	16657531	6532445.8	17162022	13284917	38541980	12768848	11369461	17041117	11309688	0	15884104	0	0	9463357.4
1868	226.083345	0	14009880	6483900.6	12591223	9735277.2	7799953	9889036.4	0	10598849	6676589.9	8139041.5	4982197.2	5829493.6	8582153	9424254.1	12928815	9135572.1	6094888	26988491	0	6976240.2	4853240.7	5690350.4	3135522.9	0	21232958	9765957.4	10828066	0	27897672	8553509	14606626	6929091.2	9923239.8	0	11618668	14928950	11662147	11746091	8101535.8	8765317.3	0	0	0	16407126	0	0	5902348.3
1869	226.0846834	136639470	7635738.2	14895998	4915833.2	22309615	11380499	24848398	5037724.2	26886339	0	11854883	8493623	0	50707531	60359648	8329776.9	7609301.7	0	18842317	44485022	10255218	6641850.2	5493488.2	3402884.6	0	13005248	14043079	39399460	0	9036618.5	20485287	15551268	7927108.7	22179626	109854090	19322222	29704759	12040517	21913773	22386786	22747911	59898606	8076936.2	0	7042136.1	8747939.2	0	6767694.2
1871	226.1084927	0	0	5536671.7	0	0	0	0	0	4780705.9	0	3712516.2	0	3755478.4	4244266	6049538.3	0	4898931.6	4447241.2	0	0	5155983.6	0	4043792.3	3292003.7	0	0	5188457.8	0	0	0	7271497.7	0	4279459.7	0	0	0	0	0	0	3705091.8	0	0	0	0	0	0	0	0
1873	226.1448653	0	4504684.6	5407378.7	5464266.7	0	3757407.7	0	0	0	3902260.6	0	6429827.1	0	0	5601462.8	0	3947681.3	0	5265185.7	0	4779708.5	3830565.6	0	0	0	4152400.5	0	5569525	0	0	0	0	0	0	0	0	0	0	0	5463928.1	4505566.9	0	0	0	0	0	0	0
1878	226.9964118	0	0	0	11578713	0	0	0	0	0	0	0	0	0	0	0	19226997	3833692.5	0	16032740	340218530	0	0	0	10817086	0	0	0	0	0	0	16746212	128916580	0	0	0	0	0	0	0	0	0	0	0	0	0	34106796	369134780	0
1879	227.0019641	0	6858641.3	5916435.2	0	0	0	0	0	4298036.9	0	12737832	0	4273840.4	0	5662232.6	0	6770403.5	0	4017516.3	0	0	0	7732051.7	10347590	0	0	8350600	0	0	0	5860651.8	4816231.5	4926901.8	0	0	0	0	0	6260381.8	5391959	0	5122515.5	0	0	0	0	0	0
1881	227.007561	0	5074201	0	6996712.1	6475800.2	5452860.6	0	0	0	0	3946863.5	5419669.5	0	11702549	5377312.8	0	0	5059583.2	8348148.5	0	4375351.2	0	6149723.5	4523469.5	0	9628190	9913360.3	7560593.4	0	6482327.4	6229748.2	6452399.8	0	0	0	6891408	5516711.5	5995793.6	11704742	6071839.3	6492883.5	0	0	0	6939156.6	0	0	4524846.8
1882	227.0173229	0	6347302.8	0	0	0	0	5504882.6	0	0	3678154.1	4120701.6	4971490.2	4064196.7	4263521.7	0	5624270.7	0	5371148.5	3995394.7	0	0	0	4582888.9	3390042.7	0	6460459.3	8203038.8	0	0	0	5054274.7	0	0	0	0	0	0	0	0	0	0	0	0	0	0	0	0	3889724.2
1884	227.0231618	6918496.9	7105326.8	4237681.9	0	0	0	0	5817079.9	0	0	0	0	0	0	0	3792981.9	0	0	0	0	0	0	3665649.1	0	0	3876883.3	4097447.1	0	0	11128111	0	0	0	0	0	0	4588284.9	0	0	0	0	0	0	0	0	0	0	0
1886	227.0327719	9145453.9	19007036	95715520	9118987.1	4792121.1	9527645.5	7088839.3	71752325	42358174	60442812	59757396	5383925.9	26175193	11539510	106186050	11979425	75234571	36324641	5001113	46130907	28178199	34882731	73397246	92657007	46817919	7378752.5	57255734	4415988.2	0	8733501	99578138	13630869	37464095	21104622	13420334	9089840.9	30103370	23713844	58985929	59082692	23561849	71238654	38926194	0	24584246	61709275	19486958	21813329
1887	227.0383539	0	4655108.2	6287175.6	3707538.9	0	6180964.9	0	0	0	6349763	19342683	59361661	5394528.8	0	0	0	3899794.4	7374249	10436385	0	5880990.2	13002674	3879046.1	8508662.9	0	6412360.1	34318142	5730748	0	5323205.5	4818594.1	4988445.4	7133734.2	49913333	0	4003768.1	5705426.1	12704571	0	5656652.6	30996097	4641285.8	0	0	0	0	0	3630168.8
1891	227.04961	0	0	0	0	3981007	0	0	0	0	0	6959851.4	0	0	0	0	0	0	0	4910833.3	0	3667500.5	0	0	4166021.9	0	0	0	0	0	5051606	0	0	0	0	0	0	4104033.9	0	0	0	0	0	0	0	0	0	0	0
1892	227.0552296	10777741	0	0	0	0	6519418.8	11872294	28890787	12076220	0	0	0	5622647.4	7716564.6	22398055	6355836.8	0	6262911.9	5014713.6	20777211	3638195.6	0	4796317.2	6071821.6	0	5569887.2	0	5406483.4	0	0	19604795	6988022.6	0	0	0	0	0	0	0	15537125	5071386.3	13381917	0	0	0	19111416	0	11491952
1893	227.0560934	13375502	11578717	20346081	7387179.4	6921687.6	0	0	10139044	10148029	4003735.8	10487925	5696340.4	8214776.4	4549142	28429160	7007677.8	17003305	5570369	6367546.8	16421628	7555892.6	7047497.2	8758686.6	16774799	22855842	7532384.4	14906456	4771540.5	0	11067872	26002237	18010040	10257982	0	21180242	5121231.4	12371051	11268435	28933609	15585511	8141467.5	14248991	9821329.6	0	10084693	9564409.2	13058575	0
1894	227.067355	11843613	11852397	8001009.4	6346747	4990822.4	9240458.8	9195574.5	0	6773707.8	0	55715716	9481635	11431688	10819429	13059961	5683851.5	10306104	19298896	15066187	8619148.5	7321538.9	9348055.7	83849262	5141245.7	0	15431280	12862057	9032932.3	14601147	15386609	12193357	16167113	4322636.6	11590427	18199395	6091102	14210170	9891170.3	15557881	7534839.3	8105644.3	5902510.1	0	0	7971940.2	0	0	5284864.8
1896	227.0785633	0	6663804.7	0	0	0	0	0	0	0	0	0	0	3757462.5	0	0	0	0	0	0	0	0	0	0	3561517.1	0	5463167.2	0	0	0	5561857.2	5280286	0	0	0	0	0	4829322	0	0	4343111.6	0	0	0	0	0	0	0	0
1897	227.0925078	13749312	18651024	20906773	12662750	11024263	10368556	8867672.9	7354196.5	17267181	8078210.7	14473896	14834884	10744105	11871111	26197406	9239786	13147736	12057715	11019887	15501361	10788451	17341688	10765393	16405440	0	11071762	24800655	17144711	0	17199894	22384499	26085614	12055918	10946364	24148874	9503998.8	16029085	14147716	24573980	27676700	16092882	20357713	8912322.8	0	7890565.7	7264168.2	0	7712291.4
1899	227.1037373	116963660	143257500	143528230	137769450	122077720	123613750	61755240	39699684	85224956	72842512	140884920	106742230	97438008	139820440	104359340	128084730	203847010	130183550	281887100	63719233	164946800	107801350	194756700	146669010	193477350	180006050	304776100	94823319	126886130	160305450	132643200	147393790	48720509	118544970	104131480	178591120	210796460	137163920	165797420	89140269	104704230	57138272	120699350	86821587	72529045	38465591	212610390	71698611
1902	227.1149657	94026079	30029744	37634358	44254717	36052005	46843465	32933239	46333683	64571915	33138973	25955272	28380129	33881927	48687525	65007039	211389190	21833077	30140817	55714192	40791889	33256319	40430357	31601776	42074590	0	49793201	46507952	20956070	39684349	51496248	56942996	41825552	27306636	25309785	92998572	35904412	50488252	42466467	62011964	95300669	54255859	34099312	35972577	0	55034020	41575493	34550627	57728194
1903	227.1288976	75179378	40926147	91144522	41774609	96830007	33974876	19237002	29873926	34308126	21070638	41067484	67440115	39484762	84241848	62838228	45258518	37563783	56545700	69086628	57827173	52970385	116132650	30392963	39910385	32539918	43677892	130778050	81249209	84891921	49900876	60496297	63575332	34233502	40631916	61163458	45388206	71991248	24297141	66467407	86334546	131277060	32319107	30932980	53066485	21216950	28682839	56042871	42932437
1904	227.140117	0	7615059.2	7164634	4648224.2	4416645.7	3749674.4	0	0	5064108.4	0	8860651.8	6855169.6	4368808.8	6908615	6555492.6	0	5283157.7	5220019.4	9690548.6	0	5120351.3	5045109.1	5329298.7	0	0	7238227.4	5954197.4	0	0	5681116.9	8251961.9	5207221.1	0	0	0	4344572.9	6497375.4	0	10422751	5762914.4	8559512.8	0	0	0	0	0	0	5389284.8
1905	227.2016517	9872341.9	13395498	13035955	7413493.6	27933847	14111931	8128365.7	0	16569214	7935107.5	11898436	10799186	6355515.3	94113306	13677632	10895215	27861989	6734919.2	21407246	8776909.3	18985710	13579908	8487784.1	7931730.9	0	19222056	14701105	31769119	22673270	6906169.1	14961686	13147793	10843903	43054795	16281394	40925197	21121589	15670296	23611061	11587518	23819637	7902312.4	0	0	14569495	52330677	28854752	20486969
1910	227.9972318	416421420	250524820	275605050	552216280	782139060	296818400	126991410	85219234	319449770	454455610	137892030	1045972600	830883310	300200540	364354280	176586560	324332020	1179141700	441054880	193087570	305031150	161941390	1532462400	241021580	34033189	137304440	887855330	95809660	221115860	408794730	263268040	425853510	526950190	131913450	1546852600	217463340	449705110	368148820	544375580	497850720	911529510	403965250	216417940	161851280	42387785	193805510	871600740	219155850
1917	228.027945	0	0	0	0	0	4984389.7	0	0	0	0	5957736.4	0	0	0	0	0	0	0	3739660.4	0	0	3813175.9	0	0	0	4180386.2	0	0	0	0	0	0	0	0	0	0	0	0	0	0	0	0	0	0	0	22228207	234029710	0
1919	228.0335992	28832347	31062219	27900015	17875464	16741608	11536781	42345577	10330324	18669535	8093284.6	18800113	12639642	14362914	13168265	24947998	16984176	40022564	12494978	22441685	18279047	11251742	6768703.4	10162039	22205634	44328028	24609706	17318935	24949423	17956362	50030242	27739391	74642041	21917023	18824983	60620100	15751000	33515208	38939018	33827664	35814808	19059293	11817337	10129092	0	17404795	17192950	40279700	13825470
1921	228.039112	2259719800	13631443	15026551	12762128	0	44547861	21189233	0	18569958	20259179	84457721	18852001	6897641.9	18325905	17745958	4284790.7	16231979	52699786	165971680	13662607	8367653.3	19108295	18979711	3830953.6	21820004	23347634	14446623	4689207.1	12740114	63385259	9576071.7	38022273	0	0	14975821	4345055.5	19334864	98365842	16397656	5933216.7	0	4310080.9	0	0	11628930	0	0	26573254
1922	228.0433147	6831464.6	4314200.8	6890493.6	0	0	0	0	0	5385196	0	0	0	7507631.6	4809943	6050860.4	0	4045872.5	0	0	0	0	0	0	0	0	7273271.9	0	0	0	5404721	6970766.1	4778503.7	5306604.1	0	0	0	0	0	0	5115686.9	9674859.3	0	0	0	0	0	0	0
1924	228.0513497	33725556	6259684.3	7893641.4	4840353.1	0	5222437.1	21267074	10399212	17025783	0	5363274.7	0	5018042.7	5818977.9	26580793	0	16659771	0	10359791	30111905	5225781.2	4285206.7	3737679.9	5475738.6	0	10456387	8109489.8	0	0	7558589.2	31243546	106250900	4981879.1	0	17368160	0	8200161.3	12657826	34178922	24468915	7076215.6	6110482.2	0	0	10100243	0	77095598	6481494.8
1925	228.0626084	28619908	22906613	14183578	19204401	21753103	17612852	8541329.9	7093115.9	13437190	11453064	27311387	14810304	11308874	45555377	13888074	10990740	19296586	17850026	58428160	14859442	13467972	22128101	21942176	23055594	25635464	42959315	32825667	18513113	19882036	29933263	13899820	26868901	9565574.3	35723582	28178290	25756799	46157041	22930866	36416378	15844292	25434761	12228258	8901227.9	0	14106530	9413148.7	30594751	10588135
1926	228.0641078	0	0	4322331.7	4700595.7	8850320.6	0	0	0	0	3670473.8	5261757.4	0	0	0	0	3822741.4	0	0	3948546.7	0	3874501.5	0	0	0	0	4478485.1	5581348.6	0	0	8576337.1	4249774.4	4441958.6	0	0	0	3939649.1	4089331.8	0	0	0	4984266.6	0	0	0	0	0	0	0
1927	228.0877632	19477159	17454873	19601599	24147797	11080241	11904598	7352500.9	9175966.5	14377769	11613862	20416320	18139618	12496749	14067412	18830704	12422707	15276908	10551502	17177637	19480279	11128677	8921990.6	12412356	10948109	39516334	55217654	22395241	10676732	16102488	74407669	16886610	22624971	9046440.6	13820255	27584922	10210848	29111573	19176405	25063838	18083306	21449391	13036998	10919183	0	14341829	8360638	14472420	7934601.9
1928	228.0989778	9959095.1	5557033	9104591.4	4790436.9	5622207.7	5076197.1	8391620.6	3870062.1	7850167.9	5423667.5	9184847.9	5596976.7	4170491.9	7223395.5	9534080.7	6621249.4	5434938.4	5259101.1	10825270	0	3641267.3	0	7902803.4	3074012.3	0	12432134	10314618	6787212.2	0	10022022	17022819	11115228	5089079.9	0	17531307	6686319.4	9864485.1	9199716.4	15406254	10757883	11013824	8719958.1	0	0	19277012	0	0	7012889.7
1929	228.1002669	0	0	0	0	5984513.4	0	0	0	0	0	0	0	0	4101477.4	5897602.7	0	0	0	4697495.8	0	3741173	4946583.2	0	0	0	0	6665660.3	6670478.1	0	0	3764004.9	0	0	0	0	0	5516198.9	0	0	5966077.1	15749058	0	0	0	0	0	0	0
1932	228.124163	7031002.6	4629453.2	4853620.7	0	3799649.8	0	0	0	4685786.2	0	4835252.6	0	0	3748230.2	4976614.8	0	0	0	5302107.4	0	0	0	0	3882623.2	0	4699561.4	8051744.6	5293232.2	0	4506668.5	6161289.8	6518274.7	3927514.2	0	0	0	4909640.9	0	7173330.1	6348321.2	6551526.8	4898809.9	0	0	0	0	0	0
1934	228.1605014	0	0	5059626.2	0	0	0	0	0	0	0	3741545.8	4924290.7	11238352	0	0	0	0	0	0	0	0	0	0	0	0	0	4345624.5	0	0	0	0	0	0	0	0	4391521.4	0	0	0	0	0	0	0	0	0	0	0	0
1944	228.9666626	0	10768409	7255900.8	4833829.5	7474138.2	26990593	4311884.6	0	4313507	0	12701005	20198786	14848814	25108894	5286321.8	4781126.5	12388610	12004005	21310798	12953585	40529131	20614297	122653360	6915927.5	0	11375318	71388852	11657707	0	0	5016096.4	6487703.8	0	20457476	0	7922115.3	12641286	7686434.3	0	5693353	22826492	4653428.8	0	42946761	6722178.2	0	20925945	15522795
1945	228.975594	36586390	58760742	26340842	24606290	32859111	86125581	4539225.3	0	14708207	10056163	23464026	47363982	27338555	101181350	56896703	18346514	25012494	37622193	48858203	55509503	108420340	21031589	66226877	7185892.2	54547970	43110114	379150020	100443640	56219479	73078865	31776430	58999846	9911662.7	56759312	70764322	28944719	47795731	23785135	52618405	37475127	65781770	35558594	26791397	100633810	24243855	10123618	55465991	103551740
1946	228.981207	0	0	5340786.9	0	0	0	0	0	0	0	7025506.7	0	4319426.7	0	4228488	0	0	0	0	0	0	0	0	8255084.1	0	0	4617354.2	0	0	0	4408247.2	0	0	0	0	0	3975771.4	0	0	4247743.3	0	5421769.8	0	0	0	0	0	0
1948	228.9942733	0	0	0	0	0	0	0	0	0	3978777.3	0	4577511.1	0	0	0	0	0	5040268.2	0	0	0	0	7262807.7	3142014.6	0	0	0	0	0	0	0	0	0	0	0	0	0	0	0	3747667.8	0	0	0	0	0	0	0	0
1952	229.0023375	13396925	5871821.5	0	0	4751819	0	0	5211352	0	0	4101954.2	0	0	5925968.5	4583848.8	3807540	0	0	5198020.2	8512039	3899002.7	0	0	3525001.9	0	4442248.9	4740587.4	0	0	7127290.5	4524952	6051151.5	0	0	0	0	6657849.9	0	0	0	5560435.4	0	0	0	0	0	0	0
1954	229.0119904	33571787	18416988	25436705	26202247	12547096	23653439	6277389.3	9435301.8	20870690	15904016	28480656	23528639	13296622	32917470	21453304	13556673	14154815	21670117	22402451	42520630	19200807	11391702	9422705.6	13710872	37818427	32179478	40730874	13678636	18807692	62648458	20299495	39521374	11988385	12311618	28536669	10362881	20990792	21759714	17654746	23706991	36800067	15079671	21197848	0	21830337	13414932	16027453	13276460
1955	229.0176004	35959763	26011236	40152106	73901200	22789664	49763399	41307605	28481326	32182826	48800278	62667417	30342087	135625590	16457190	22892801	16513864	47493959	21509613	20791451	35208766	16407855	53028061	46581498	52674591	30318147	41118495	83459843	12369717	106642320	30750355	28594416	43160679	58346665	27812426	53223270	44454793	73228880	29261546	42190051	58281848	20785739	30962431	40519712	0	15344841	38689307	69047366	16824116
1956	229.0231242	8979930.7	5318123.9	4045170	9402007.6	4803303.8	14460494	0	0	6025265.5	0	20534433	7683790.5	5879037.5	5119214	5504649.2	0	4585422.1	6142709.3	8709411.8	0	5545526.2	7468260.8	0	3098662.9	0	8582950.6	4984843.8	0	0	13285019	5286136.6	13047920	0	0	0	6250768.3	8611416.2	0	6503402.7	3753152.2	9914708	0	0	0	4317265	0	0	0
1958	229.0288761	10299107	18640756	0	8123552	5010799.6	6726870.2	0	0	7156345.7	5697700.2	6011177.5	4989014.4	0	5755126	0	5504726.3	9841749.9	4280893.4	15861933	12595279	0	0	0	0	0	7312430.8	6542357.1	5407173.1	0	7198116.2	0	20470137	0	9652569.3	0	7285912.2	15658849	0	6800499.2	12192137	6627804.7	0	0	0	0	0	0	0
1960	229.032959	15193833	0	0	4753125.9	0	4458523.9	8204395.3	0	0	0	0	0	0	0	4386520.3	0	0	0	3911730.7	0	0	0	0	0	0	4547252.6	0	0	0	0	0	0	0	0	0	3616541.6	0	0	0	0	0	0	0	0	0	0	0	5912522.5
1961	229.0353487	0	0	0	6740649.5	0	0	0	0	4579650.5	0	0	0	4231118.7	0	8206876.1	11586398	0	4636230.6	0	0	4499014.5	0	0	0	0	4012280.2	0	0	0	5923374.4	5153547.9	5881091	0	0	0	3897632.8	4508266.3	0	0	4528787.1	0	0	0	0	0	0	0	0
1964	229.0466249	15213564	15272591	9666133.3	11722426	9587016.2	12659055	4388478.9	0	7504722.3	4654618.2	12573124	9876974.6	5938078.6	17899279	8038061.4	6900716.9	11631726	5365654.7	28131527	15803498	6872917.5	7776260.6	6318243.7	4911752.3	18372209	22323528	23345968	10077407	0	16666816	9285277.5	19054229	6298833.6	19564658	15093141	9877296.4	23722107	14831123	16162317	6837028.5	14601336	4807465	0	27044665	15267314	0	17732465	7227614
1965	229.0484459	30632447	17542801	19193944	19515836	8870730.6	20232561	5431297.5	28291929	17510485	18943037	11091655	18952433	79877025	12718098	15446832	32832111	13098608	18686745	10097418	19573356	14281048	24448775	20807463	27401291	0	17451595	13835059	10322402	0	14830275	13700896	12847767	18044884	9281268.1	0	10922547	11517821	0	7757839.8	33375655	14731131	20419884	18049611	0	5839348.2	18296901	0	11999585
1967	229.0540253	17673223	8483097.6	9661536.4	28463813	4539218.2	42187897	5546249.4	3824481.2	6802780.7	6631107.4	24914127	403778550	9579176.9	0	4164601	0	6809975.9	5711649.3	8317010.7	0	0	0	6081582.6	7201618.9	0	6237523	106258240	32052330	0	0	10922537	40496288	81761500	571008120	11672481	23292347	39471749	30395678	7505560	71137200	231947400	6557363.7	0	25633603	0	17987661	17110140	6197352.8
1970	229.0693633	0	0	0	7721434.8	0	0	214006300	0	0	0	0	0	0	0	3875665	0	0	0	0	0	0	0	0	0	0	0	0	0	0	0	0	0	6468593.3	0	0	0	0	0	0	0	0	0	0	0	0	0	0	7050494.9
1971	229.071776	34111009	26854068	48684155	21677790	46824555	27096721	17063459	20959610	21578870	19026009	22073577	29942801	43898818	40029235	43004245	42082445	36297104	16957243	47268078	43724432	45438327	33997094	20713544	39414892	45465240	22277484	48077656	26264707	24948707	36236519	45949253	54867132	28539125	43809940	54174653	32059347	55174815	37439799	73105714	35994059	42502304	37361485	26684524	26031452	17785877	24393317	66304151	17070978
1972	229.0829876	34901553	30030532	34086028	26502383	16732794	25429153	12395315	7985289.7	17396613	12077415	34972410	24783904	16358865	36359746	23281510	17438107	23800735	16374091	42891519	27242656	22142854	23107382	20581209	15518332	37556905	26717565	38397801	16655508	23064564	34148601	21813590	29349581	14505988	29179043	29301200	18205666	34283696	29464391	34845507	18105821	38839473	15422814	13757564	32311660	23812901	10478708	26902696	22423954
1974	229.1081328	29780565	49797865	34821298	31966995	34002077	18082755	13345879	17182637	21272744	16632710	39865632	21827139	20405749	33089638	29158285	20112059	16974273	26655855	26564389	37923526	20898216	45058391	17002365	20276383	40734416	21199265	63018896	21743288	36919832	37946656	28516734	48008437	18735911	22888134	35877368	25135621	38176468	26689387	40463719	53636100	55237849	21579650	16157600	0	15695944	20660886	25933517	7954230.7
1975	229.1193951	35205221	70310650	49281219	51286308	31026860	38712531	25126503	22503357	47446200	39412372	80878385	57225298	145351680	80060534	47124894	25132234	44825552	44586111	44402998	42220247	39110071	40870759	51185550	38144687	85268194	114018220	89001890	28048585	30720553	75734322	48855439	53441798	32908087	44498133	42648586	43194388	49271525	148303740	58690936	63163413	34014954	32125843	79539376	26799519	89532248	20995237	24955102	36454343
1976	229.1305867	0	0	0	0	0	0	0	0	0	0	4133505.1	7495137.2	0	6844805.9	0	4531224	0	0	0	0	4234565.8	5411317.8	0	3272191.2	0	6202561.1	13398196	0	0	8438979.5	5753377	0	0	0	0	0	0	6887946.5	0	0	0	0	0	0	0	0	0	0
1977	229.1445482	40671370	25386783	41807081	24063305	48895183	18494710	10496651	12861921	13385179	14495156	20080470	36468340	21822504	57332890	37881798	23108842	24885746	28697763	36514653	41463549	40631768	82161033	14436274	20596435	25165065	22133205	64465865	42504941	50902094	40667481	33870263	38865198	17361754	24069368	33138227	26762294	29989129	12280734	39828381	49005628	96791826	22813624	14469843	32251842	12532347	22095047	38608132	39818219
1978	229.15574	0	4491567.8	0	0	0	0	5554458.9	0	0	0	4745958.8	0	0	4714409.4	0	0	0	0	0	0	0	0	0	0	0	0	3867738.7	0	0	5843562.9	0	0	4702825.9	0	0	0	5742361.9	13695150	0	0	4390819.2	0	0	0	6502794.5	0	0	0
1982	229.9716568	0	4345329.6	0	6261900	6711821.8	4142773.7	3910198.1	0	5391850.5	0	4860277.4	5001002.3	5717694.7	0	0	3843414.2	7190494.9	4564686.2	4315222.1	0	0	0	5186097.4	0	0	4859784.1	0	5026350.4	0	0	0	0	0	0	0	6070958.6	0	0	0	3955275	0	0	0	0	0	0	0	0
1983	229.9764625	0	12944633	10003680	37478419	5636564.5	0	4374461.3	0	27489649	13059270	19214909	8570352.9	16718533	0	6110303.2	11302940	0	5304405	0	12038129	3692763.8	0	4653048.7	18009209	0	4074255.3	6397035.5	0	0	0	0	12221266	0	0	31447939	0	10024917	0	0	4842834.5	4004149.2	0	0	0	0	11195196	39919090	5289894.6
1989	230.0128502	50495333000	134160430	764273180	113457740	112310660	86514096	156528500	153674420	305034660	303246070	119837810	434802980	307908860	571411830	258160410	188201290	1092834500	11712435000	2228757100	65029645000	90774126	131621420	149663920	532041130	65762598000	105401540	179610920	860855280	76679320000	233783990	154587930	259911310	375433760	6017616300	98401626000	594691300	226676750	280468600	484535980	334169480	1880400500	23218721000	69144249000	0	9358382200	61105867000	615603750	8569981100
1993	230.0257016	8128916.2	0	4078959	3695387.8	0	0	0	0	0	0	0	0	0	4428933.3	0	0	0	0	5645609.8	9190466.4	0	0	0	0	22203505	5369301.9	4248185.5	4486914.2	13748581	5330003.4	0	7144735.9	0	0	13282778	0	7112221.5	7109261.7	25856186	0	0	4614606.9	9865668.2	24259234	4211423.4	7354757.9	67132989	0
1996	230.0492671	18333362	128387170	45819472	7168767.6	0	0	15603368	11027692	23522265	35349794	6659371.7	8798294.5	0	17632936	35103571	0	13121482	9201087.5	51807951	30848097	6883359.4	4095324.5	7611236.6	33444834	22911130	7350906.3	24765280	0	0	30601459	40758097	96913094	4101335.5	14750687	60378619	4462234.9	21237825	12095920	30449886	4632389.6	4794153.3	44073197	18816993	0	0	0	66423394	6050321.7
1999	230.0670092	25329612	24249985	16425323	18056602	8741075.8	15140348	9763649.5	6276229.6	16142322	7911736.3	23863495	14032239	11358023	26846657	18431343	12182419	14621667	16133081	23672554	21799549	13563320	9610357	13665023	8869372	33828534	19046420	17777788	6769980.2	20578209	40383248	15733614	30793442	10750065	12543992	22208537	9329715.9	24309340	15519178	22903545	10729954	18706117	9186951.2	14204154	0	12396438	7715897.9	15636349	6398379.8
2004	230.1034064	34580994	40694968	34670756	40108752	10873351	26478127	12461815	10205626	34668583	31023462	30289662	19625378	23118204	27212790	27142569	15109826	30220053	22702095	30042915	30086325	15965929	25691303	20398901	15734065	41042160	48363850	34204086	24407154	24153560	96469834	24336296	39456541	13198757	20618539	44668501	23450471	30397074	33469183	38152495	30706715	27732736	16657213	14498351	0	39165130	12960236	18500789	7372385.4
2006	230.1146329	16413714	49503433	75311797	27213537	30373911	33690687	23701511	16849226	23212087	16262773	44558608	35666354	48942476	51324422	55336890	22372305	53700901	60700191	59202357	47255750	56518393	46618295	46683462	45177409	50507010	129498460	95509960	30189699	21942760	88363868	51042234	30646574	29007541	40763963	16567143	23622007	33973923	107449620	32987968	27824685	31397138	18075214	47938111	29142820	26441946	30317052	19263686	33921906
2007	230.1159556	10155028	8626123.3	8172598.6	3966115	9102616.9	8875457.1	0	0	7644344.5	0	15568658	0	5565325.7	12219784	11322428	4676306.6	7891238.7	7139745.3	0	14090568	8632186.5	89780921	8855239.9	0	0	0	28779466	16307589	0	11757662	7598460	8363696.8	3649910.4	0	14019946	9029624.5	9908388.5	0	16783682	17776943	37914388	6403088.1	0	0	0	0	0	11582068
2009	230.1398037	8711095.4	16755695	12897756	10948103	7145786.3	5988706.7	5263148	5025262.7	7346650.4	4155860.7	8395062	6775765	8207792.2	6723370.7	10072290	0	9880391.7	8782916.1	8249052	11522029	7564827.2	4288633.7	8357227.4	15702117	0	10950016	11719408	7526568.7	0	11291652	11983330	12482903	6801624.6	0	12512401	5344345.9	6944200.4	9627699.5	15790950	9515861.2	6376378.1	5866867.7	0	0	3903997.8	0	23726317	5821463.1
2019	230.9557615	0	12105165	21806038	213395410	74069699	24752877	884933860	19145237	6295284.3	4321066.7	0	7519573.7	5634897.6	10114259	69380352	70913576	7030974.5	0	12471393	0	8701826.5	5513805	8573237.7	5334543.9	0	95906366	0	8041332.4	0	0	84310284	12321919	106665840	0	0	13333532	0	6119519.9	0	0	4660833.3	69930560	0	0	221440410	0	0	88622678
2027	230.9968975	353191730	190879240	286234650	86769684	81872638	119123750	848905500	144250960	159902510	94949344	252652130	106204820	243283600	67225360	177990980	65031775	139033080	123311930	98007202	199477800	50678716	95328135	238970480	293065550	142135950	1496523400	392678230	44208563	82929437	114770160	138252620	162161860	96655278	89091869	298425390	42796631	104324570	188256800	241837180	218102710	357779620	164218500	98400073	48989220	65570263	105628880	345007140	77993620
2031	231.0080914	0	0	0	0	0	0	0	0	0	4143022.3	5611186.2	0	0	0	4505236.9	0	11347465	0	0	0	0	0	0	0	0	0	4301260	0	0	0	0	0	0	0	0	0	3951943.1	0	0	0	0	0	0	0	0	0	0	0
2036	231.0122425	291678030	9707044.2	8361518.9	0	8154900.3	9267134.5	0	0	7755078.7	4242931.7	0	12188582	0	13970726	4504283.8	9968627.4	17581582	87705423	24089787	375638590	4894417.2	10043804	8435979.3	4702243.4	454681260	8299794.5	7510258.9	34225098	494647090	5466121.8	4631976.4	6619610.9	4863812.2	49073971	698002500	8646636.7	6598893.4	6725427.4	0	7458507	18281149	159262360	440092510	507422780	63668717	371150060	0	79511211
2054	231.0275535	10508004	12853564	7947271.2	11848771	3638954.3	13107540	8040141.3	0	10797149	8600327.5	55926416	6765116.1	8143098.8	7057597.1	18934133	5250695.8	8506595.9	16174950	8994770.9	13746774	6478694.8	8074417.9	8373026.7	4747449.8	32672960	9842473.5	6540491.9	0	0	28628259	9643265.6	18826228	0	0	16723038	4930434.5	11146501	9678538.1	11212972	5495843.8	0	6442798.2	0	0	14255364	0	0	5913410.1
2055	231.0290507	20767590	15874622	69826633	12794949	4358252.4	5411414.7	10220240	140804220	18508639	64502794	16893843	17929406	28562621	6351231.2	50264439	4542410	48287270	14520424	11803349	21463128	21097193	61635508	71823013	43872124	18677187	0	28892046	8047075.8	0	7121573.7	62738820	6678902.5	35303901	0	11756897	4135556.6	15888391	15790924	22068398	47732710	18541785	51654320	28676984	0	20430854	133385470	0	9470276.3
2056	231.0305938	7489768.6	9740864.4	5991692	6829127.3	3800366.5	7776856.8	0	0	0	4017227.7	11035029	9352512.3	6335359.4	4913089.7	9768825.6	0	10047272	15467370	12550616	0	8665322.9	9050294.2	16094631	5611710.4	0	5434798.2	9808016.8	0	0	5953576.1	10032519	6627705.1	0	0	0	6477702.8	6730025.4	0	7897520.7	0	5776987.1	0	0	0	0	0	0	5375942.7
2057	231.0332527	23595373	13245509	43598928	15044683	12618547	12586845	20332886	9232263	20053861	39286799	50138777	16681412	35384515	6243013.5	18385534	3823695.4	23303212	21933422	5533532.1	18027103	8841454.5	40959930	37248171	41617282	21178570	29086386	31840149	12362986	65867604	10817580	18630027	21473021	12662243	0	26433640	17685899	28033037	10322771	20514485	21924845	22028000	16608182	12436094	0	21370892	18349829	18135640	12509899
2059	231.0430009	0	0	7548767.4	0	0	0	0	4413013.2	0	0	0	5491922.1	0	0	4036621.6	0	0	0	0	0	0	0	0	4304528.6	0	4523073	0	4709881	0	0	4540827	4433677.4	3851184.9	0	0	0	0	11427169	0	0	0	0	0	0	0	0	0	0
2060	231.0444933	0	6715350	5118369.8	4704860.5	4926274.7	0	0	0	0	0	8333610.8	0	0	5054166	4524303.9	0	4488892.1	0	7660653.8	0	3934270.2	0	0	5235538.7	0	8341443.1	8747431.8	0	0	10533951	0	7841167.8	0	0	0	6105370.8	8290782.5	0	0	0	7273842	0	0	0	4631196.4	0	0	0
2062	231.0486325	0	0	0	19115875	10151369	0	51861869	0	0	0	0	0	0	0	19261335	8943396	0	0	0	0	0	0	0	0	0	10629065	0	0	0	0	11282340	0	17890809	0	0	0	0	0	0	0	0	12476878	0	0	14975010	0	0	42612450
2064	231.0508658	8316039.5	4446943.9	5137515.7	0	4815947.8	0	0	0	6456191.1	4477221.7	5106868.7	6093533.3	0	4479583.4	8335258.4	5760679.1	0	4855944.7	0	9867387	0	0	0	0	0	6211020.7	0	5109764.9	0	9295177.1	7706279.9	11097114	4323836.4	0	0	0	5250856.2	0	7982032	5826313.6	7297788.3	5627601.4	0	0	0	0	0	4331429.1
2066	231.0525888	0	13016674	0	0	3793742	0	0	0	0	5590056.2	0	0	0	0	5074781.2	0	0	0	0	0	0	0	0	4371487.1	0	0	0	0	0	0	4528554.7	7048541.1	0	0	0	0	0	0	0	0	0	0	0	0	0	0	0	0
2067	231.0622819	8786584.5	8281329.3	0	4390199.8	5783772.3	5478278.5	9428993.2	4570162.3	5158159.9	0	7359814.6	0	0	4741360.3	10818989	4343670.4	4057877	0	8871562	0	0	0	4251991.4	0	0	3952957.7	3927108.6	0	0	7572188.1	7913274.4	11663149	0	0	0	0	6591929.7	0	10587618	5463836.1	6671759	0	0	0	4177334.3	0	0	0
2069	231.0774544	0	0	6054933.8	4184718.6	0	0	4447511.8	0	5181349.8	0	5674462.2	0	0	0	0	0	0	0	0	0	0	6224120.5	0	4372995.8	0	0	0	5303725.5	0	4883188.8	4121875.3	0	0	0	0	0	0	0	10568953	6923188.8	4653415.6	9933049.9	0	0	0	0	0	4614925.2
2070	231.0874272	56714174	65947288	35704486	37547678	25802624	29250987	29642151	22703831	43756468	20615253	39289582	27155217	41018131	22256022	49197526	25345240	22865017	30692800	35692338	68870836	20998714	42845191	24023806	23278546	50461474	27942148	50076654	28799549	44036007	53754245	42593764	75177302	18791218	24188319	62905539	22787800	56540768	46706339	58887432	63740997	40174904	31324937	20224974	0	28041307	31189842	33077421	16959516
2071	231.0986365	31416271	43246250	23178423	33477295	23656849	23188411	17012664	9805799.4	24665541	17092708	87712511	26209570	23104291	39660454	29435880	18057703	31302793	28555216	47048004	25234118	20606538	20417046	27515663	23976419	40874804	217363220	35241472	35628110	34107832	53434776	24786422	39099752	17110594	29181871	31253718	29236968	43185777	23642803	35237657	27745367	38000971	18775834	53016543	33308857	17665644	13104994	36481215	21044525
2074	231.1098843	0	0	0	0	0	0	0	0	0	0	5303312.7	0	3837107.6	0	4486522.5	0	0	0	0	0	0	0	0	0	0	4478373.6	0	0	0	0	0	0	4136466.7	0	0	4808568.3	0	0	0	0	0	0	0	0	0	0	0	4387518
2075	231.1180054	0	5042311.5	7362774	0	0	0	0	0	0	0	5872925.5	0	5894463.7	6482626.8	8074375.4	0	4230180.2	4932525.2	6536802.9	0	5803236.9	6709873.8	7390380.2	4128639.8	0	14083122	11252512	4837163.2	0	7363511.2	6445461.7	0	4813086.5	0	0	0	0	9709776.2	0	4072758.3	0	0	0	0	0	0	0	3934730.4
2076	231.1237835	39913461	60491472	59092191	54302934	47625141	20966367	17078493	24076557	29697514	25485956	41491239	37340998	43351880	47467467	43681297	22970121	24480940	42134518	39389548	52428526	30922349	31628346	23905077	24188424	61104989	30892858	62986281	33195636	72320991	54742465	35301407	65760658	30126695	27356627	76528897	23975180	39869080	25125081	54554944	56534144	69694836	28452673	22006276	33965278	15817105	42658182	32785638	16980051
2077	231.1350586	0	0	4165872.9	5629542.7	4015621.1	3720559.5	3828334.1	0	4996858.2	0	7033272.1	0	5490136.9	4237468	5653475.3	0	0	0	4164734.2	0	0	0	6229318.1	0	0	8180939.4	0	0	0	7983827.2	4593650	8405668	0	0	0	4459804.2	0	0	0	3850129.9	0	0	0	0	5829793	0	0	0
2078	231.1601895	0	0	4586264.5	0	6940905.4	4450899.9	0	0	0	0	5557855.4	5852025.7	4622205.6	6147585.2	0	0	5321888.1	5545772.8	5058854.1	0	7068832.2	5200493.5	0	0	0	3853617.6	5248997	4947243.6	0	6784636.4	4488666.8	0	0	0	0	3644224.4	0	0	7169400.1	0	6964911.2	0	0	0	0	0	0	4633353.8
2080	231.9413624	15313107	27208140	27075575	20393410	10212185	8834565.6	11273392	4844622.9	21955744	5212212.1	7376175.2	0	11975686	4054224	10781518	14853209	15565631	39585994	104322700	0	6477551.3	0	4530204.4	4486095.6	28008605	71832598	5684719.3	10043485	134046920	37904138	7085160.8	26668761	6670748.5	45258868	29177461	5111337.6	17024900	31578018	24052277	7374393.6	12216250	19879979	0	0	18385226	9324185.4	35335158	3804526.9
2082	231.9921055	44443937	94118940	20379721	27152913	10011300	20367568	20152573	11540251	62386411	21178103	35022976	15169580	21015122	5672476.2	11380898	22467998	31943560	15607319	18284770	37459030	6533431.7	6154129.7	16862571	18520348	0	51898468	62219716	0	0	22567263	12678334	26978606	13665896	18396350	83059404	8394867.6	25838547	57809902	49952389	53886477	7745550.2	29458042	44741910	0	47655830	24031331	23082055	13298813
2083	231.9956773	0	5964193.3	0	0	5108776.9	3689301.3	0	0	5511536.6	0	4584965.6	0	0	4016097.8	4037735.5	4082530.8	5725068.9	0	6956903.6	0	4463740.9	4241558.6	3754800.4	3267777.6	0	0	0	6115376.7	0	0	0	0	0	0	0	3650008.9	6085913.2	0	0	3799187.7	5753492.3	0	0	0	4047259	0	0	0
2088	232.0009753	179416370	845306920	743878230	361266720	725144750	429976800	214772490	140133930	490365180	374523140	461500560	582712380	317529180	640522470	296350640	442233770	634789780	470490400	950628080	259326050	339565890	395861280	385899640	292043050	214513920	636233840	369037780	470280120	447094060	196353900	362844110	437033790	296859000	811177160	212955870	463106050	689482720	372267000	433068690	396775960	482184990	277953670	395504930	341265910	179863460	222892660	558492250	219071630
2105	232.013212	13635906	0	0	0	0	0	0	0	0	0	0	0	0	0	0	0	0	0	0	15496312	0	0	0	0	24683797	0	0	0	19770172	0	0	0	0	0	26957553	0	0	0	0	0	0	7877530.6	22138677	0	3988149	15506561	0	0
2106	232.0145743	0	0	5371757.6	0	0	4067441.1	0	0	0	0	0	0	0	0	0	0	0	0	0	0	0	8897202.2	0	3186814.1	0	0	3919721.2	0	0	0	0	0	0	0	0	0	0	0	0	4595378.8	4440499.7	0	0	0	0	0	0	0
2114	232.0285312	92190041	129518680	89642628	845028940	56124633	165133570	53863221	48873042	152287520	205763880	100085950	73974881	127988870	171841810	81482718	41352144	442130360	62596431	72714013	121182350	39946604	45948230	59823268	251779410	84760878	327370910	126867970	354625510	65657172	116311960	124319740	85764971	55178654	566023410	93412107	94230569	418335760	303560740	236059330	97681994	163057480	73303218	62690636	110468640	126099400	57078424	60655234	60056757
2119	232.0615213	0	0	7512505	0	0	0	0	0	0	0	4191598.7	0	0	3767493.2	6337812.9	0	0	0	0	0	0	0	0	0	0	0	0	0	0	0	6645041.5	0	0	0	0	0	0	0	7186289.9	4599616.1	4175042.2	0	0	0	0	0	0	0
2120	232.0648814	0	7434382.7	4856382.8	4464482	0	4171131.4	3835020.2	0	0	0	9728499.9	0	0	3719882.1	3823514.4	4039521.4	0	3957158.7	4984536.3	0	5077663.5	6150650.7	0	6883594.3	0	5761875.5	8457021.4	5848476.7	0	6817240.2	0	0	4802580.1	0	0	3691549.9	0	0	0	0	9096327.7	0	0	0	0	0	0	0
2121	232.0826528	40069549	31957675	19068123	20727454	18153513	22142293	18598280	8316963.7	43026802	24424815	30916880	16029616	12549082	19997541	48026680	13106714	18816011	20622242	52381557	50345192	14406585	11512212	16514552	9714341.1	41968008	24864495	20479579	15219256	35393961	57044982	48412757	38419397	14475503	16095042	32252264	15427448	32172640	16565367	29323027	27026083	31075749	21577991	28018078	0	22671389	12168166	17863128	9623048
2123	232.0939336	0	0	0	0	0	0	4762329	0	0	0	8197154.2	0	0	0	0	0	0	0	4023303.2	0	3827209	0	4539465.3	9557430.2	0	56577280	0	0	0	0	0	0	0	0	0	4772872.3	4904882.3	0	0	0	0	0	8074159.2	0	0	0	0	7598489.3
2124	232.0952505	13759936	20044991	0	8807857.2	9693499.2	6931816	0	3863095	10173317	5559552	11709476	4486530.3	6906605.2	5146423.9	13103949	6904747	0	6086965.1	8533129.7	21476092	4614730.8	8017830.7	0	0	0	12011650	9429872.1	10413516	12945084	12095755	9304938.1	7866074	4205761.6	10002005	13266046	6607754.2	16412788	10960651	14118951	11360184	9554362.5	0	0	0	0	9420536.3	0	6088219.3
2125	232.0979044	0	4441666.5	5800307.8	0	0	0	0	0	5665673.2	0	0	0	0	0	5879761.4	0	0	5078841.4	0	0	0	0	4615311.3	3638140.1	0	0	0	0	0	0	0	0	0	0	0	0	4634808.3	0	0	0	8480703	0	0	0	0	0	0	0
2127	232.119065	10562021	10942180	6389718.1	11814614	8517470.1	4222379.1	30591935	0	6635304.8	6625055.7	9576010.3	6004197.2	6041105	5850395.8	32007797	5821771.5	0	4463577.5	8762416.5	0	5516653.2	4554056.9	4383088.2	0	0	13431079	9439255.9	8889968.8	0	12080691	14238866	10617858	6060581.1	0	0	4176621	7704473.2	0	12007116	8927327.3	4880290.2	13253439	0	0	10340179	0	0	8612800
2143	232.9253816	39916236	8102760.9	11843384	0	0	0	4547226.8	0	20449384	0	0	0	0	0	5790139	0	0	9010870.9	122647770	0	0	0	0	0	0	16302604	0	0	13135832	6236037.5	0	30479699	0	21969440	18436389	0	0	11154560	6708683.1	13477923	0	8591923	0	0	4330389.2	0	0	0
2147	232.9761661	84519708	52520507	60556427	44141596	54658647	25933958	54506730	82684916	174278320	31531037	154658480	28209110	112456230	12954295	54647313	71227627	45510949	62190342	64276785	145565330	44570305	30864555	60022385	79576827	52979556	44041819	71714878	42955187	37725993	75820508	74888764	69075370	45822768	48634476	140208510	16000926	81875424	105881040	136738970	120498300	39945608	68146820	75698929	42114996	77999459	69778434	40032383	60327540
2152	232.9972305	0	0	0	0	0	15269798	0	0	0	3967864.9	7278929	9928053.2	8599365.8	14366936	0	0	0	6112550.8	0	0	10598880	13072842	10735507	10907419	0	0	20794978	9060052.1	0	0	0	0	0	0	0	7695933.7	8358784.9	0	0	0	12502700	4556261	0	0	0	0	0	11231637
2153	232.9986435	10254399	0	0	9942080.3	0	0	12280845	0	5758743.2	0	0	0	0	0	10613815	0	0	0	38290775	0	0	0	0	0	25615242	26225790	0	0	0	20317186	9457250.2	65545680	0	0	0	0	26532867	16320753	15181248	0	0	0	0	0	39090565	0	0	0
2157	233.0057975	7377482	0	0	0	0	0	4332440.2	0	4968418	0	0	4511553.6	0	0	0	0	0	0	0	9184455	0	0	0	3352744.6	0	0	7303153	0	0	0	0	0	0	0	0	0	0	0	0	0	0	0	8155550.5	0	0	0	0	0
2158	233.0069467	15853644	6770283.8	4420413.5	6725965.4	0	8128948.3	0	9498402.9	33378020	4920006.1	27269857	0	6471892.9	0	10242117	15503382	0	6398261.7	10446180	31535817	4054862.5	0	0	3804811.1	27112856	17626508	0	0	0	44911632	11428976	23171550	0	0	0	4402891.7	17433105	0	12062413	8654636.4	0	0	0	0	18866066	0	0	0
2159	233.0081439	64836430	6142317.8	0	58937423	19971975	13027254	91123995	4211492.9	19264230	0	4734946.6	0	0	12789992	62208583	19054359	20678484	3820984	77184358	7893707.1	37489392	0	0	0	105605020	72730253	0	28246501	35213148	139245070	28438642	256610780	15196001	0	34974647	40622542	105386510	64101888	21673167	16352430	0	9346230.5	0	0	134747540	0	18926771	22906022
2160	233.0099233	0	0	0	0	4434057.1	0	0	8422695.6	29247208	0	5283685.4	0	0	0	0	0	0	0	0	0	0	0	0	0	0	10758288	0	0	0	0	0	7804386.9	0	0	0	0	10881045	0	10571987	0	0	0	0	0	0	0	0	0
2165	233.0125284	765817680	236761720	164230340	343852120	344111760	81810109	151245090	1126128700	4412057300	82807374	614495980	120205840	738222690	136404720	429562450	2052495600	139902300	249652030	211617130	1266038500	98183927	58751713	298926760	327327540	159117220	1433153200	139124860	68484588	59810659	394515990	577353340	889913830	65763176	160381600	416856510	109630930	1622585900	195481090	1091666100	1104394400	132994500	181715650	208470820	414618600	1687856500	138938420	175386810	49851053
2174	233.0222465	0	5079428.6	4555734.9	5036581.8	0	0	0	7084858.4	5230843.1	4115226.9	3802169.4	0	0	0	7248223	5772075	4064681.1	7121869.8	10659326	0	5037828.4	0	0	0	0	0	5068172.8	0	0	0	6831882.5	7029624.2	5954166.4	0	0	0	7963432.8	0	9521510.1	8305350.2	0	0	0	0	0	0	0	0
2176	233.0238265	0	0	4460953.4	0	4491358.1	0	0	0	5789629.5	0	7434556.1	0	0	7303552.5	6966753.6	0	0	4288528.3	4549184.3	11735013	0	0	0	0	0	0	9827855.6	0	0	0	6313229.2	5739130.7	0	0	14918355	3775333.4	5981547.4	0	0	0	0	0	0	0	0	0	0	0
2179	233.03026	6430832.5	0	0	4261618.8	0	0	5546814	0	0	0	0	0	0	0	4158764.2	0	0	0	0	13940719	0	0	0	0	0	0	0	0	0	0	5084312	13170950	0	0	0	0	0	0	0	0	0	0	0	0	0	0	0	0
2193	233.0489022	0	0	0	0	0	0	0	0	0	0	5183589	0	0	0	0	0	0	0	4409386	8878606.2	3931691.6	0	0	4758379.1	0	0	0	0	0	0	0	5421093.6	0	0	0	0	4333651.2	0	0	3944691.1	0	0	0	0	0	0	0	0
2194	233.058609	0	6453055.1	10828051	4133279.5	7234130.3	6212098.1	0	9256946.3	8385714.3	12906636	4207924.7	8942672.5	9981219.9	8593590	9419676.5	4553117.9	4583454.9	7301510.6	0	8425373.9	7575865.6	8751140.5	4804467.8	7752442.2	0	0	10951243	0	0	0	8731720.7	0	7638829.9	0	0	0	5537250.7	0	0	8396675.6	11265044	5501702.6	8203888	0	0	8130043.6	0	0
2195	233.0601313	11515295	0	0	4372834	0	0	0	0	0	0	13075511	6696146.9	11414182	4112184.3	0	3866655.9	0	8211336.9	13085117	0	6446395.9	5951014.9	0	4359868.5	0	6110175	19704013	0	0	9787627.4	4759882.8	0	0	0	0	4788347.5	14360421	6470608.2	0	0	5147799.1	0	0	0	4418466.7	0	0	0
2197	233.0666559	18717610	0	10662688	6815660.4	5095262.3	0	8744054.7	6642942.7	6931262.5	0	8247105.9	0	0	5521730.5	18865322	6832488.8	10591403	5105299.3	6114119.5	14471979	4498117.3	6261040.3	6242688.6	8910470.5	45930494	8035177.1	7744216.6	4818114.2	0	9903222.6	16174038	10558020	5879865.9	0	28305950	0	10870896	9733978.4	35163437	9762321.1	4357154.1	11812371	0	0	11066605	8645511.7	0	7816833.9
2199	233.0698589	0	0	5451173.2	0	0	0	0	4322563.6	0	0	0	0	8296373.1	0	0	0	0	4807320.3	0	0	5010634	0	0	5100939.5	0	0	4147806	0	0	0	3799388	0	0	0	0	0	0	0	0	4236438.6	0	0	0	0	0	0	0	0
2200	233.0779043	47561659	29050590	25475378	38419646	34935535	34443551	26107272	21486224	25551696	15135142	32200532	24788077	22700226	32891732	34034365	35219321	27761083	24865189	78822874	34414398	26685782	21068097	20954898	31938456	50951185	43881211	32567532	28152916	64700363	49938058	28949226	32601687	18235851	37816068	27415090	32976950	44212865	22812780	38768959	24283940	110401080	32364325	21609870	30535759	26865150	28147864	31785765	22605076
2201	233.0819055	0	4278180.6	7484217	0	0	0	0	0	0	0	0	0	0	0	8479300	0	6218433.3	0	0	0	0	0	4632152.4	7237278.1	0	0	6361970.8	0	0	0	8690416.5	0	0	0	0	0	0	0	72319302	0	4300732.1	4558507.6	0	0	0	0	0	0
2202	233.0853014	0	0	0	0	4222970.2	0	0	0	0	0	0	0	0	0	0	0	0	0	0	0	0	0	0	0	0	0	4109688.5	0	0	0	0	4601571.5	3692246.4	0	0	0	4502285.4	0	0	5452848.6	4294337.8	0	0	0	0	0	0	0
2205	233.1030466	52420579	44407559	37204316	40131814	20937493	58693445	669520300	34409143	24783734	13771464	22236541	17204883	20928744	14542715	28596456	16254876	12099297	24385484	23006212	67398503	9085946.6	22316390	14320698	12146623	44598331	21778722	67903767	26420860	35284979	40715957	32825621	46683778	19982321	21552938	42788446	23720027	42117802	26923155	37146984	59309391	34482784	22416205	12080309	0	15340068	19458750	20681038	11796539
2206	233.1142883	0	0	0	0	0	0	0	0	0	0	0	0	0	3971915.8	0	0	0	0	6042646.5	0	0	0	0	0	0	0	5422250	0	0	4953992	0	0	0	0	0	0	0	0	0	0	0	0	0	0	4253109.5	0	0	0
2207	233.1394571	0	5155009.6	0	5744544.4	3949995.4	4680059.8	0	5505006.8	5025709.6	0	4309176.4	6311497.2	0	5010802.7	7098021.6	0	4595478.6	6248581.2	5602112.6	9978531.2	3947727.4	24267164	4069491.9	4487415.2	0	4768667.8	10272597	5908982.1	0	5984115.1	4485330.8	6444096.3	0	0	0	3653393.6	5045219.5	0	7317410	7615628.4	9418398.2	0	0	0	0	0	0	0
2208	233.1547019	0	4893466	0	4644536.7	5735010.5	5512978.4	4317376.4	3847686.2	0	5257038.3	3848657.5	4685855.9	0	4063818	0	5068004	4060717.1	0	6089050	0	5771845.9	5952818.2	5107084.2	5288846.9	0	4687155.7	0	5405390.1	0	0	4919789.3	0	5267584.3	0	0	6540072.7	3947003.8	0	0	0	4362808.1	0	0	0	0	0	0	4533452.6
2214	234.0052494	0	8469187.1	6731704.8	6474385	10411884	0	0	0	5682530.4	0	4410344.6	8284386.1	4576029.7	7739254.4	5155439.6	8053907.5	9890467.8	7113179.7	8266733.5	0	4892587.2	5585957.6	4909055.5	3503103.5	0	6771130.1	0	7066018	0	4845513.7	0	9653269.5	5760477.3	9052796.8	0	7174442.3	7887316.6	6440596.4	0	5151698.5	6823537	4424694.1	0	0	3939540.2	0	0	0
2215	234.0078002	44600705	37672135	34829117	11242901	5637487.9	9643170.9	6609344.5	9721396.8	21753574	7497631.3	36111693	7807973.7	16839266	17427706	36063476	8368535	26002216	11175264	21943794	50947400	11921583	12279977	18648035	16097091	46907978	10891454	45314862	9255974	18722211	14516686	42929455	29129370	8079457	40962177	46501033	7676718.1	26624601	18789912	64157473	29548887	24710261	25252090	19144502	28369386	14712728	17615366	42429221	8989654.1
2220	234.0172738	60327313	12241623	34722125	4619428.3	0	12522418	3945487.8	11402820	21516533	13730988	72822108	4473844	8138736.7	9655689.5	77308164	7196580.1	42335030	12636015	9471745.9	85196119	21024957	46916792	15992819	29487443	81839707	10320589	30413630	12035381	0	15452895	51061056	32045739	19653488	11095439	33093818	3989436.6	34385000	30712359	49189681	13680615	0	21248778	11367365	0	29439911	0	53407541	16990949
2225	234.0440904	10279867	0	6229754.1	0	3879847.7	0	0	4171629.5	0	0	12796809	5503517.1	6077978.7	0	5666610.3	0	0	6640921.6	0	19707268	6117093.1	12561888	14649374	6010365	36860553	0	23338861	4865120.7	0	20509454	8147309.8	14505177	0	0	0	4890341.5	10694292	0	0	4183701	9241524.8	0	8355438.9	0	0	0	0	0
2228	234.0619203	20461528	10055456	5941016.1	7748333	5457474.6	6555638	5836822.5	0	7081146.6	0	8380966.4	5972280.2	4359222.7	5056079.6	10194769	3824292.1	4826489.2	5918966	12610382	17348002	5328255.5	0	0	4016088.8	0	7524372.7	9379979.8	6193405.7	0	17322797	6674829.3	21067512	0	0	0	5041280.6	9079984.6	7543789.6	10890490	7213620	11355603	7596497.9	0	0	6337708.3	0	0	5211308.6
2229	234.0772029	12703217	12858937	24662450	10156550	8046810.1	4789837.4	6253742.6	5636129.6	18121042	40268799	8049215.9	7835471.4	13275343	13033832	16986220	0	11932304	6820430.5	39120999	10770620	11986454	7550609.9	14499924	9920945	18720962	6983213.2	12392870	19777174	22192660	12180296	39452072	61707539	8066508.9	14724331	16506662	4833559.8	13401290	13252230	34638739	8966862.4	7535086	15913323	12293795	0	6175492.3	0	13478297	6798661.2
2230	234.0805586	33757686	83622207	43301815	68891403	32649439	29267731	13775028	8567462.9	24637784	44797956	89546181	25720404	20180692	33865069	14381170	15233791	22685589	25758164	49045613	14069186	28637467	19534615	24662361	56416694	81333960	53218611	70860716	43721884	61249050	64393549	11499694	44237081	30791122	51532016	51589420	32970781	73700559	41419915	23194520	12266708	63274228	23548784	23447976	29697116	22076425	16844916	27744671	9653578.6
2232	234.0983147	8197266.8	5749468.2	0	6255400.2	0	0	7784272.3	0	0	0	0	4700367.5	0	0	7748112.3	0	0	0	0	0	0	0	0	0	0	5575119.1	0	6106424.5	0	4681324.3	5223052.9	5840183.8	0	0	0	3854519.9	3831339.7	0	0	3815027	0	0	0	0	7963813.1	0	0	3869927
2234	234.1095864	13868581	6397422.5	7691112.3	6388410.5	10058508	4461951.2	4206178.1	0	0	0	4342133.8	9588992.7	3878145.2	17722267	8142627.8	0	5405377	4667458.1	11346078	0	8516806.8	9619010.5	7650184.2	3459427.9	0	6237665.2	13275103	9502410.7	13571657	13674368	5530976.4	0	3675263.3	0	0	11951177	7583870	0	0	13352198	20856102	6245535.3	9938645.9	0	0	0	0	10915961
2235	234.1135434	8986923.2	26184565	14418415	4967425.2	5098641.7	4236421.2	0	0	5727882.9	10363954	6399996.3	13601415	19395079	6117408.7	6020906.5	0	9109447	10467080	6366757.1	0	4727372.2	6049224.5	8753038.5	4574442.4	0	6391527.7	10306022	6552529.3	0	5214726.7	6264807.5	6835154.2	4696837.2	0	11591527	0	7149060.6	8224319.1	13162958	7667085.3	8609069.3	6381989.8	0	0	3988668.9	0	0	6540415.6
2250	234.9740474	10929822	8719625.2	7799330.4	0	4861122.9	0	0	3955886.1	7334801.4	0	8227870.9	0	4509911.2	0	5535368.1	5816962.9	5678053.3	6887793.6	6058213.2	0	0	7242595.6	5210315.9	5841476.9	0	7389400.5	3967885.9	4870350.9	14310867	9026417.3	4189906.7	9853243.2	4486027.1	0	0	0	5466887.9	7684121.9	7591643.3	5476582.9	6473747	6403879.3	8570162.7	0	4312198.7	0	0	8930286.9
2252	234.9836232	0	39257881	35476915	23857364	24363602	48349833	18009950	17148733	19319521	22510833	21368751	80502208	57191014	27944709	9431448.8	22419473	33605364	46550913	26023542	14893245	36307560	98743922	116997920	20988244	0	28056296	45438431	33512543	20984803	6514754.3	12717028	12986188	15311450	16168287	0	26601351	20350104	14577961	7032811.4	20462072	18464548	23876919	19027266	0	9222037.9	23444948	17812880	46016254
2253	234.9917778	43174843	29308199	15730625	27490017	11669599	8081557.5	19290987	27753547	30690030	8758524.9	48191421	13337804	15598451	8350098.3	30483879	18734621	12579328	12564878	43198084	47767499	9649139.9	9906814.8	11581737	17097569	30968576	28636405	13552365	11117932	29380081	41475985	31023602	48576347	13496167	13694315	40171426	11508884	23370405	32956982	75089273	67043846	14274355	23819077	14249039	0	132166050	19904480	29232030	12202252
2256	235.0125231	0	4747337.8	0	0	0	6902838	0	0	0	0	4876640	0	0	3928691.6	0	0	4241632.7	0	4198311.3	0	0	3732254.5	0	0	0	5055767	0	0	0	8486837.5	0	8836095.3	0	0	0	0	5266119.7	0	0	0	0	0	0	0	0	0	0	0
2257	235.0142563	0	0	3907175.2	0	0	0	0	4079598.6	0	3791452.8	10091747	0	0	0	0	0	7549731	0	5473194.4	0	0	0	7288654.2	0	0	0	8437909	0	0	0	3951578.2	7595010.5	0	0	14917579	0	0	0	13030046	8112557.4	0	8360809.7	0	0	8855750.5	0	0	5481264.4
2263	235.0378713	0	0	9720591.7	0	0	0	0	5534612.2	0	0	0	4677332	5632061.1	0	8261368.4	0	4026247.1	0	0	0	0	5181893.6	4988341	9431979.6	0	0	8878143	0	0	0	7778628	0	4867376.2	0	0	0	0	0	0	6467030.8	11618948	7611024.9	0	0	0	0	0	0
2264	235.0394112	20387337	21973367	12277778	15625264	18077353	15694304	5701688.5	6963030.8	10981689	8319552.4	23983629	16970774	14365119	13135198	19237883	7134945.8	15404362	12430812	21294294	15554588	12095932	14580680	13106552	7453486	31030612	16538435	22616130	19554491	24118336	39189477	15712327	35649455	8731186.4	18319541	21774329	11425502	15788532	11720067	21967816	12334170	25494407	5910163.4	0	0	11317742	9064489.6	18195951	5914073.6
2266	235.0458749	25942548	9592321.7	5376605.3	5968955.1	6317874.9	4655402.1	29529539	13565857	17051203	0	5410328.5	0	0	7460585.1	20721158	4147659.1	10600148	0	17164769	84124711	3755142.1	4052305.8	0	4844920.3	0	11144526	7805645.3	6767045.7	0	14176497	25385042	60967866	5642044.8	0	11984133	3906919.4	7227647	10513549	23044307	14904165	10842514	10742686	0	0	9203064.6	0	14528250	5908708.1
2269	235.0611548	6460460.8	8028315	21071927	5394772.4	6442314.6	0	0	5420857.5	4475227.2	0	5969842.2	0	0	0	18676257	0	15360363	6135295.1	4984251.5	7795649.4	0	5081833.2	8631323.6	16819921	0	4585190.7	7510504.4	6784862.8	0	0	16154733	9480149.7	10022485	0	15894305	4269823.4	6643864.2	9714342.1	19241453	7234687.8	0	13182391	0	0	6197009	0	0	5825149.1
2270	235.0645544	0	5529504.9	0	0	0	0	0	0	0	0	4021560	0	0	0	0	0	0	0	0	0	0	0	0	3356054.1	0	5104236.3	0	0	0	5737617.9	0	5222747.8	0	0	0	0	3941214	0	0	0	4840499.7	0	0	0	0	0	0	0
2272	235.0724528	20582975	10084014	13080651	11816039	6884444.3	6388883.6	8584301.9	4451723.7	9361005.3	7378414.8	9722437.5	9618249.6	10278900	10375060	9073973.2	6822929.8	9495292.4	4464593.4	6816910.8	10926165	5522350.1	8582778.6	6194094.3	6344099.2	0	7621241.3	12266108	9582321.4	0	11271712	9481601.5	16669418	4698342.8	0	21300790	8506257	10403115	12703928	19463680	11037588	8086081.5	8795721.9	0	0	6822434.7	0	0	6960911.4
2273	235.0742755	26402882	21009841	20046414	15653482	4347742.8	15942935	11228273	20181199	21117296	36551025	8023112.5	21945420	24315639	10216598	17193016	7089940.4	4616703.2	17363988	8107154.1	19777624	13164785	21790205	9168561.2	12937702	0	6844796.1	18875008	10754036	16365689	11470883	16996485	13859565	9624169.6	10575596	0	6547859.9	10943534	18721467	10924547	23577239	10535621	15550157	14513620	0	4302693.6	19843935	13903658	7584146.4
2275	235.0823244	26092623	12550591	11722588	8308855.4	6592747.6	6559779	10520830	7804763.4	10201469	4050108.9	16111702	4688088.9	8727939.9	8203939.2	22304327	20458656	10286476	14439970	21993248	14392934	8013309.3	6522505.7	16196287	8402163	0	11731081	10455438	9174017.8	0	24578610	16786067	16190715	6383222.4	10534136	27422792	7197344.4	9109819.3	11659464	16574224	12553381	10482643	13570522	0	0	8871986.6	0	0	10164384
2276	235.0838729	0	7729601.3	3856734.5	5670906	0	0	0	0	0	4924798.9	7732056.8	0	0	0	0	0	0	0	4403490.6	0	0	0	0	6257909.6	0	6133451.8	7401488.7	0	0	4764980.4	0	0	4175032.8	0	0	3993058.9	0	0	0	0	6787093.6	0	0	0	0	0	0	0
2277	235.0854682	10838613	0	5712993.1	10600061	11405041	4733543.9	0	0	5756674	0	0	14821214	8927496.9	7462312.2	5364940.2	4283300.7	4550864.4	3944422.7	5166629.4	0	9496834	5208078.5	5685059.7	11929336	0	0	7537683.5	18512903	0	6821303.2	7507608.7	6510720.9	11117563	0	0	12095525	8684608.5	0	0	8187178.4	16165337	0	26135013	0	4186167.6	7649520.3	0	9869732.7
2280	235.0975972	17874024	26855384	8681590.1	0	4618371.5	0	0	0	0	0	6411632	0	0	0	8211169.4	0	4014051.4	4108666.6	0	0	0	0	0	7816203.6	0	0	9286057.1	0	0	0	6186926.3	5496214.4	6072718.5	9607951.9	19061860	11337528	24686421	131633890	4122398200	4001087.9	7353326	4786099.8	0	0	0	0	0	4454200.3
2283	235.1187175	17508491	11135740	7023258.4	13259188	5292324.6	10143324	10119481	5066005.5	8436918.8	6443568.2	9270163.9	10581649	33805630	0	10428039	4753620.8	4400323.7	5564572.6	9675614.9	13408932	8344372.5	8513729.6	9473658.6	7087917.6	0	7020228.9	13020879	0	0	11706738	9150419.9	19310140	7008944.1	0	17827467	7000920.7	12826744	9531522.9	37844557	17469925	10114196	6929814.6	0	0	0	0	0	5047323
2284	235.1339363	0	0	0	0	0	0	0	0	0	0	0	0	0	6116342.2	5557025.6	0	0	0	0	0	0	6900184.9	0	0	0	4553053.8	0	0	0	7461901.4	0	5944663	0	0	0	0	0	0	0	3870655.8	10177071	0	0	0	0	0	0	0
2286	235.9692883	0	0	4086296.9	0	0	0	0	3800819.2	0	0	0	0	0	0	4155119.4	0	0	0	0	0	0	5233510.9	0	4941394.6	0	0	0	0	0	0	3862602.7	0	0	0	0	0	0	0	0	0	0	0	0	0	0	0	0	0
2287	235.987031	0	4489528.9	0	0	0	4170039	0	0	0	0	0	6580449.9	4272309.1	0	0	0	0	5168878.9	0	0	0	5990402.5	9890464.2	3662256.1	0	0	5051234.2	0	0	0	0	0	0	0	0	0	0	0	0	0	0	0	0	0	0	0	0	3875250.1
2288	235.9958764	12104245	11051976	14023047	0	4355657.4	13770181	7736916.9	0	15531314	6039442.8	26341999	29963760	9163459.6	8491368	3967455.4	0	17648662	11996925	14661720	0	3940532	12784528	35490223	10487614	0	6704236.5	37132530	0	0	0	4813562.7	6028512.4	4006443.1	9339794.6	0	5742645.7	9338930.6	10257299	7522066	15631610	5184820.1	0	14883751	0	15849196	0	0	12113025
2289	235.9982486	12769593	0	4904715.1	0	0	0	4594456.9	17854370	5562998.2	7344406.1	15744883	0	4105031.4	0	6176803.4	0	11566361	0	4520604.6	10639509	0	10218388	17108147	0	0	0	8212726.7	0	0	4594332.6	5307006.9	8731876.6	4759342.8	0	54291174	0	9840438.7	15533719	53249046	7219197.7	8634808.6	5991635.6	0	0	18218479	13172474	13466461	0
2291	236.0057163	0	0	0	0	0	3824277	0	0	0	0	5396287.9	7439103.1	11064532	0	0	0	5771813	5020429.9	0	0	0	8261279.5	7360703.4	7540686.9	0	4266492.7	4766723.5	0	0	0	0	0	9183163.3	0	0	3911365	0	0	0	0	0	4338912.4	0	0	4740859.1	0	0	6676369.6
2302	236.021057	0	11972595	5778354.8	16664473	12385969	18069997	9241086.5	4340039.4	6809179	9351095	12054939	35748888	14465261	0	17190092	14788864	13439293	15579687	8445956.7	0	3724827.1	6863799.7	17803225	6833127.7	0	6843670.6	4166367.9	6781340.8	0	5061702	14286376	4444430.2	14500564	10450746	0	12593117	7954653.2	0	0	9327910.7	0	5488890.1	0	0	6226452.3	0	0	0
2303	236.0234204	60780131	70238711	33603255	36848541	30253749	38182129	15970563	6983627.3	37888351	17254586	84310687	34364955	19961072	49164693	32060625	19952132	28366145	33079339	78954889	48507585	25175710	20602043	27653597	10596716	152233000	65304987	57930020	27453217	66497197	101057230	36361005	72130194	16433623	50526398	83844885	23281633	63051105	46385345	62292033	22683947	57235046	21643262	22014932	59760233	40961048	15895330	48246920	13750191
2304	236.0331244	0	0	0	0	0	3930240.6	0	4802907.2	0	4005064	4395951.2	4949546.7	6771456.2	0	0	0	0	4257978.8	0	0	0	0	0	0	0	0	0	0	0	0	0	0	5001447	0	0	0	0	0	0	4360380.4	0	0	0	0	0	0	0	0
2306	236.0564696	154257050	27902511	33631473	20488661	8715753.5	7386149.5	23942201	11635457	30948756	9525481.9	20156632	14118736	13609254	12591819	32849164	8557620.9	26920821	9702241.5	33164227	19952379	6597457.5	7889775.2	9769492.9	16591394	42026088	23594449	20019040	24368472	18254053	30517510	33190760	32839374	19424781	20702451	47872851	13739541	37965209	34752759	43265145	28148582	10449057	23889462	12318474	0	25917517	20033621	21440705	11692261
2307	236.0598327	25706144	33592373	21053686	20039642	20172015	30777131	15240255	14257927	22806938	13159663	58879709	22392405	19679532	24404432	30904594	18896954	21013370	24195687	47365577	34751744	22132951	42857716	71321115	15764519	85884014	30659031	44936550	26860382	27466475	40931084	25065839	50745044	15587346	25565944	48481113	14090522	35665311	20745724	40088191	28571500	39504552	18148411	18796048	31645348	17005395	14961755	28277959	15657451
2309	236.0676704	6270124.8	6986690.7	5649668.1	4477799.8	4610171.3	6329527.3	4059403.1	0	4964390.2	0	7401323.1	6284961.4	4024312.7	7047645.1	6761888.1	3721733.5	5496198.2	5661556.1	7990742.8	0	0	4242944.6	3974824	0	0	6616932.1	3827636.1	0	0	8094106.3	4678780.7	9572066.3	0	0	0	3859942.9	5129387.8	0	0	0	7417397.6	0	0	0	0	0	0	0
2310	236.0775767	44959421	68337235	36897045	28797432	45939979	44626247	19601500	16435236	32745398	30718728	51488508	54829169	31377224	35466733	42990386	35031124	32521110	21872260	37724648	35844895	27869938	40765712	17349689	26871364	65502350	54712821	68577670	34403708	36496137	59927340	32439183	46185204	22480943	34355476	42183546	38764599	44940733	26338585	45877405	23528332	61535944	19574361	30649389	49024705	25988720	14986871	37716198	21741065
2311	236.0788903	14789312	13377494	9370007.8	9111930.7	0	5388809.3	8307422.2	0	11331768	0	8711934.4	6878834.8	0	10099055	12396596	0	9248151.7	5600390.7	15129323	0	0	0	6085562.8	0	0	8893942.9	13891464	6327613.7	0	17797167	13447185	5905846.5	6658864.9	11313430	13630844	0	5732670.3	10080540	8817567	8539790.1	0	7540699.6	0	0	9502193.9	0	0	5600522.9
2312	236.0928227	62473943	112205420	65050928	74430482	20473635	26999136	61609077	20146493	41609679	20925214	40652566	55233673	55577953	29400070	61857613	16101995	39606189	46281374	63612419	29898554	31016202	27876648	44045906	22493789	127073450	92232206	94213538	59066774	37423906	54517576	50234282	96999184	30604871	39267628	85510038	20606031	46290390	84359474	79942839	41342375	34065635	52072051	19848774	38057690	53338248	23911055	73360640	63738402
2313	236.0977717	0	0	0	0	4290091.3	0	0	0	4465878.7	0	0	0	0	0	4543062.1	0	4677557.3	0	0	0	0	10144816	0	0	0	0	5177642.7	4485469.7	0	0	0	0	0	0	0	0	5724126.8	0	8506047.5	6221232	6233836.1	0	0	0	0	0	0	0
2314	236.1059433	0	4325251.8	4276615	4213416.3	0	0	0	0	0	0	0	5041053.9	4628470.7	0	0	0	0	4606195.8	0	0	0	4529340.6	0	4769522.5	0	0	0	0	0	0	0	0	0	0	0	0	0	0	0	0	0	0	0	0	0	0	0	0
2322	236.9492575	0	0	0	0	0	0	0	8640700.6	0	3797178.1	0	0	4777310.6	0	0	6449641.6	0	3950133.8	0	0	0	0	4425149.8	10405862	0	0	0	0	0	0	0	0	0	0	0	0	0	0	0	0	0	4705443.3	0	0	0	0	0	0
2325	236.9710392	21030557	24363095	5301689.9	15067626	11613859	4275363.4	0	18686689	11623270	0	17419023	0	4825986.5	0	12867716	4427786.3	0	5905114.4	7663130.3	33454405	5981667.4	0	3726947.1	11612682	31046881	21312978	10179556	6035814.2	14051322	30706060	16323568	20264787	3923869.3	0	21846029	6431685.6	11835054	9207902.5	13858969	5926617.8	9235745.7	21134921	0	0	8877858.7	13341692	0	4641891.3
2327	236.9896475	0	0	0	0	0	0	0	0	0	0	0	0	0	0	4451494	0	0	4024569.9	0	0	0	0	0	3763753.2	0	0	0	0	0	0	0	4764596.9	0	0	0	0	0	0	0	3828475.7	0	4537960.7	0	0	0	0	0	4240898.6
2328	236.991194	0	0	4926173.8	0	6088003.3	0	0	10673410	0	3831863.6	0	0	0	0	0	4357032.8	0	0	0	0	0	4076273.4	0	3964331.8	0	0	0	0	0	0	0	0	4885374.4	0	0	4017318	0	0	0	0	0	0	0	0	0	7564315.9	0	0
2330	237.0049821	0	17793426	11940854	14563620	6760921.6	11871771	79041126	12310041	12514718	13390412	9919690.6	11476281	12219579	4162915.6	10189506	9653693.4	7145168	15008148	7914711.1	13887105	7361176.8	7555143.4	10655069	9770306.4	0	16335116	6320162.8	0	0	0	10823726	5688081.1	10246037	0	0	3795132.1	5515368.1	0	0	8987543.5	0	10439683	10126374	0	13530971	8849201.7	0	9361436.9
2332	237.0074755	10281435	11616150	4183866.5	9003816	0	4941662.5	3965289.8	0	6583713.7	0	15176783	6143613.3	4376126.9	5267943.9	7821126.5	5828673.1	0	0	11223899	14438277	5195292.7	0	0	0	0	6629008	9379367.2	0	0	12601295	5997234.7	13983894	0	0	11775314	0	9493484.3	0	10510040	6399132.3	5831268.3	5393415.3	0	0	5019998.6	0	13893440	0
2337	237.0282041	10174974	18304954	0	6477899.8	5212927.2	0	0	0	12897476	0	0	0	0	0	0	5788256.5	4128628.9	5977403.1	14564225	0	0	0	0	9097321.5	30122314	18553395	0	6176455.7	0	34899446	5120729.1	21203388	0	0	14054265	0	16722448	21393214	0	0	0	0	0	0	0	0	0	5528900.1
2339	237.040464	19377939	4846543.5	10837429	5840224.8	4255762.8	0	0	8687955.9	26021336	0	5370248.7	0	0	0	15305731	15140851	8458504.7	0	5923990.5	11958464	4066384.3	0	5073305.8	11968382	0	9802824.1	5603940	4491612.8	0	5242636.3	19393648	8351314.4	5848911.5	0	12181905	6541237.4	15778853	8289106.4	20347665	17157976	4333217.1	11665344	0	0	12160405	7596522.5	0	6184536.5
2340	237.0438225	6700952.6	6982549.4	0	0	0	0	0	4200025.4	0	0	5483406.8	0	0	4076388.3	6357256.8	0	5681549.9	0	5170588.4	0	0	0	4048479.6	0	0	0	3869802.2	10866147	0	0	5822837.9	6419672.5	4230037	0	0	0	3791211	9262935.9	11030039	5645278.5	0	0	0	0	4025562.6	0	0	0
2341	237.0535226	0	7935206	9458508.3	4994423.3	0	4509417.1	0	8855145.6	0	6461459	5206431.7	6420231.5	21012875	4201524.4	7967770.5	9170054.5	0	4716005.7	5447341.8	8182359.1	6628965.2	5304724.9	4413104.2	11833236	0	0	5308412.1	0	0	4845476.2	7422855.7	0	6172964.8	0	0	0	0	0	0	6369520.1	7731640.9	6893654.2	0	0	0	0	0	4939118.8
2343	237.0615898	41523511	17963764	10747099	23138437	12378933	17601910	36012741	8667382.8	15907067	5030942.8	24762798	8732564.4	7599768.3	15288130	36986409	11481619	20883370	11917299	31411900	41563621	7932785.9	7010849.6	7616829.7	6114593.2	76176263	33244780	20466827	11267073	26165142	30456371	27738263	48792057	9752690.3	16489019	28147897	10084439	23100489	14381942	20264245	9282302.8	18593224	16338660	9901700.3	0	28727480	9443724.3	33699232	7657212.5
2344	237.0630257	0	0	0	0	0	0	3980231	0	0	0	4847216.6	0	0	0	0	0	0	0	0	0	0	4857764.1	12161984	3271715.8	0	0	0	0	0	0	0	0	0	0	0	0	0	0	0	0	0	0	0	0	0	0	0	3917502.5
2346	237.0744552	0	5340554.3	7244337.5	0	13383498	0	0	5918732.4	0	0	0	5241961.3	4567725.7	4997207.1	0	7793702.1	0	0	0	0	3778950.1	6721334	0	3756470.8	0	0	5730595	6981015	0	0	0	5179473	5970439.2	0	0	6382059.9	4912991.5	0	0	7414806.2	8795743.5	7303546.2	0	0	0	12053409	0	0
2347	237.0768394	15655249	11741455	32466422	15366815	18778958	7963534.9	7721694.8	15620240	20549140	6940725.2	13262281	12041645	8626353.7	11897947	28114501	8935721.8	15572675	13965069	10292439	14683905	15595530	11888954	12771032	26986683	27527075	11264902	28027559	12867611	20378544	19499599	27126451	12258069	18850443	10825811	25217750	15070576	16728676	17494415	29402448	24416923	25220580	19854078	14375838	0	13946577	13047973	20221370	9101206.4
2350	237.0881628	0	5149794.5	7203977.7	4648755	4789343.7	4789921.6	0	0	0	0	4972508.7	0	4791684.9	0	9404377.9	0	5385300.8	4254624.5	6639083.7	0	0	3941708.3	4767787.5	0	0	5385305.1	10615228	5346542.3	0	7257188.1	8950343.6	6247594.3	5587485.6	0	11371243	0	8138998.8	6044449.8	11621987	4658607.2	4924568.9	5435793.8	0	0	0	0	0	0
2353	237.0979596	8000500.7	0	0	8034243.6	0	4502289.3	13740802	3741747.5	5628982.4	3896404.5	6630637.8	0	0	0	9778795.8	0	0	4686896.8	20444413	9126694.3	4615978.9	0	3727164.1	0	0	8607273.6	0	5716031.3	0	0	6575321.9	6815292.2	3782701.8	0	0	3797937.7	4061447.7	0	6878644.3	0	0	9767842.5	0	0	17812212	0	0	5403386.1
2354	237.1011556	0	8105529	6007969	8188233.1	6936821.1	6223158.3	0	6067384.7	0	9666520.9	4442739.5	11612116	8467802.1	9129347.6	5774449.7	10136911	6885225.6	6562614	0	0	9412400.2	8600928.6	5807105.7	7436387.4	0	0	11520980	8186436.7	0	5820284.1	4653727.4	0	9623731.3	0	0	8375574.7	5591821.2	0	0	7269703	6658704.6	4431272.1	18220230	0	0	0	0	7220671.4
2357	237.1132441	11170959	19588942	10008375	8437086	7185288.6	0	0	0	7803471.6	7083498.6	6540296.6	0	5278318.2	12952728	17601160	5693664.9	4572924.9	0	16710681	11529281	0	13164660	0	0	0	4719427.5	10585066	5150169.5	0	8297618.4	12865526	14239833	0	0	11375387	5597226.2	13937314	12122060	237882250	8216285	9728550.9	9631804.7	0	0	5822989.1	0	0	4400852.2
2358	237.124471	0	7134817.5	12691275	15494641	24897435	8698972.2	0	0	0	0	9675292.5	6577017.6	9631232.7	6975658.3	15270812	11967090	9010446.8	10182750	15003437	10940245	17008981	0	6236201.5	21427978	0	7944662.5	11424767	17686893	0	12909991	12913931	8191341.3	7662937.6	9452576	12915248	13341116	21429430	10586079	17488802	10970354	18231355	8829008.1	25141485	0	5436447.9	8852464.7	17264143	16565479
2359	237.1496204	0	4394573.2	4897655.2	3744028.6	5359683.5	0	0	0	0	0	0	0	0	7293524.2	8015050.4	3759847.5	0	4094856.4	7230938.3	8274946.2	0	9974446.1	0	0	0	0	10839341	0	0	10004182	8775865.1	7053211.6	0	0	0	4955620.9	6494048.7	0	8315597.8	8105119.5	22035050	0	0	0	0	0	0	0
2362	238.0003039	0	10228579	12071021	8318304.7	12486704	10816375	6148733.4	4406170.3	10612240	8005900.1	12023341	13250186	12094137	4814054	5939564.2	7819174.4	7955985.2	15594546	9951580.6	0	5771076.2	7873285.7	12356882	8283854.8	0	12766386	10021851	4731860.4	0	0	6889065.5	0	8054662.3	0	0	8642633	5925284.8	0	0	8402493.4	4493714.6	7341373.6	0	0	6910928.5	0	0	8618175.4
2364	238.005541	0	0	0	0	0	0	0	0	0	0	7418166.2	0	0	0	0	0	0	0	0	0	0	18129166	14394139	22357720	0	6950075.5	0	0	0	0	9099635.3	0	16713359	0	0	0	0	0	0	11929415	0	0	8752820.8	0	4610777.5	0	0	0
2373	238.0180475	0	0	0	5860863.4	0	4390291.7	0	7027512.3	0	0	3929228.8	0	0	0	5053709.1	8075329.8	8616493.9	0	0	0	0	4387106.2	4933488.9	10050797	0	0	5694716.2	0	0	0	4647050.8	0	0	0	0	3735717.9	4010627.5	0	0	6020574.1	0	9561308.7	0	0	0	0	0	0
2374	238.0213407	0	4364935.8	0	0	0	3952409.2	0	0	0	0	6428242.5	0	0	0	0	0	0	4711254.3	0	0	0	3887143.7	4317750.5	3810162.3	0	4761302.7	0	0	0	6437036.4	0	10633201	0	0	0	0	0	0	0	0	6043577.9	0	0	0	0	0	0	3954787.5
2376	238.0332889	0	5351837.2	4448552.2	4055194.2	9159270.2	0	0	4826449.8	0	0	3857448.1	4720319.5	0	9754269.8	0	7816280.9	10749639	0	12812697	0	6039929.1	6077755.1	5182027.4	0	0	5597099.4	7355032.8	7557005.8	0	6230722.6	0	7980295.1	4584765.6	0	0	5290302.9	7675358.5	0	0	5292538.5	3881872.4	0	0	0	0	0	0	6626808
2377	238.0390704	16484803	6570279.4	0	0	0	5171126.5	0	0	5815632.6	0	7262194.3	4818057.2	0	5196327.6	9022772.3	3756129.8	4036687.7	0	4837411.2	14123967	0	0	0	4452496.7	0	6429301.4	8930723.6	7635352	0	8864077.6	11178418	17050386	0	0	14359819	0	7401960.6	0	15850464	7480453.2	13127131	0	0	0	8478225.7	0	0	0
2379	238.046985	0	0	0	0	4878076.5	0	3983693.2	0	0	0	0	0	0	14548149	0	0	0	0	0	0	0	0	0	0	0	0	7535282.9	0	0	7644636.4	0	5935648.9	0	0	0	0	4923766.5	0	0	0	0	0	0	0	0	0	0	0
2380	238.0487852	15703507	21520313	28424388	22675253	25094528	23186886	13807440	22115308	14846561	30433365	25716868	32993497	32107019	20285112	19431750	22399473	16618976	29883269	12200629	20648656	24535314	27094356	23863654	28995361	0	20797702	31644598	17499305	21808711	19700064	21292484	9885220.3	19141335	0	0	19614360	17463034	8088564.1	10162674	22720919	34103533	20758418	33089278	0	6527393.9	17912515	0	19407635
2381	238.072113	22278140	9273825.8	23114990	28815710	13176230	7672301	6445944.3	12846867	98528904	15542135	9800621.3	7285119.4	9285938	11967199	34843506	121480720	14808070	10612398	25207776	22110458	10066231	7518970	8639630.9	15018569	22336209	8246574.3	17949154	17506513	13413999	27249548	45189616	34350928	13296638	12817320	30305355	8264766.3	57074466	18063388	54874651	17738690	10303257	17946299	12956197	24172950	190928200	10017001	14895783	10031931
2382	238.0755181	9187073.5	9645032	6673396.7	11210340	9829035.6	14791411	6856062	6560793.2	8791181.7	6274300.5	8768307.4	7980933.3	9994039.6	12687333	11631736	20372762	7583883.4	5318707.5	29861350	15375105	6781373	5196671.6	8318868.8	5262414.9	0	14829108	11167720	8880215.3	15638902	20903826	14669047	13667415	6921796.5	9389230.2	19705938	8804803.8	12003368	10135329	10987296	8914888.9	17534239	14473153	12664107	0	8245070.6	8090094	0	5988544.9
2384	238.083329	0	4321270	5248898.7	0	4002104.6	0	0	0	0	0	0	0	0	4404722.2	4126342.7	0	4532568.2	0	0	0	0	0	0	0	0	5200577.8	8527606.8	5597989.1	0	7659424.5	5582213.3	9512805	5255569	0	0	0	5581493.9	7243054.8	9745326.4	4396119.4	5068845.7	4654158.8	0	0	0	0	0	3738510.4
2385	238.0851421	7835666.3	4668280.9	7702278	11546741	7561147.6	5554818.4	4240654.6	0	0	5438346.9	0	0	7255496.1	0	11486346	0	5688091	10782148	6976375.2	0	12322380	0	3776997.7	4104670.9	0	9052484.8	4000378.1	0	16417926	8886692	6216200.8	4519656.4	0	0	0	0	4918329.1	0	6979761.6	5655130.6	5521201.3	4470225.7	8686139.5	0	0	0	0	0
2386	238.0933078	0	5428871.5	7102868.7	9089155.2	0	6188048	4354908.7	5490999.5	0	4577111.1	6019795.2	4934818.2	4972758.1	3928211.3	5821977.1	0	0	7225938	4061254.3	0	5629529.3	3938844.2	0	4484589.1	0	5002067.1	7531401.4	0	0	0	4798104	0	7394082.1	0	0	4441312.9	5927111.3	0	0	6135529.8	4322944.4	0	0	0	0	0	0	3954079.3
2387	238.108466	13319739	8597282.3	15370544	11216030	9950945.9	6056745	4024246.6	3848976.9	8060868.8	0	15679214	9332539	7797999.4	11654685	15033013	11478092	6338497	8298476	17092386	14520380	15747186	7056053	4229006.3	9551494.9	0	13516909	20104230	9778448.8	16804015	11550160	19999797	17455508	7346235.4	0	14451602	12747002	15957090	9214297.5	16113755	13760262	37129565	11255035	12385379	0	5065222.2	7811491.5	15432424	7983737.7
2389	238.1197513	0	0	4389956.5	5761585.6	0	0	0	0	0	0	0	0	0	0	0	0	3810451.4	0	5779126.3	0	5097603.5	0	0	3397210	0	0	0	0	0	0	5216457.8	0	3813390.4	0	0	0	0	0	0	0	0	0	0	0	0	0	0	0
2421	238.9689748	34237975	21921314	11016785	33865100	7959413.5	16239042	7602307.6	30310922	15051377	16036287	20194046	15598794	19566631	19173079	7777028.2	10987649	9387202.5	17405376	20201040	16512095	6524384.2	11840564	12461237	21868874	0	26800968	18688641	0	27606174	26340908	15480210	22195695	8406374.9	13723254	41847072	13496709	21091664	14565147	22739027	96885329	20044210	63050215	12394017	27769216	33684278	38165670	39178494	5205456.5
2423	238.9842974	14874162	40279614	32955245	29798311	33570191	29726684	19894686	15259173	41948299	19059158	36529946	30151396	19877441	17494257	20357153	61483928	25496028	30716379	37139052	40437627	15190009	19650381	31865809	26837861	28645761	40458595	16970654	22450962	26541241	15388233	31381167	22785036	43830529	29478287	15200318	36239006	25951595	22351414	23293551	29704813	26867663	18682370	19461947	0	20562768	21350591	22906138	11176299
2427	239.00193	0	4946909.5	4441933.3	0	0	0	0	4491971	0	5151600.9	0	0	0	0	0	0	0	0	0	0	0	0	0	5753603.3	0	0	5390144	0	0	0	0	0	3981599	0	0	0	0	0	0	5263246.7	0	0	0	0	0	0	0	0
2428	239.0067588	19243610	88416870	74481046	56948687	52228021	61680642	33364421	25577035	98274482	87696376	59329346	55336713	52379752	34047768	27496012	47406011	66532865	52229634	55090838	44001188	35070750	53105522	62840312	45132172	19631019	53280138	25397449	22610746	27940577	13323892	41460954	29586999	25912615	69408693	14589546	31262404	59448723	59210845	42802327	39393944	18040826	27820074	24678754	0	36072311	31578340	33257795	22180754
2432	239.0165912	80218731	78205560	64105896	53610465	65147845	96845842	26937815	27079260	64545986	43996167	66826068	73981721	37093497	124855590	50692190	58547147	65058321	56801811	227671720	94513078	54549294	39027586	37152266	25004445	127570370	141464990	91837148	120759630	181304050	116885640	64846061	114535500	42065208	137301960	108113280	57983700	71838117	89175150	88987817	44986026	134709260	63178300	52261235	155306450	69596039	47156468	90450261	37959076
2433	239.0327707	0	0	0	4314045.4	0	5654509.3	0	6867191.9	0	4836511.2	0	0	0	4306371.9	5206012.5	10818276	0	4350192	0	0	0	0	5541542.3	4675768.8	0	0	4085947	0	0	0	0	0	4608659.6	0	0	0	0	0	0	5924169.1	0	4758872.5	0	0	0	0	0	0
2434	239.0343196	32774794	27451544	19815369	19270144	23023075	28406320	11949045	8883706.5	20417761	13300514	27961716	18910007	10484119	43738439	20546176	15388134	17927726	12384562	36423369	27473879	19973963	13323424	11048745	13054907	45447648	29667259	34940670	28432747	32472850	35800233	24608527	45700204	12662358	32044515	32905120	20088562	33215940	21585036	28718280	17753292	48076846	10951515	19613585	39329263	22976422	14352145	33400181	13199555
2435	239.0417611	14678423	0	0	0	0	0	0	0	0	0	0	0	0	4289171.9	11103374	0	0	0	4582230.6	0	0	0	0	0	0	0	0	0	0	8970807.2	216748320	6882553.9	0	0	0	0	0	0	6267733.7	30041818	0	0	0	0	0	0	0	0
2436	239.0440606	12146075	8607145.5	9113306.7	10496274	0	9911616.1	6460550.3	16542603	8717041.1	14268721	7477638.2	10885703	11098792	8021847.9	13066386	4622581.6	3958974.5	12417347	0	17081833	6101082.5	10630576	6460986.2	14094540	0	13471180	10432272	0	0	15544251	8534305.2	0	6444134.6	0	0	0	5445973.9	6194717	0	10768350	6283072.8	10977389	0	0	0	12879138	0	0
2437	239.0561083	19195056	17204927	20969457	25484327	4047367.6	4818004.4	0	6548383.9	8985861.7	4613443.2	21725084	7339995.3	12632252	9104748.5	18696361	6847880.3	20925010	6320344.4	7726321.2	17033215	7973998.1	18881476	9125967.7	17410785	26909193	7332577.1	16168487	7124241.1	0	12848594	25897272	17831061	28530555	9775623.3	35780043	17433878	39703019	27690162	29304047	14391029	10790488	14577538	14046647	0	11335627	12600117	14475933	8248936.9
2438	239.0593926	15432630	14926789	3879158.5	5749420.8	7025676.4	6310105.7	0	4284485.2	6761867.4	6959303.8	8384162.1	6099040.5	6428225.8	5453682.8	5661103.6	0	4362840.3	8891741.9	5299191.7	12449285	3838451	7143496.9	4845653.4	4811174.5	0	0	5463725.5	10089879	0	5935321.1	6100350.8	11976092	5734272.3	12169741	0	4863258.9	4521584.5	0	0	0	4833630.3	5305863.6	0	0	0	0	0	0
2439	239.0673721	8504900.2	7173971.2	5597061.8	5588667	6052250.1	5009639.2	0	0	0	0	9409200.6	5063662.1	0	6690687.9	7492030.1	0	5986404.8	5671404.1	7481478.3	0	4993920.4	5440982.5	5226083.7	4873972.4	0	5093109.1	11865917	6573860.9	0	9979367.9	7094478	10393259	0	0	11117793	4621096.6	11972607	6812997.2	8939011.6	6328842.1	6020460.8	0	0	0	5631581.9	0	0	5370876.6
2440	239.0691927	0	0	4305161.1	5508926.1	0	0	0	3735222.5	0	3871510.7	0	0	7286354.9	4195779	4887361.8	6872604.8	0	0	0	0	0	4478617.5	0	4506871.5	0	0	0	0	0	0	4299089.2	0	4886929.4	0	0	0	0	0	0	6161677.6	4967152.5	0	0	0	0	0	0	0
2442	239.0772453	53781206	29664997	18584088	47725645	37034027	23094904	90028096	12701124	16092714	14315619	32594371	17657727	12329185	29476241	55072977	29409834	14120821	19291261	51046168	31038502	15405969	16500455	19431029	10020614	34971185	41439750	21366608	31073718	32701790	47277307	34850145	40305854	20668319	19745834	33935349	19832633	19510801	18827990	22688021	15191325	27505280	25916584	16647131	30701624	50721775	12397656	18498500	40368654
2443	239.0784988	0	5925863.4	5880857.9	0	13693997	6038138	0	0	0	0	0	4530624.5	0	0	0	13691180	4694647.1	6043967.7	11640347	0	10628499	0	0	8889863.8	0	0	11381842	8645432.9	0	0	0	0	5149537.3	9585708.6	0	8134331.2	13491731	0	7355159.6	0	30585474	4191913.3	10351454	0	0	0	0	6914192.1
2444	239.0802988	0	0	0	5026386.2	0	4763773	0	4710921.5	4429870.8	0	0	0	4853157.8	0	5079510.8	0	0	0	0	0	0	0	0	0	0	0	4306325.2	0	0	0	0	0	3860708.4	0	0	0	0	0	0	0	0	0	0	0	0	0	0	0
2447	239.0901627	0	6443644.4	7161135.5	6087907.8	13669696	0	0	6144154.2	0	0	0	4798996.4	8109686.8	11309223	4459689.3	5405053.8	0	0	4178224.6	0	7392293.5	4031579.8	0	6739099.9	0	0	0	0	13973877	4504979.7	0	6236502.4	5287989.1	0	0	4629582.4	0	0	0	0	16481944	5916990.4	0	0	0	12986478	0	0
2448	239.0925194	79287024	36994817	63518260	76065896	67130436	27965074	18083931	33443551	38904132	22551163	38351838	83546008	56775931	41389483	50558190	36857921	32927886	68051608	65550133	50761794	39173033	50040832	45068944	43994656	55925326	25594913	60201837	42610130	68907897	51775768	47627646	57971931	45787577	33395268	57410067	41643858	89326124	39740657	73636145	72244026	68579485	43226819	47718902	58992210	24201737	36524402	37077471	19318825
2449	239.1037271	16846084	11611925	15805256	14798716	12028503	10229412	4627117.9	6152562.1	10940247	10646412	13851379	13438379	11737230	9367742.5	14735619	11958611	12710049	14428588	10853706	7948374.6	12061628	8861970.3	12799396	8827059.3	0	7518772.8	15605890	17232613	14054029	17264429	15267987	13666032	10706124	11741271	25326121	12746597	24245824	12716676	23519045	16036175	15686834	11692247	8283912.9	0	10453788	8476164.2	0	11113020
2450	239.1055464	13913095	14694936	39434828	25950335	9706329.9	24133800	46812273	44989173	22622554	73127054	5323254	16855214	41677073	12635073	31661830	6391509.8	5449636.1	34798255	6886221.1	15418714	26513343	15836693	9429927.3	8568886.5	0	4410679.9	29750150	25948649	0	13054513	21864343	11340276	7003855.6	9654361.8	0	8958440.1	14644803	56382727	17172808	16285266	9442741.4	25353946	22118924	0	5025567.1	23972231	26532855	8814015.5
2451	239.1136717	0	0	0	7098893.6	0	0	14275967	0	0	0	0	0	0	0	12731670	0	0	0	0	0	0	0	0	0	0	0	0	0	0	0	7850406.3	0	0	0	0	0	0	0	0	0	0	0	0	0	4192301	0	0	7471054
2452	239.1149763	22558488	89097001	17847389	39162000	9897577.7	13205943	0	6436229.1	6510185.9	12142493	4139655	7504317.6	14278433	45460946	7935512.3	10247012	28183731	13445823	17980254	0	5927757.9	6057636.9	7637048	8342471	0	30155337	16351640	4713209.3	0	10443075	5549353	7928069.7	4628831.3	19908202	0	17748344	16728148	11468312	9379673	9303908.1	6904519.5	6470506.6	0	0	4652079.1	0	13022472	4671952.2
2454	239.1652568	8277744.5	5372675.7	5575353.9	5089641.4	6876094	7809164	3984601.3	4094427.7	6145471.7	0	6192738.8	0	0	10719016	8603895.6	4043187.2	4846470.6	4346519.4	9574332	0	8332192.1	9640824	0	0	0	4273825.2	13123064	8400338.4	13839611	8066211	6080393	14896486	0	0	14071458	7779531.4	6052397.6	0	11699379	10877635	16022311	4615363.7	0	0	4230341.4	0	0	3747496.2
2459	239.9972489	11409205	17521515	36764865	12249791	8203961.9	33539726	21749902	7163517.3	13844309	14702310	66883161	16433034	33629464	7189194	10853548	9434834.2	11451762	8208596	15068112	18671826	9481080.2	23726049	13936352	13698634	19638028	8576868.3	12234041	10209056	0	29436389	12108876	16619430	10102217	0	26954517	17695807	27899011	14539544	13987987	10342900	8625249.8	34157848	0	0	23683102	17645909	15870305	143321190
2462	240.0005998	453468480	273682800	120691910	133763780	182662720	127389330	156810900	59038979	232252250	16823275	58450527	76815760	57506590	149842900	260766640	151409110	116486260	93331674	1176528300	278849240	213261690	40843750	54948070	56672336	387744020	435108970	106592830	447257640	399331800	791685100	205154390	498897840	118591440	300992060	621571360	125016390	179355790	251210530	389509020	199432700	207296360	263352610	175439900	485974120	173597220	182547290	203931750	128161900
2467	240.0183114	7130586.8	0	0	0	0	0	0	0	0	0	0	0	4468924.7	0	0	0	0	0	0	0	0	0	0	0	0	0	0	0	0	7662349.9	0	7598031.1	0	0	0	0	0	0	7130809.7	0	4318282.1	0	0	0	0	0	0	0
2469	240.0280288	7072108.3	8630179.4	8991482.2	5085559	4556590.1	8431682.4	0	6996019	7627530.3	12171030	9243538	7391422.1	5327949.6	4634879.9	7581799.3	6589186.8	3936997.2	9150858.7	0	0	7245355.3	8344596.3	7717271.4	9901440.4	0	4458331.5	5175412.2	6308183.1	0	16815393	5376903.7	8649185.7	4946430.8	0	0	0	4648891	0	0	8044078.7	3927965.2	8235856.1	0	0	0	0	0	0
2470	240.0336365	367722870	5170989.6	0	0	0	0	0	0	0	0	9462684.1	0	4086775.9	0	0	0	4260270.5	16187669	5427220.8	130191130	0	0	0	4459530.2	50351443	0	0	0	88996370	0	0	5416556.5	0	16102518	225234270	0	0	0	0	0	6431272	48119130	17173081	354025630	4612445.1	32091026	0	65712295
2472	240.0432933	0	0	9760534.7	0	0	0	0	0	6956452.4	14160174	22610606	8885208.2	26116968	0	0	0	5232766.9	18782502	0	0	0	0	21376307	12055195	0	0	5543698.2	0	0	8002494.3	0	0	3960345.2	0	0	0	0	0	0	4934476	4769722.5	0	0	0	0	0	0	0
2474	240.0489365	0	0	0	22228253	8628369.8	5589734.1	47309546	0	0	0	0	0	0	0	13748240	5121956.1	4390728.4	0	0	0	4763853.9	3821942.9	0	0	0	10446017	0	7362556.7	0	0	10967473	5496586.5	13443875	0	0	0	4040288.2	0	0	4090454.9	0	12958582	0	0	28113527	0	0	14424771
2475	240.0513846	18569110	12430798	7287333.9	13428513	6955413.9	7434986.4	11721198	10313052	24945587	0	18914493	5674725.9	7148150.4	15783465	11160852	23931432	7438796.5	9193524.3	15580214	31142199	5430097.9	0	14840897	7869737.6	0	6490693	5749665.7	9317249	0	18853454	18476725	37269519	7709607.1	0	15104129	8763674.6	14926565	8232055.4	17402102	10665307	8416458.1	7520634.3	0	0	10425979	0	13442757	5720902.5
2476	240.0547588	46879132	86897108	60350764	16800295	25835676	17050864	24601844	8078689.5	31562168	14304831	22014147	19780076	9042300.3	49720366	56025115	6733229.2	20517586	13632314	93687356	40896317	23569879	11310913	13896264	5743151.5	40993147	32819915	30018728	24998535	73009721	27655765	39209148	63061014	8785197	73602714	12719752	22860704	47405291	17209726	69804028	12605282	19471313	30771072	11700606	40546502	5439745.4	0	38294731	4662988.8
2478	240.0625989	16130986	12270051	4636794.9	7854581.5	7066793.1	6480765.3	4051714	0	0	0	13276114	5718393.1	0	15924028	5067562.2	5636409.7	9387231.3	6718408.2	17190987	0	5533156.9	5518990.2	0	0	0	24535257	16128184	0	15668807	12604004	5460426.9	13465637	4930298.4	0	0	5914157.6	6422393.5	7025163.3	7598986.4	3875889.2	16433120	0	0	0	6565774.9	0	0	6875354.8
2479	240.0642841	57163181	44185062	44620094	33772345	18143404	35568384	22233349	17846386	30470601	28576334	27126485	31572988	15223693	37250111	96527405	13496125	26085090	17570891	66999886	54416207	50670055	35515473	12670553	21017792	66562445	32891100	21426875	31225497	52333130	93356135	34669262	91251752	16503613	16429738	11437210	26798000	60488957	18488206	39300109	13947764	6796643.3	45741458	17062799	0	7556881.9	12510406	31134941	13791198
2482	240.0877445	10371031	8904337.1	16003434	8718179.1	6099155.9	4950056.3	4765358.5	4113435.4	8870385.4	4904818.4	4596352.2	6816163.6	4341877.8	4793576.2	16915034	12254306	8601097.6	4378996.8	7145594.6	9310586.9	6756878.1	4139896.6	8181378.8	11581930	0	7684869.9	13264104	16312515	0	11752085	16967164	11343446	9699430	0	17214410	8159576	16099111	8202423.3	14742328	8772001.3	8289552.3	13586620	12850360	0	5676090.7	0	0	8614407.6
2484	240.0989887	0	10205221	7162750.9	4320119.3	4116774.9	0	3829954.2	0	0	4610627.8	0	6797110.8	0	8336891.7	0	5025011.8	0	5847305.1	8221071.7	0	0	0	5290390.9	4444093.4	0	12199450	0	6199767.1	0	9169450.3	0	6847339.3	0	0	0	0	4713851.1	7978699.3	0	3902775.3	0	0	0	0	0	0	0	4234331.7
2485	240.1003109	8609005.5	11799336	10284417	0	18082025	19673918	7205572.8	0	16557319	4251141.7	18031640	16500025	4054411.8	22355582	17849458	0	16974623	5735563.4	12269458	11378322	13180195	9983117.5	0	6526463.7	0	11157532	18364161	12592345	17278091	28997805	11684372	16829038	5097851.6	13159911	34120163	28406765	9911613.8	8635725.4	20850767	14646713	38013993	14499283	10154446	0	0	0	13541664	14795550
2486	240.1089238	0	0	3954833.9	4702089.6	0	5480652.6	5031636.2	5292480.3	0	7740179	3918375.4	5218631.5	6152154.8	0	3837826.8	0	0	5382618.5	0	0	3847281.7	0	0	0	0	0	4798865.5	0	0	0	4493540.9	0	0	0	0	0	0	6464476.7	0	0	0	0	0	0	0	0	0	0
2487	240.1241429	0	0	7117101.8	6167077.1	4426001.7	0	0	0	0	0	6757315.8	4718177.3	5146997.3	5605159.7	5531552.3	0	0	0	4927679.4	7966143	6463370.6	3914293.4	4837188.3	3718441.9	0	0	5890479	0	0	4928347.4	5134914.4	5945372.4	0	0	0	4397205.5	4733544.4	0	7083002.5	5396071.2	6624342.8	0	0	0	0	0	0	0
2495	240.9812483	24672802	8308353.3	27491836	18785729	0	0	12041832	6646847.4	14575112	8208100.2	6644992.8	5169435.3	0	11279500	9176350.7	0	7227122.2	0	4011035.6	18771473	0	8356703.2	4623832.1	16026394	0	8490447	189989310	0	0	26521448	5325392.3	31100199	3965051.8	0	0	0	7790980.2	34644453	14875553	13328481	3895642.9	4455831.8	0	0	0	28278742	27260815	6154442.5
2496	240.9846093	8867239.6	5044999.5	0	0	0	0	0	0	0	0	0	0	0	0	4937509.3	0	0	0	52379938	0	0	0	0	0	19056261	12157525	0	5592348.3	23599832	66066286	0	13296430	0	0	11686360	0	0	0	0	0	0	0	0	0	0	0	0	0
2498	240.9999802	27318852	72618148	40902688	55322083	44794095	46796106	28347785	20869600	66640425	27614722	63733156	40949820	35090938	24096429	32611651	30077462	38301458	53623769	73057600	42256948	24929794	168887420	70932474	28102971	49472675	56708977	28700128	39597880	78641396	36751245	38065141	64406348	22659741	45356267	36060408	63545322	52316071	38693382	33863363	36623750	37831423	31076410	26114306	0	25520886	28950005	29283250	11974508
2500	241.0023614	22779464	37676201	13399844	32311783	7374706.9	10493263	18969998	33900005	49474093	11145733	25117096	0	23692286	27478706	10046280	20640282	5411222	8141661.4	7215427.9	21946425	0	7369987	6123006.7	8203839.8	0	33549685	51642853	0	19231992	63522705	13241082	23335761	8986656.9	12245231	67315964	6634093.9	18846123	20290058	17194696	50090378	23308036	14506047	13471238	0	16701690	34005498	0	0
2506	241.0118784	18814553	17673914	10139446	124260860	12072451	13630815	24088479	15118326	15072830	9698324.3	20606906	12863312	8836111	17059010	18433371	180004910	12674342	12962287	101569880	4376882800	17355798	7246867	7316240.2	47020881	27477179	15688070	15495671	13592910	19704074	29133732	88553485	1809578900	7543985.6	16745216	19102479	10952958	20523452	16066587	17478873	14902685	11915031	9185360	9837335.2	0	15176459	196045320	3863341000	6496641.9
2508	241.0176088	0	0	4680129.3	0	0	0	0	0	0	0	11035589	0	4137753.2	0	0	0	4053424.2	0	0	0	0	0	5998106.7	12000347	0	0	7891202.5	0	0	0	0	0	0	0	0	0	0	0	0	4431496.3	0	0	0	0	0	0	0	0
2509	241.0232586	15149166	4882383.5	4491788.2	5492493.8	0	4186418.9	5419059.2	17963018	10086482	0	5034191.6	0	0	7565782.5	25023857	4175547.4	6589753.9	0	0	29015137	3976937	0	0	3314148.9	0	6309787.1	0	5399906.8	0	0	21678115	7545465.9	4140997.5	0	0	0	5006929.2	0	7265006.5	22289843	4776364.9	14761573	0	0	0	0	0	22003606
2510	241.0330013	0	0	0	4490143.5	0	4584835.8	10189253	0	0	0	0	0	18100021	0	5397635.8	0	0	0	0	0	0	0	4846006.9	0	0	0	0	0	0	0	5611574.4	0	0	0	0	0	0	0	0	0	0	0	0	0	0	0	0	3848680.1
2511	241.0354167	0	0	3901155	4099620.1	0	0	0	0	0	0	0	0	4429176.8	0	0	0	0	3837721.3	0	0	0	0	0	3612922.7	0	0	0	0	0	0	0	8901521.8	0	0	0	0	0	0	0	0	0	0	0	0	0	0	0	0
2513	241.0400514	0	0	0	0	0	3857552.2	0	0	0	0	0	0	0	0	0	0	0	0	4711436.3	0	0	0	4385475.8	0	0	0	0	0	0	0	0	0	0	0	0	0	0	0	11122701	5187539.7	4632781.7	0	0	0	0	0	0	0
2515	241.0441966	0	7634166.2	7827187.9	9094452.4	5628475.4	6515223.2	15865305	6342446.8	5964919	5694151.2	7262327.1	8109447.9	6537288.5	13210108	0	6579037.5	6628317.7	7478185.1	9779604.3	0	4528524.6	8949962.4	14791755	19517322	0	19988929	4662966.7	5773321.2	0	4902115.5	6380108.4	6129187.1	5673706.4	0	0	14450230	10102520	8248149.1	0	6220892	6713174.2	0	0	0	8560708	7533504.9	0	4630204.3
2516	241.0466089	6941720.4	7083898.6	4040952.2	5283448.7	0	3859867.3	0	0	6231291.3	7670859	12412412	15225740	11930445	6257792	0	0	4623201.9	7645229.4	6739224.8	14037389	0	11622095	9487055.6	4204398.9	0	11775686	5641275.7	0	0	5698920.5	5173585.1	13514664	0	0	0	4622393.6	0	0	8067097.6	0	4548058.8	0	0	0	0	0	0	0
2517	241.0484282	7376795.4	13973758	6833531.8	7120828	6415682.4	5629598.6	0	14864182	16555135	5895502	6623103	9787279.2	6565328	4842755.2	14583202	20051044	6704164.4	13253169	5134940.3	12194704	11021396	5888273.6	13722195	19935122	0	0	9255231.3	6754064.8	0	7428332.2	12930645	6210091.3	4637362.1	0	0	0	6133311.4	8702940.3	0	9480164.2	4981470.3	17148051	11057624	0	4922571.3	9200712.3	0	0
2518	241.0540467	0	0	3961286.5	0	0	0	0	0	0	0	5206409.6	0	4757977.5	0	0	0	0	0	0	0	0	0	0	0	0	0	4503754.6	21178267	0	0	0	0	0	0	0	0	0	0	0	0	10804073	0	0	0	0	0	0	0
2519	241.0580092	0	5696016.3	4222286.5	0	0	0	9149169.4	0	0	0	0	0	0	17828116	5626676.7	0	0	0	6519726.7	0	0	0	4504228.1	0	0	5371482.8	0	0	0	0	0	0	0	0	0	0	0	0	6376751	0	4151600.9	0	0	0	0	0	0	5111124.6
2522	241.0717485	17404614	9696809.5	23398056	15596135	4886250.9	5795271.2	6855050.4	10187616	11235752	7896434.5	10235179	9100727.2	15310457	4956332.3	25676240	9187466	17745805	7931226.7	9355464.8	14230205	7680634.9	9283321.3	11457150	17655740	20443440	7980787.2	14783853	7268283.4	0	13107738	24488067	19352537	19079451	11958375	23395209	9011045	17188906	14262406	33298248	10172946	8848012.2	15837630	10963074	0	11744628	8769007.9	15769914	8517614.1
2523	241.073064	0	0	0	0	0	0	10330125	0	12941738	0	0	0	0	4896175	6943186.2	0	0	4025085.3	5567371.3	0	0	0	0	3587773.6	0	0	0	5928766.1	0	0	8093317.4	0	0	0	0	0	0	0	0	6530708.2	0	0	0	0	0	0	0	0
2524	241.0830121	20123866	11703102	11520445	12731516	7950718.2	10989531	23768607	3913971.4	8805051.2	5084164.2	12079424	13322443	8850829.3	8266176.5	18637798	9416604	14221472	10997359	20082655	9677010	7935373.8	11465741	9391122.3	8781263.9	18756934	14375688	15161731	6269648.2	12944780	14172720	15106713	17620976	6448558.8	9144058.5	21324704	7584120.2	13206079	13862810	18683741	7393063.8	8778658.3	6700498.6	0	0	11952008	0	13101903	9087746.5
2525	241.0928824	10999788	6881104.8	7982288.4	90933902	24799119	65568236	175527470	0	0	0	7042514.7	0	0	7515858	69825529	13237676	4247472.8	5060225.2	13807345	0	4606750.4	6302877.6	0	3726497.4	28201817	34122778	0	7821794.2	0	16961604	45641901	19117059	21198656	0	0	10680713	0	0	0	0	4848437.5	19802341	0	28261336	85610906	0	0	47279124
2526	241.094193	9306990.6	10425171	0	0	0	0	0	0	6282703.1	4362261.8	0	4673373.9	0	5007060.2	0	0	5575731	0	8063475.8	0	0	5074719.6	0	0	0	10288668	4499993.3	0	0	8534086.4	0	5018245.8	0	0	0	3778315.8	10364756	11038638	0	0	4743096.1	0	0	0	8079259.7	0	0	0
2529	241.1081618	126255370	119658860	102737130	138947240	82234794	41370118	38393420	53686432	66083560	37142700	72586863	75578614	86933178	82088813	102724630	58293445	42072011	67359901	67155471	140836610	66941112	115127610	33693888	49651709	120807800	66475061	120615600	42906622	127142330	108554340	75172043	138333220	76828507	37119398	118578640	67207331	90718318	48344775	108089230	130490970	170831830	61658369	50439107	39725043	38989237	67123886	60188798	30116912
2531	241.1193659	272992540	318134660	278088960	172997310	198434240	156706330	64969312	103424180	158755580	131240130	451759750	317625610	267220690	441308030	220353580	144365780	196118490	383482030	178540070	239701780	239695050	198391110	349264080	113034260	398936460	220218440	248169160	212345870	351599060	385290360	208699620	293428280	139480940	129189310	311457260	148707510	225990790	130294490	322557860	207762030	1909059600	125643030	160274390	273377290	196196810	119241410	238622870	82769988
2532	241.1305923	0	0	0	0	0	0	3979572.2	0	0	0	0	0	4056417.9	0	4161987	6975209.2	0	5212485.4	3876089.7	0	0	3887005.7	0	5305636.9	0	0	0	0	0	0	5535350.8	0	0	0	0	0	5407894.7	0	0	0	4647807.7	0	0	0	0	0	0	0
2533	241.1445077	11893066	17895345	16410418	8679660.9	20064745	5744325.4	4663053.4	4675040.9	7862311.7	4779749.1	8883891.6	11281461	6680186.1	18617262	13688414	5839487.5	9768201	8557150.4	14540884	13020999	8568565.4	26647925	5037699.1	5285694	0	9040759.4	20233981	15057985	27432958	11432617	8790290.4	19444329	5571867	11366117	15302941	10636898	12934064	7229704	16503247	14648992	23895067	7674947.8	0	0	4038068.8	7991148.2	13385155	4602097.6
2534	241.2173032	10324943	14236217	13652925	6789235	26895975	12335812	7700368.2	4581026.2	15124136	8819799.9	9337404.5	9127346.5	8593787.6	84294703	14382316	9270133.3	22107270	8043490.4	19321568	9235153.9	15592304	14986994	10881160	6213440.3	0	17595132	13399437	26078406	24624772	8607801.3	12549795	16569593	10395419	42878563	18753201	40176991	22516022	18128266	23685206	12958766	25192106	7389385.8	9126021.1	25087155	18673269	68262761	25485645	19302134
2537	241.9764602	30905150	29921225	18428778	55585011	77134736	51495924	25989232	11360944	50745579	32424461	12549339	91611867	38749385	25618813	33837765	21066313	31504800	63379147	43032730	42142082	23079033	13556235	40451841	37582362	0	14849386	83274098	44140093	32590851	40422175	18365833	36629213	28176733	11982476	34576580	17678977	67856054	18721504	66700767	44961027	62510727	27777864	45338071	27474419	12311995	22635651	61765359	23913054
2540	242.0071576	0	5100610.8	5825252.9	0	0	0	0	0	5964705.6	4303869.9	7696533.1	0	5194752	3747124.1	6083586	0	0	0	8208469.5	0	0	0	0	0	0	5106082.8	0	4472821.6	0	15865180	6170374.5	5595673.9	0	0	0	0	5277039.4	0	0	0	0	0	0	0	0	0	0	0
2541	242.0102863	0	0	8637354.6	0	0	0	4230446.5	0	0	5401411.1	0	4930965.3	7124741.2	0	0	0	0	0	0	0	0	0	0	3254935.6	0	0	0	4641531.8	0	0	0	0	0	0	0	0	0	0	0	0	0	0	0	0	0	0	0	0
2543	242.0128865	31205762	65673230	808678320	22877495	45473744	134380600	149486770	11995890	51414316	448921160	134583580	551099160	695868680	14146238	21874957	33267845	169172450	476921610	30122721	29778377	42101432	124173130	79499077	47600220	25708141	27259053	52346298	16302976	23893063	39322471	23284690	41728805	26577822	18834380	74663183	63595201	40530682	24964386	40031780	29303115	430716620	180191120	163638810	108926520	20244988	33086658	799616820	222008990
2548	242.0435417	7515066.2	8168007.5	0	7423343.9	0	11293802	0	0	7397346.4	5224184.2	15392346	10085840	4610625.4	4467317.5	6000842.2	0	0	6410950.5	10877724	8296196.1	5392556.1	5212991.5	0	3207507.2	0	6833126	5896312	0	0	21727653	4877327.5	14847587	6809172.8	0	0	0	7164083.3	8277977.7	0	0	0	4721605.3	0	0	11352371	0	0	0
2549	242.0492382	19345349	58865746	39421942	7469306.5	9832335.9	40483957	5938165.2	3800371.2	12234093	9798529.5	13881701	23244634	11718988	10093567	22472022	6323008.4	22266398	19565905	21295399	12050447	9158901.8	11196041	19995528	15660702	0	18851057	22226435	12768963	15349899	21015984	23142427	39243630	10234591	10467851	41024858	12160256	17745726	22590308	23118952	22554003	23960856	12619472	9316443	0	4693949.3	12407553	36321147	11593700
2553	242.0670411	16661221	12125812	8509976.7	8796060	5590575.1	6954259.8	6532117.7	3757139.6	10564236	5087261.9	11081095	6734969.1	5045996.4	4569183.5	13399929	5626461.5	6129597.3	9329521.8	10048074	11459633	8488724.3	3839912.2	5019049.4	4208573.9	0	7426321.2	13127207	5768420.5	0	25044436	12886846	17382290	12275711	0	21154686	4099359	12938335	7799172.3	15256202	8618933.9	9698107.4	9476080.9	9158139.1	0	8663261.2	0	0	4439556.6
2554	242.0782235	46409722	33892489	24325678	27336113	25331779	25006759	14139178	9803623.4	24400288	16123056	41373085	19243917	12577664	42292788	28023695	13662960	23851601	22766470	67870048	29312071	18463015	25723323	27645886	26919122	38409454	43596582	36863549	29961977	36212929	43608042	28525653	41583528	14556179	33037886	42676629	28952882	53670772	33524633	48860830	23360460	38263634	18245638	15498639	36888232	27044465	13489204	38654898	15739929
2556	242.0911329	0	0	0	0	0	0	0	0	4757943.2	0	0	0	0	0	0	3844485.3	0	0	3968760.7	0	0	0	0	0	0	6275005.4	0	0	0	5622020.3	0	0	0	0	0	0	0	6948911.9	0	0	0	0	0	0	0	0	0	0
2558	242.1033885	0	7854776.5	8779230.9	5233120	6190447.1	0	0	4154388.7	5509965.4	4089048	7158092.8	0	6828461.8	6729569.1	6846657.3	4195865.2	5326844.4	8084532.5	5704592.5	0	4173266.4	0	5632492.8	3381695.9	0	5037140.5	8988015.8	5123495.9	0	11303197	9482631	11761626	0	0	0	0	9170339	6007878.1	13115598	9035518	12606084	7969332.9	0	0	4418974.4	0	0	0
2560	242.1146449	8206653.4	17380046	17683060	18188789	13400195	11888104	48674157	0	8558945.4	6263402.1	28984290	19872205	11833282	12551541	18979800	7734955.8	10446224	16460233	25867686	9013901.5	8521573.7	11678459	34210306	11187989	39094583	55974761	21487750	8908093	43477253	22435379	13613726	25575921	10491732	14904702	14713057	20216178	12271032	11909083	15610339	10718228	24249242	8350025.9	0	0	39776435	0	23748600	19253084
2562	242.1398146	8682091.9	7236605.3	6927781.1	7231652	6343599	6298516	0	0	7442446.4	4476050.2	5612050.3	6545912.9	4488175.5	9217442.7	4396297.5	0	5793467.6	5585783.3	8559575.5	9730238.1	5328144.7	7725350.2	4656944.7	3136066.4	0	3855063.7	8754872.5	4615147.6	0	6546533.6	6740816.2	7728675.5	0	0	0	4194270	4832487	0	9652242.3	8738374.4	8529868.4	6736760.9	0	0	5910751.6	0	0	3948298.2
2563	242.1761702	0	8961858	0	0	35593455	4528788.2	0	7033112	12438608	37466957	23766104	7846712.6	6963760.8	35143396	13677906	78808977	60862203	14233658	31467550	15795973	28727247	5320421.5	15436404	14597508	26478513	13083099	39053058	52597679	0	35786927	14553369	19002988	45412034	114969830	20495455	27186141	38169643	0	0	10141838	5210196.9	12499901	15328577	41030487	20355361	10974174	52924526	13823693
2572	242.9968706	44415654	87564125	54997798	37108849	11065753	25863430	8287810.9	31703530	25258517	20282488	84800642	15717346	96885763	9476533.5	29497532	4193501.4	48385173	49809963	32011367	26174275	11372630	29250046	72142453	65216868	25389594	40681937	36886906	7866797.5	36694912	19064103	42496915	31440611	56849543	25518740	143959300	9112062.9	24426036	82329637	72371562	66377973	25222276	35905221	39223576	0	92350186	28368759	78288541	13616316
2574	243.0123257	0	0	4769603.8	0	0	0	0	0	0	5203985.4	0	6059261.1	5819295.2	0	0	0	0	5512135.7	0	0	0	0	0	0	0	0	0	0	0	0	0	0	0	0	0	0	0	0	0	0	5523362.7	0	0	0	0	0	0	0
2576	243.0180157	46006990	46797702	24647503	34607257	69984959	38326060	11796970	27454480	30769212	16512155	34729131	22210567	15031082	34127068	32407271	30337281	32659130	22151762	65494160	47517037	30207867	23484963	9189277.2	16142474	51066949	30963704	37612965	25418709	37337000	111550290	34976702	54466318	23151277	40187577	70321461	22564772	51907164	42380364	51339666	30431519	42909358	24997613	49401150	26041664	20886288	20603292	33073350	13854947
2578	243.0275939	9237215.7	0	4054241.8	13589419	0	7635261.1	7135484	7529634.2	4725901.3	0	10294205	0	4748347.3	0	7267834.3	15802129	4733770.8	4773604	6776739.2	35622272	0	3774772.3	0	8954012.3	0	42796554	5224888.2	0	0	16875365	8711121.3	26801442	4908478.6	0	0	0	6733805.7	0	0	7828786.4	0	0	0	0	5134049.7	0	0	0
2579	243.0292878	9233634.9	16116635	5969381	15347119	0	13688384	3999807	0	12056912	3864493	37227713	6894491.1	6334526.5	0	8350973.7	3863491.2	7479757.8	11795559	31126695	11711619	0	0	6113586.3	3169311.6	20083804	37710350	4488763.9	0	0	11295848	11088341	13879077	0	22603469	0	4458296.2	12703601	6476256.8	26298792	7307701.6	6954949	0	0	0	11852069	0	14203612	3979448.2
2581	243.0332764	222562030	17316259	75617133	91850934	22771930	18556743	19531270	105033260	78624856	96181427	45514952	61342242	595141700	29849848	29458182	13579802	35518677	163427950	100893870	81341835	24527253	261128770	95153850	101206440	189864040	7233073700	62184900	4505842	52900805	74020721	21760989	54943533	41186505	84431572	514901330	43445695	98717305	29956200	237692340	31960382	82867917	20290313	44044634	0	92817196	524326840	30566628	10140671
2582	243.0388314	68611829	16742317	24575864	79165633	17281252	75311953	26799121	48290359	36374114	30269116	84894931	37079596	29307984	16080386	74143505	35108131	36773599	35861113	44469433	95712662	40390047	30872136	17035204	23525809	80625775	56774175	20122063	8347132.8	30395343	63885180	64141288	53397304	35597523	13263326	27043681	32590793	43718275	25961074	39101882	67497289	6030168.3	40736532	17757541	0	33009974	11961025	51294958	33759242
2583	243.0445	0	8563128.4	38333315	9441483.5	0	6456155.2	0	6226688.9	5167596	0	6831069.9	0	5386330.1	8663180.5	11817756	0	10879081	6901379.5	8268996.5	0	5133224.9	0	5569711.1	10187707	21215354	14091306	21382619	0	0	9425031.5	15210996	9182275.7	6847453.1	10951656	25392493	4011859.2	12437134	21194365	15940549	9438804.2	5842787.7	19179295	0	0	0	0	0	8560916.5
2584	243.0509668	6789643.5	4923716.9	7265679.6	4372247.8	0	3792230.6	0	4698444.5	0	0	5524970.5	0	0	0	10407209	6534327.6	7254516.1	0	4350545.2	9799085.5	0	0	0	8751815.4	0	0	0	6596115.4	0	5591572.5	12588801	8020049	4047976.9	0	12595322	0	5413530.2	0	12025042	6376417.4	4037872.6	9078827	0	0	4573260.3	0	0	4816416.4
2585	243.0525682	0	6689607.8	0	0	0	4509289.9	0	0	0	0	0	0	0	3902171.1	4505196.3	0	0	0	0	0	0	0	0	4540298.1	0	5780409.1	0	0	0	0	4355075.8	4593364.3	0	0	0	3953313.5	3944733.5	0	0	4338340.5	0	0	0	0	0	0	0	0
2590	243.06228	593737500	674768860	624491430	610527470	776641290	691917690	416289850	328572510	502565000	515187940	774601980	770712150	553641080	699031850	636552000	471463240	500647180	504112800	711589100	530841030	597270980	759636590	479143660	554508760	734263450	749662800	825311740	716108330	668198910	896532400	599392280	830081900	498171130	578689800	693175700	448402930	805910190	463610010	670909930	530628980	1031470900	404186940	737482130	655414670	437299040	387676140	628471580	493379130
2593	243.0639863	23435044	32534493	30333865	64315633	133063440	62465918	14964287	153529960	115724430	83493093	190590210	382214750	694789250	30474544	56854340	30602061	52392203	538158760	36114667	45624263	145977800	42707572	491603700	88911328	109236390	36331086	55797250	31954476	95717375	86756271	43705371	41495403	107189500	19953419	84700566	23358453	72848051	18074272	33774570	29888891	25155339	89542468	37957011	0	14266724	122611690	35569439	32873017
2596	243.0736	0	0	0	0	0	0	7397584.9	7535094	0	0	0	0	0	4105793.5	7243223.1	0	0	0	0	0	0	0	0	0	0	8212064.7	0	0	0	0	6280494.8	0	0	0	0	0	0	0	0	8693134.5	0	0	0	0	0	0	0	3766730.8
2599	243.0775014	515012410	230135800	87227332	110827790	409443110	109562770	88915032	64050813	173885610	33645819	322297120	131375730	35178647	124481860	193610590	91583844	135066910	92552897	164568330	52170209	224428510	60662412	100921100	91111928	124111040	1511486100	224678430	271389250	141764630	1121845200	349478970	450325380	174304540	70023971	569656750	427185680	367638220	111059130	356935170	266166680	347971370	131262300	122770860	122287530	207005560	59045893	208738110	226328150
2601	243.0807872	7057987.2	0	6575689.9	7312272.5	5616686	4258332.1	0	0	0	0	6044964.2	0	0	0	4782181.3	7998697.4	0	0	12464396	0	0	5746898	0	0	0	8991341.8	0	4908235.5	0	7207120.9	3906365.5	0	4864094.9	0	0	4227859	18090707	6142271.3	0	8349341.1	8643117.1	4748899.7	0	0	9980930.6	0	0	6664280.1
2603	243.0874311	37014352	14535691	14260951	5638684.8	7142202.1	30170024	12278123	7737743.4	14665402	13298955	15942449	7631234.8	26209961	6789850.9	16675187	6463860.2	11460916	11036884	11539225	26070517	7855347.3	10245277	12734240	17046027	0	11623802	15957042	9327960.1	0	8872414.7	19282507	35890075	7427627	11168309	37944775	6536863	15314399	21555916	55930391	18596779	15662907	15893872	0	0	11384206	9215766.6	42403661	6847076.4
2604	243.098638	23642469	25930784	15772397	19703090	10824270	13647036	8527359.5	7249060	17313486	11493918	24606023	12836503	14012349	17812847	17962890	11814279	17251656	13528041	31811887	16315915	15361543	10275505	15422261	10407711	23462631	27636367	30579273	12758637	13757761	27037173	16674914	25925042	9612351.3	24984392	27633118	15462963	19324661	30577888	30302252	23903169	21101905	15219077	9666002.3	0	12899491	8001706.5	25454435	11780729
2606	243.1237906	331937680	224561230	232741920	290138470	210930550	98677737	71951534	140676820	134371580	70339911	154738040	147849920	176944360	278847900	408888250	124065200	123098480	177252120	181644640	663715390	209330740	238826210	78604133	97507918	268556570	147350210	399000190	113953440	340363380	278356010	286892180	328666080	161324400	261675890	354248210	118736480	211658530	104778000	434136670	402989560	580878210	216623030	118531580	229611010	83781585	198809690	154482580	79453864
2608	243.1350275	75737001	240879720	136588340	150538620	120884110	163111930	35577027	53987046	118393100	145020250	149925260	264217300	138343680	299975090	134308820	50918852	88733064	175773480	107617660	112397910	219038280	134300400	173479800	60806754	283531570	148976340	201110160	135230130	289785990	148860990	79784108	151825400	99257729	99920777	107515430	66395763	74417978	42154275	122308210	83448330	407895960	60618698	91612693	193099280	54011877	74670186	147183530	51199677
2609	243.1601834	6375512.3	7366422.3	9002085.3	4074535	11753404	0	5386865.5	0	0	5565697.5	6070846.2	8457988.1	4934957.8	10862048	7497989.5	4303085.6	5961908.3	8344411.4	8225960.9	0	8734449.6	20456734	6469737.5	0	0	7646979	12356038	6373857	0	8897906.7	5051231.1	8257839	3754031.2	0	0	6883103.8	9349481.4	0	7953826	10868541	13541326	0	0	0	0	0	0	4677484.3
2610	243.171465	0	4280364.4	0	0	0	4878526.2	5118854.6	0	0	0	0	0	0	0	0	0	0	0	0	0	0	0	0	0	0	3878167.8	4089501.1	0	0	6219017.6	0	0	0	0	0	0	0	0	0	0	0	0	0	0	11660071	0	0	0
2617	243.9921496	25918971	6650334	17632973	28351452	23579023	11844358	8501250.3	5136976.6	16667438	24538324	6110101.4	44871895	36763435	6653402.9	18739359	6011361.4	10395768	34625912	19918367	29266673	15130401	7791583.9	39526870	8788123.5	0	7342884.9	21649774	4486538.9	24905450	18004762	12348808	26266325	27112862	0	42402105	7154025.8	21434270	14130263	30766306	38105298	31864939	16711982	9087301.4	0	4827910.4	18562649	37858870	7926533.9
2621	244.0106582	0	0	0	0	0	5454375.1	5944613.2	12457523	4539535.8	9538034.8	0	0	8803020.9	3849661.3	0	0	0	0	0	0	0	5025664.8	0	0	0	4242632.2	0	0	0	0	0	0	3778432.6	0	0	0	0	0	0	0	0	4998097.5	0	0	0	0	0	0
2624	244.0228267	7405621.4	4637625.2	0	4896663.5	0	4414525.1	0	0	0	0	8610897.5	0	0	0	0	0	0	3979826.2	6087196.6	0	5894103.4	0	0	0	0	4695231.1	0	0	0	11011929	0	8330260.2	0	0	0	0	4549081.6	0	0	8029200.6	0	0	8119422.2	0	6313151.2	0	0	0
2625	244.028519	237653570	36228901	21633301	15105826	8442064.4	17271880	214010690	10121812	13912433	12688656	15352925	10238489	10153326	52999198	17712361	9597086.9	27670457	12474301	31426664	15804729	8108129.4	8290336.8	13570588	19856096	30527557	263240040	25166777	17225040	22003504	291530600	31283155	23903008	19113441	31251403	167226760	9747371	28485092	199980960	27348264	25053468	16105653	21549684	15037577	0	105082440	18770074	26779262	10831691
2627	244.0382373	0	0	5627432.4	0	0	0	0	0	5307522.6	31542560	0	0	6080895.8	0	0	0	0	0	5890171.4	0	3869938.5	5058226.1	4761774.4	0	0	9363837.1	5112525.1	0	0	4798264.6	11700455	0	4666867	0	0	0	0	0	0	4564911.6	0	0	0	0	4378971.6	0	0	0
2629	244.0462958	7958882.1	0	4757816.5	0	0	0	0	3822005	0	0	0	4521528.5	0	0	4224269.6	0	5724376.3	0	6644747.2	8347996.3	0	4446464.6	0	0	0	6114699.7	5129694	0	0	4724105.6	6036087.7	13585732	0	0	0	0	4976774.2	0	0	0	3909978	0	0	0	4032490.5	0	16695457	0
2630	244.0593038	7551098.8	6525280.5	6377298.7	5426909.9	4938951.8	7490175.5	5075904.6	0	0	4752835	7407257	9013200	4946471.3	7735639.4	4620456.4	5593426.9	0	3837623.3	5379109.2	0	7640727.5	6206679.6	0	4882841.3	0	6173604.4	4914296.6	7452043.2	0	7582884.3	5060370.7	8443743.2	5470042	0	0	4186978.3	8735519.4	0	0	0	8499572.2	5616174.9	0	0	4659586.1	0	0	4066180.7
2635	244.0826373	21577383	16221070	11161473	20736651	13621042	15135146	8012460.4	8588344.6	15192789	11239017	14935239	16920186	11316435	15427971	16306008	15118330	12220185	15502115	18119892	18863013	10552897	12684161	10781827	12686149	29665972	15625425	27708969	12210872	13202584	31634389	15353155	19045775	8006212.7	10018093	25702393	16475148	37638732	14718720	19505553	21833611	17358116	18943196	21862126	0	14968749	11224059	0	7011376.5
2636	244.093901	23901373	20109220	14292631	24929952	30458950	31265470	12326850	9930701.3	10191849	9908604.2	14568413	18821519	13879784	24339095	15297903	38493197	25053229	16527417	37409003	10786747	18289876	12116373	25584793	14967642	36843723	21074918	34631232	21414349	40539053	33176556	18950746	27158438	20480601	26368577	27516945	32680224	45576802	15780373	27618215	12847266	62727995	16404721	27930883	0	16387778	12494607	18055935	10614470
2639	244.1190351	14879212	17182165	9894344.9	10306257	6730867.8	9412331.9	4124784.7	5416444	10199320	9852581.6	11744015	6721467.8	7503382	10189510	8668322.4	7473847.7	0	8284264.3	8545053.1	12358381	7197056.8	7009218.3	10062537	6969737	0	9608726	11802740	7548029.1	0	23558688	11756686	11074778	6214279.9	0	14515526	7817293.5	9612434.4	7389124.1	10140120	11595989	11634543	8233761.8	0	0	8450544.5	0	0	4469749.8
2641	244.1302777	0	5674346.6	5565791.3	5005606.2	5274120.4	0	0	0	0	4887736	5261796.8	0	6170539.1	5106522.7	5021241.3	0	4144750.4	5276029.7	5389747.7	0	0	0	4614878.1	5823774.1	0	7046827.5	6723659.2	0	0	6502710.9	5327589.1	6960177.6	0	0	0	4218465.5	4299944.3	0	7038381.4	0	0	0	0	0	4538309.1	0	0	5026379.3
2642	244.1316181	18804996	9497069.4	12297954	16919529	6653450.4	7744770.9	0	0	8957486.7	6211386.4	18986791	9548754.6	11945773	18761949	24111036	0	5245808.8	6112896.1	6428086.2	18768902	10253079	72765913	9304289	4288096.8	0	5978413.8	29248654	17143317	39175158	9236537.7	12750504	10428404	6272286.6	12937861	21293665	7410019.9	9685674.7	0	23316464	28140526	86030217	5952954.1	0	27600684	0	11754066	0	17160717
2644	244.155445	12002098	9834523.8	9920785.3	6044439.1	10182837	8062638.1	0	5364351.4	9296474.5	6232673.8	9308886.2	7279741.6	6242394.1	6995209.5	9317101	4433653.2	6446619.4	6522413.4	15079526	11333686	8280640.9	8668931.4	6748174.8	5176525.3	0	9764443.3	14228671	6952130.9	0	14284395	9579737.1	11859493	5600074.6	9567152.2	0	8476302.9	10026713	0	13669918	10345759	13665465	8304743.9	0	0	6246323.7	0	0	5507002.3
2659	244.9713406	0	0	5077615.9	6533443.9	4788735.8	0	10623549	0	4367683	5874606	0	5220936.7	7140814.7	0	0	4672738.1	0	7923905.9	0	0	0	0	13699635	0	0	7376757.3	0	0	0	0	0	0	6372657.8	0	0	4317904.4	0	0	0	0	0	0	0	0	4960798.9	0	0	0
2660	244.9761253	7307349.5	0	38778489	0	0	0	0	7680316.2	6167627.5	5730742.1	9851566.1	0	5465304	0	13673095	0	14816864	0	0	12051876	0	11772615	13066300	29470681	0	4718462.8	17861480	0	0	0	19336579	0	17928379	9236099.6	18698093	0	9137166.2	12488334	18568287	21404341	4286934.2	16521117	9585527.7	0	10066472	9475647.8	19556820	4503764.5
2661	245.0067638	18024849	6639008.7	0	6211208.7	0	4114370.4	0	3879157.9	6505604.9	5723241.4	19634667	0	5649777	0	6265670.7	0	4364823	6993925.9	23615515	13295842	0	3925309.9	0	0	0	8093369.5	4958120.3	0	0	15265619	4855235	18166540	0	0	0	0	3930569.8	0	0	0	0	0	0	0	6226913.6	0	0	0
2664	245.0125543	250881440	358397610	173943490	72998804	34219211	112431440	74887820	105247870	130000530	55882099	231877620	92512276	516272800	45134665	102259410	29198377	410161830	152405270	226262050	205995250	80566066	211570700	235238790	206258210	79444012	166932680	92821940	11462835	80504480	128864090	184868810	146709270	277056250	145897670	1336546700	34128795	109075800	581791440	344880290	264655100	90601122	108815840	98036668	23548295	659584360	83359106	463930910	45293722
2669	245.0237717	0	0	0	0	0	0	0	0	0	0	4396364.9	0	5982513.3	4857694.2	0	0	0	0	0	0	0	0	0	0	0	0	4318155.8	0	0	6857078.3	5345958.7	0	0	0	0	0	0	0	0	0	0	0	0	0	0	0	0	0
2670	245.0256317	0	0	6567645.2	5323949.7	7539427	0	0	5330008.9	0	0	0	0	0	0	0	0	0	0	0	0	3795913.5	0	0	3182647.2	0	5208286.2	0	0	0	4603130.3	0	0	4713175	0	0	6790962.8	0	0	0	4264219.3	4245437.3	0	0	0	0	0	0	0
2672	245.0302289	10676158	0	4162406.4	9053494.7	0	0	6625453.6	7149730	5859760.5	0	0	0	0	0	17273591	10503751	0	0	4483274	30925073	0	0	6895909.1	0	0	0	0	0	0	0	17867252	11083069	0	0	0	0	6154231.6	0	11552969	18802980	0	6580742.5	0	0	0	0	0	8794300.2
2673	245.03113	0	4446992.3	0	0	4595565.1	5345775.2	0	0	0	9403922	4092059.8	11487286	14755519	0	0	4522184.8	3823939.6	0	0	0	7135571.7	5901354.1	0	10433601	0	0	4621275.1	0	0	0	0	0	6025761.3	0	0	0	0	0	0	0	4666344.4	0	0	0	0	0	0	0
2680	245.0462377	25055709	12231918	19514887	359970770	102017290	53640587	1052861100	15937984	4986702.1	0	0	0	4940251.5	43718536	362279700	91216483	10550623	0	42254443	11402033	27980142	0	7571651.8	3866781.9	92596337	203555080	4127738.3	25247988	33355489	54878118	213090330	63109983	147094330	0	0	28158936	7568150.8	12930067	16703977	4704965.5	12691816	115983910	13769468	46267334	775763370	7289534.4	31242336	248585430
2682	245.0489114	37641698	17850612	51046156	37093339	23052046	33247632	48501457	23157957	37887699	52651440	30217279	550072410	29322977	7056269.6	16326942	21670503	13440739	25835863	64597104	17881911	11947123	9351498.5	14187977	34422883	26633335	29065995	111663620	68159738	19524326	29792683	31740443	103050080	48920386	264177930	55874058	33690589	90725788	67514136	23481070	98136395	306065130	17460779	9564673.1	38124491	23286192	61902275	37278310	31539936
2684	245.0601269	9324535.3	7872009.8	7033762.5	8391793.1	0	7557540.6	0	0	0	0	63463509	5012586.9	11761909	15326371	0	0	0	6881644.1	0	0	15378311	28062303	76329439	15394425	46477454	28344608	30969368	0	0	13340611	0	12887164	0	0	0	11316722	19034034	6840621.1	7822851.9	10790499	5687556.9	0	0	0	6996037.1	0	14674044	0
2686	245.064302	0	0	0	7104889.2	0	0	52652783	0	0	0	0	0	0	0	11331134	0	0	0	0	0	0	0	0	0	0	4140360.3	0	0	0	0	6814651.4	0	5666783.2	0	0	0	0	0	0	0	0	12881481	0	0	10008525	0	0	9990909.3
2689	245.0778992	69006874	71061293	52512582	55329812	77416771	66642373	25071368	14013179	43740937	25391072	70118521	52369548	27658007	86489028	46958426	56860313	57961240	35019151	90520747	53200241	46995367	43004031	38255105	27676826	99705011	63965506	76051005	66406706	95002399	92071912	53320792	95607713	28929913	97665342	101480010	72973330	120120790	55267151	85335335	36231559	124247850	30270563	39979064	77446145	38065638	25144312	73301663	27906327
2690	245.08182	0	0	0	0	0	0	0	0	0	0	4136192.6	0	0	0	5431778.1	0	4826655.1	0	0	0	0	0	0	3809314	0	6888650	4386181.3	0	0	7601263.7	5732320.4	4507752.5	0	0	0	0	0	0	0	0	3925873.7	0	0	0	0	0	0	0
2693	245.0931839	140875320	246589260	159054690	83218482	101761370	119710180	48827174	32258840	111834920	63467002	143592600	236998820	109974320	78598113	94989178	30227123	117623600	170370480	132574410	92382608	105072580	76249242	166979100	54490295	59300051	193560930	194257500	156565840	98551613	249647110	110342260	220879810	78224277	60516698	264074860	128242730	112608750	160649070	155661640	153473450	244887370	176674430	44772437	112122910	60451331	44026387	208963260	132148530
2694	245.0972075	0	0	0	0	0	0	0	0	0	0	0	0	0	3852520.1	0	0	0	0	4818514.2	0	0	0	4120486.7	0	0	0	5102181	0	0	5935632	0	0	4036221	0	0	4195380.9	0	0	0	0	7772626	0	0	0	0	0	0	0
2695	245.1030614	34990666	18854751	14684793	15821381	10127985	8444147.6	6491192.4	6669099	12633656	8276234.7	14260907	10582714	19251015	8860403.2	18349454	9041348	13311045	17969599	15715806	25525668	10347476	19086508	10199090	10820042	21073639	18069363	30617202	10486882	13172304	20280860	18289292	18571221	8526247.5	9751403.8	22056575	12779328	21651974	14251902	17147736	26384315	15978846	13719700	10527847	0	8905749.4	8263717.4	14657234	5752391.6
2697	245.1142902	99464800	77430645	64668559	78301275	43465093	72155656	40915790	27574592	65271629	61928989	116171970	60901582	56849244	91412488	81370022	39925463	76239706	72680917	106056950	82079163	55436264	51009729	72052296	106402020	102177020	118567300	105159310	112806260	73006950	132202550	75016356	86871021	43542461	88985984	76693143	84370516	127796760	82050964	88276334	73787859	85956469	46000810	53126268	75701316	78859818	35352122	116956900	49900893
2698	245.1255524	22577269	6218122.9	4339750.3	8501104.7	9622938	5032989.2	7130851.2	4546389.2	5706754.6	0	5694423.8	0	5085424.9	10267677	5364413	8923754.5	5195118.1	0	14659596	0	7987196.1	6673877.3	5613406	5549300.9	0	15405470	7426464.6	10303374	0	11654731	7348155.6	8665092.5	5524305.4	0	11959215	9429608.6	10520882	8467112.9	8146052.3	11500522	7459212.5	8426176.3	8379793.8	0	10783807	0	0	9872498.8
2700	245.1394273	226412180	154392490	139721670	160798860	132487600	75825719	34617214	69885295	85821308	56654408	90518771	176734460	153306000	186249270	141976540	62421762	63736711	108191240	97293608	210497010	198967320	120260850	44792441	68321551	111339830	89151929	166539970	118311340	255981460	171552870	104474840	178969630	79645675	92942767	185734860	89558146	101871180	68822979	197698980	168759810	395136940	113848030	67394732	137094260	40729177	120872550	109952790	62696845
2704	245.9536117	0	0	0	0	5092302.4	0	0	0	0	0	7917140.3	4738329	0	0	0	0	0	0	0	0	0	0	9686959.1	0	0	0	8110448.9	0	0	0	0	0	0	0	0	0	0	0	0	0	0	0	0	0	0	0	0	0
2708	245.993954	0	0	4046021.6	5226907.3	6121177.2	0	0	8148417	0	6591337.2	0	6786083.7	5213790.9	0	0	11673030	5964829.8	6180218.7	0	0	0	4195332.5	5534462.3	7144433.7	0	0	0	0	0	0	0	0	9564208.2	0	0	3919646.2	0	0	0	7348730.2	0	6995049	13796868	0	0	9254268.3	0	4865149.9
2719	246.0077555	5270932800	34085476	47537825	51911478	28018163	22323328	22639104	41574363	107173340	30691329	41182146	40760125	50896377	62955170	47901423	38767838	73212343	503315610	141739030	3466925300	17131568	24823582	38113561	59948940	1935609900	23401551	49175012	46419013	4113694300	40167309	31926271	45209412	50149962	331149290	5235285500	58312375	52933878	46938682	88304725	63133975	125703870	1198521700	7404251900	5265025700	1045462200	3797413000	64818669	590722070
2728	246.0175125	10746682	0	0	0	0	0	5608594.7	5098989.9	5040238.8	0	0	0	0	0	0	0	0	0	0	11072232	0	0	0	0	0	0	0	0	0	0	5905171.4	14540377	0	0	0	0	0	0	0	5294123.6	0	0	0	0	0	0	0	0
2730	246.0383655	0	0	0	0	0	0	5786682.9	0	6475926.2	4872116.3	4001663.4	0	5414195.6	0	0	7675154.9	0	0	0	0	0	0	0	5167815.2	0	0	0	0	0	0	3963455.4	4893061.5	0	0	0	0	0	6170356.3	0	0	0	0	0	0	0	0	0	5418836.1
2731	246.0441848	93422958	453590700	93563628	39364478	10304310	14832324	40165958	49430561	68881953	26599486	55482379	26947457	31294015	108410600	179395390	11687197	24679930	36505821	151118950	47920414	36861554	14497889	52642145	25951187	85678225	69431446	85733937	8906892.9	23119495	167000030	76157004	219378580	18243727	37696562	44066422	18962683	71914814	37523071	57159837	31466851	48904974	334773710	96873316	0	14648066	14597849	41887286	15192415
2736	246.0619215	10740881	6949328.4	0	4262433.8	0	0	0	0	0	0	6990382.7	5879841.9	0	4897032.8	3975905.1	4152316.2	3919322.3	0	6217221.9	0	0	0	0	0	0	4728505	8874070.4	0	0	11191295	3933937.4	13573303	0	0	0	0	7302753.5	0	6900160.5	0	4581426.9	0	0	0	0	0	0	0
2737	246.0650496	0	6388310.3	5179286.4	8686503.6	4539485.1	4611818.7	0	0	4409928.7	4153698	5122037.4	7756967.7	0	4462862.8	0	0	3945376.2	0	7855500.1	0	5883287.3	0	0	8944122.7	0	4756159.3	8768605	8817333.6	0	18653702	0	9384893.5	0	0	0	0	5764455.5	0	0	7047823.1	5577145.7	5766517.8	0	0	0	0	0	5098247.8
2738	246.0732419	25321383	8288487.6	7063847.2	6676471.7	6905196.5	6757498.4	3963582.4	0	5920215.9	5529199.7	11537094	8659895.2	4657782.1	17154846	4406200.8	4574799.6	6289199.3	7320981.2	22290077	0	7175462.2	9506709.8	8136730.2	12771338	0	15266255	13378927	7951942.1	0	9007510.4	6480265.3	12920015	0	13884008	13688757	13413936	17044088	13044663	14461655	6753632.4	6932939	0	0	0	5524600.7	0	13749361	5737175.4
2740	246.0771616	14306734	25571055	17720879	9704383.7	6126963.2	10010113	5460613.6	5418079.7	11583328	5913078.5	15174478	14809534	16171134	5928613.7	15096193	5451542.6	12688439	11935261	10619045	11039842	5374573.3	7010845	14578850	8525714.2	0	7557462.9	14241399	9565261.4	0	18053151	13601938	17075415	6512461.3	0	20495038	7491639.2	14253440	15084223	20130015	20034473	16290387	10194445	0	0	8847424.1	0	13254009	10658207
2741	246.0805602	33934773	41461494	35366710	17703366	28499578	14782728	8652428.2	8485990	7982566	6257276.3	116237400	16503492	22888580	38903596	15621256	15522652	10979901	11366435	13217708	23826793	18318515	15479715	17512361	32130073	53724382	17899230	46913150	22155988	49537743	27246119	19950233	32052702	20128980	21525110	30799557	26409278	39013766	27647173	33695974	12411056	49505114	18931732	12964522	27786069	14496071	14609435	23473280	7463077.8
2743	246.0983113	28955096	21080857	17539162	16036074	9547290.6	11940905	9504430.7	6955144	16227464	9652122.4	22709368	19364325	10686374	12913742	15708077	9571195	13509469	12399942	24707281	20905357	10427860	8731587.8	13024716	8626746.8	34544899	15650048	24573091	13081847	19171570	39511116	17027775	26906116	8403189.7	13822615	31319788	11169118	22772138	15127783	22522121	15122389	16827264	11537463	12795084	0	14239336	0	0	6368968.5
2744	246.1095622	0	10222896	9283697.3	8736767.8	6535599.3	5503678	6619204.4	0	4540317.1	0	6062351	6630522.3	3913339.5	8210659.6	9228485.2	0	8191602.1	5535580	14826472	8570148.1	7793512.1	5143000.5	5193570.2	0	0	11177238	9693115.4	11358989	20389129	7561956.3	7705046.7	12093980	4530186.6	14828716	0	6396531	10642112	7227260.9	12031776	8131692.4	4866455.3	4919757.5	0	0	5440637.6	0	0	0
2745	246.1108686	0	0	0	0	0	0	0	0	0	0	0	0	0	0	4430535.6	0	0	0	0	0	0	5878491	0	0	0	0	7104446.5	7832719.5	0	0	0	0	0	0	0	0	6269122.3	0	0	4968047.3	6737690.2	0	0	0	0	0	0	0
2747	246.1347443	0	0	0	0	0	0	0	0	0	0	0	0	0	0	0	0	3819552.1	0	5196444.3	0	0	0	0	0	0	0	5998000.8	0	0	0	4215948.1	4602065.2	0	0	0	0	0	0	0	4784545.4	0	0	0	0	0	0	0	0
2749	246.1533354	14842435	18110343	17898955	0	25249025	0	0	4921840.8	5306287.8	0	0	6309963.5	0	36024247	12947233	12936667	6042562.5	0	10932290	14248958	13131319	4106153.3	0	4927524.9	35548534	8958315.7	10834456	17624419	48103263	19301569	9739059.6	35474553	10930014	19256573	24918884	13064132	17869334	9362513	33831287	8787528.3	25067508	9441188.1	0	0	6008400.7	11444641	21061907	4368691.5
2759	246.9772245	0	11320579	4019557.7	0	5258690	23679387	0	0	0	0	13462643	16305231	10656318	21486561	4890864.7	0	10103989	11287810	17462252	11022752	32380694	18595356	113908890	7260386.5	0	8612801.4	56283640	7763645.8	0	0	0	4579925.1	0	14040063	0	7766971.5	9759614.4	0	0	7089427.2	16461509	5494859.6	0	33797623	4101493.4	0	13842338	12610174
2764	246.9917992	866915510	341607970	172628610	491669210	183256860	164245430	164974970	458218300	4602070300	161545870	527145870	116819560	621936990	131862010	260252430	1679552400	199885010	215426080	437410830	962010300	100236590	99362359	189379760	284376830	154622050	373084130	215695900	173191130	128042470	478257090	257146930	759868280	119894430	156514070	643999380	133054930	901518490	348872100	895525900	766173490	142986980	194839850	250737280	242340370	1998914600	180577200	123258300	83659674
2770	247.0006026	0	6487986.1	16272790	9637614.5	6078701.4	19096007	5230088.4	0	9249341.6	12466338	22350754	18414203	14733931	5970062.3	5272034.2	6544549.9	27424993	32737328	26946589	0	8966208.7	10227271	18876614	15443728	0	10468335	6602026.2	0	0	0	4660293.3	5382407.4	6961322.8	0	0	6473959.1	11224493	15751093	0	8677700.8	4970614.4	5329466.6	0	0	0	0	0	13626028
2771	247.004855	17673424	0	0	0	0	0	0	0	0	0	0	0	0	0	0	0	0	0	0	10244826	0	0	0	0	0	0	0	0	0	0	0	0	0	0	16026033	0	0	0	0	0	0	5509059.1	24022174	0	4466986.2	12224965	0	0
2772	247.0072092	33197268	0	0	0	0	0	0	0	0	0	0	0	0	0	0	0	0	3947453.3	0	21181662	0	0	0	0	0	0	0	0	27585026	0	0	0	0	0	34054839	0	0	0	0	0	0	8900935.6	51764898	32339504	5575599	25659850	0	6137656.7
2774	247.0102448	15149274	0	0	5284161.5	0	4423513.4	8598683.9	6108381.3	0	6458547	0	5541133.3	0	5896865.1	0	3963062.9	4492786.6	0	0	10673380	0	6347225.1	5838552.9	7409059.2	0	4314050.8	0	0	0	0	5351258	20285340	0	0	0	6463225.2	0	0	0	0	0	0	15036072	0	0	8897487	0	0
2777	247.0129175	19484383	35136075	5862447.6	9872135	7510084.8	11111134	0	0	20490581	0	29402556	6958098.3	0	7733286.2	7379772.9	0	5900663.7	8286792.4	29489207	13737194	3769495.2	4871262.1	6426078.4	0	18284174	27022344	5776580.4	0	20224269	17816555	9658975.7	29582242	0	19041603	0	12810494	17032902	9058252.8	22553650	0	8654096.7	0	0	0	12046394	0	15369195	0
2778	247.0167908	0	4853522.7	0	0	0	0	0	0	0	0	4358723.5	0	5758730.6	0	4286788.7	0	6752639.1	4696656.4	3962878.5	0	0	0	5164774.1	4397999.9	0	0	0	0	0	0	0	0	5013321.5	0	15489740	0	0	6887636.5	0	0	0	0	0	0	5308224.9	0	0	0
2779	247.0224436	149456110	42833502	18283203	50098970	43551575	54071280	13671347	15111797	45033832	15505864	85296079	33919652	16170902	28836920	61377361	16022220	26674442	33200219	74302538	68574462	42874217	38022768	29529329	22174523	100329630	75169819	20554841	33385496	62316064	177836030	39279732	114088890	17668053	11913300	64745176	69249552	69965017	30819807	36832325	17575795	4823460.8	19018086	24934592	0	42062924	12240102	57747967	19783639
2780	247.0281657	72627454	41474666	51743439	27181350	50253665	30622715	36281790	45439872	75265395	45429457	54863835	67446447	157970850	32484931	36509533	14562263	35840276	60732519	59732054	66905354	70184307	64315003	168604920	69730118	33519791	103049250	70746725	14749219	38999596	194174990	51375233	151292870	54033887	24248159	130643680	23030298	46452964	32441834	61084753	77918591	40525617	31767922	41994955	31521368	621724760	35048433	60317194	22962658
2782	247.0379064	18989329	18244734	39840483	26145081	4139636	4646413.6	4528209.3	34651026	27506565	91332322	5154606.3	7520705.2	11643828	23453270	41280370	12827368	18138662	11293050	37872747	15502110	6781445.3	12297357	6813583.9	16285529	23000771	8983865.3	14542970	6161718.1	0	21299745	41963669	24775127	28613106	0	0	7489580.7	44054776	18766333	60479588	17298068	7620421.8	9952389	9422045.7	0	21111914	15327235	0	3999797
2785	247.0435913	0	0	0	17109829	9109886.4	0	71272924	5156701.3	0	0	0	0	0	0	27343742	12127986	0	5219268.8	0	0	0	0	0	0	0	7971652.7	0	6186817.3	0	0	15754914	0	11739133	0	0	0	0	0	0	0	0	24590737	0	0	15618165	0	0	48883712
2787	247.0459763	8143904.9	0	4500275.7	7675849.2	0	0	0	0	0	0	0	0	0	4469861.7	8849155.1	11065078	0	4721417.9	4944315.6	17935151	0	0	0	0	0	0	0	0	0	0	7692454.6	21085673	0	0	13013260	3791867.6	0	0	0	7382053.2	0	4313110	0	0	0	0	0	0
2789	247.0571731	14646583	12794789	4747786.7	6049119.8	0	8325554.1	5143927	0	8809130.2	0	13426966	5129253.6	0	8177275.4	9066138.8	0	8593610.2	0	19536531	22573382	6398504.3	6188464.3	7521206.5	0	0	14621535	9483939.9	4658332.5	0	8856394.2	9250750.7	24626177	0	15583638	13540133	4004880.8	11421471	6993186.9	17000587	5015357.1	7985519.1	0	0	0	9196686.6	0	0	0
2790	247.058895	0	0	0	6697059.2	4779291.3	64186422	0	4912091.2	0	0	9800985.7	5399784.9	0	0	0	6506764.8	0	0	0	0	0	0	5103546.2	3740098.1	34817263	5918947.2	0	6253024.2	0	9569869.8	4461826.4	0	0	0	0	4359443.9	4800802.2	0	0	5039808.4	0	0	0	25042578	0	0	0	0
2791	247.0603333	10608701	8569003.1	36301585	0	0	0	6920317.3	19976638	0	17446665	6128476.4	0	8989662.7	0	16932770	0	15122768	5367014	5824537.2	9137740.8	0	15047606	20388157	12973701	0	4021982.5	11540650	0	0	0	17455302	0	7238045.3	0	0	0	6008868.8	0	11317138	12961476	6015221.6	15060914	0	0	6177428.9	21811244	0	0
2793	247.064589	9400901.9	15633076	15593498	7615854.8	6866853.8	0	0	4947141.9	0	5681936.3	9220645.2	6061043.7	6114343.1	9470089.7	4936299.2	6454422.7	4037463.9	0	7956386.1	8297301.6	10132150	4940670.4	4783813	5705101.1	27110652	11817326	13754804	5461099.2	18753653	10681690	5869006.9	11638289	10123813	0	11427125	6135902.2	16292653	11976497	8120730.4	7874764.8	9237886.6	8775226.4	8366865.4	0	7325980.9	0	0	0
2796	247.0758132	6529500	11035083	7121713.3	8102021	5571291.1	5056405.4	0	0	5065805.7	6871715.4	10691132	4471240.7	6044156.9	5866527.2	0	0	3980140.7	9746372.8	5275577.5	0	4851786.7	0	13673819	0	0	11114116	9633227.8	0	0	6986610.3	0	7829928.7	5027258.6	0	0	4763763.4	4443587.8	0	0	0	4656662.4	0	0	0	5020466.5	0	0	0
2798	247.0822944	18357097	24741592	15451967	11587218	8504519	20171362	178954790	27557864	18482650	7958190.6	29145162	12167445	36241929	10506668	27982800	13796406	54933881	12523985	15767751	17362298	9083094.7	13007839	24519528	11267760	30487841	18223249	20579034	21574287	24527000	57845888	42865909	118406200	8876102.9	22901701	38071133	8666239.6	23294801	58333780	54595774	31882738	17710500	14083294	11189300	0	17075391	56876117	16279161	4470732.2
2800	247.0935772	15429503	15045871	12644182	11484841	11013852	16056695	4613694.4	0	10621424	8947522.2	23534689	13161770	10320415	20354241	16962536	9096777.8	15746446	10861032	16717023	12765842	11346155	9855220.3	11793535	6530757.6	26153786	20402344	19233010	5887908.7	0	15690392	11829773	14229327	10192349	14882010	13464437	10069396	24550247	8472425.5	13952725	9543690.3	15650748	9106420.8	9182537.7	0	13200853	0	18524305	15711330
2801	247.09755	0	0	5606238.4	0	0	0	0	0	0	0	0	0	0	0	6973041	0	5101333.3	0	0	0	0	0	0	5223245.5	0	0	4346234.5	0	0	0	4489237.6	0	0	0	0	4358427.8	0	0	0	0	0	4525628.3	0	0	0	0	0	4035178.3
2802	247.1009737	0	5415677.6	5240933.3	6097335.5	0	4129733	0	4325644.4	4453118	0	4261743.4	7128376.1	4770477.4	8903247.7	4163320.2	0	0	6220790.4	7152622.2	0	6182904.9	0	0	0	0	5611574.3	6552321.9	0	0	8455336.3	0	6658270.8	0	0	12987270	5386402.4	5042294.3	6542711.9	6666467.7	6536090.2	5838540.3	0	0	0	0	0	0	0
2804	247.1187155	24217521	15295521	17516426	17316315	7560971.3	15181222	10287728	6409006.6	17137184	9108333.6	13999508	9725273.3	12697168	8398322	14465054	5398518	9093308.6	16273945	17217299	20171718	6192921.4	13601059	12125361	8782326.8	0	9437401.5	22936360	11670743	0	15823054	12728899	16349317	9077005.1	0	16809645	9949891.4	16472986	8397978.4	19906824	21064256	12673266	9746215	0	0	6973445	10127769	0	6057491.9
2805	247.1299627	0	4635448.3	5019809.3	5139185.8	0	0	0	0	0	0	0	0	5941477.6	0	0	0	3886801.6	0	4934570.8	0	0	0	0	0	0	4227951.7	0	0	0	0	0	0	0	0	0	0	4090672.5	0	0	0	5993481.6	0	0	0	0	0	0	7621034
2806	247.155118	25791993	29149035	23035349	25681444	24578128	9400299.2	5498166.7	13245813	13650790	8138924.4	12126943	19166110	17186966	29371192	26779756	12756662	19401217	20930914	14699359	24900114	21188188	27220327	10955258	13773630	20481980	18359074	49804150	18529055	39092010	21879581	15931793	27333331	12374483	13538638	32911357	18717447	17607139	13020385	41721169	62648973	39067712	17976944	9671617.3	0	5290314.9	16367325	19895567	9493467.6
2810	247.9732933	0	6610928.8	4481658.4	0	0	0	0	0	0	0	0	0	0	6135147.3	0	0	0	0	4954131	0	0	0	0	0	0	3981185.2	0	0	0	0	0	6397626.1	0	0	0	0	0	0	0	0	0	0	0	0	0	0	0	0
2812	247.9845638	12602223	19651080	15004050	15271598	21157999	11842837	9362456.3	0	12678823	11476044	17571211	17385921	22701797	22134145	17730910	10738037	10944402	17965011	15794219	11737814	20395609	6159992.7	10272633	7872156.2	0	14464664	15572601	39387033	0	18200605	20134548	15451859	7011602.5	9142639.2	11980465	11077149	15227244	7980087.5	13085157	11212667	13396787	9945080.5	15286036	0	13593999	8027884.6	15637950	16646725
2817	248.0095875	0	0	4676678.3	5948385	0	0	0	0	0	4381047.1	0	0	5909526.3	0	0	4182177.9	0	3906821.8	0	0	0	0	0	4734157.5	0	0	0	0	0	0	0	0	0	0	0	0	0	0	0	6482992.5	0	0	0	0	0	0	0	0
2820	248.0234465	22715581	23863896	21951203	51284733	20614329	14409312	18556261	18809613	28430066	17563023	18715100	15237643	15718705	11025357	24051122	16598203	26708571	9805601	26572925	38467880	15711905	9090753.8	14879944	17938665	45053182	39882726	35408590	41000936	36772352	43541618	31510761	28526119	16784222	65666745	42473352	19075943	48728251	35056004	38686773	49928654	62375815	25583431	17239136	31878605	17653722	18932533	25118735	19930515
2824	248.041238	0	0	4006536.7	0	0	0	0	4428335.4	0	10521262	0	0	0	0	5318360.3	0	0	0	4930594.5	0	0	0	0	0	0	0	0	0	0	0	6604687.6	0	0	0	0	0	4085726.5	0	7090392.9	4083956.3	0	0	0	0	4285052.8	0	0	0
2828	248.0564758	7724543.7	0	7037480.1	0	0	0	0	0	0	0	0	4794441.7	0	0	12292857	0	6741785.3	5806563.3	4019074.6	7757677.3	0	0	0	5643178.2	0	0	6509589.9	10184746	0	4480441.8	11748401	5902318.7	0	0	0	0	6024445.4	0	8070520.2	5934229.1	0	9932170.5	0	0	0	0	0	10785492
2829	248.0597924	29969670	44649122	21929263	55426887	20939006	17487781	7710637	12639572	16735544	19499471	52162599	22901840	31211897	34004500	19660288	25342204	20183200	234638440	57026762	19638644	29867749	198305290	51925265	21931825	111833420	64120879	137943840	18494001	41266762	97116353	18458936	56312950	18104740	24987390	55736282	29545899	69211396	33486283	21916287	18522140	73564117	19439505	27252391	0	17996833	27379066	15387995	6950619
2830	248.0775821	10809642	5490374.8	3950804.9	4346410.9	4001759.7	0	4303056.5	0	7316827.2	0	7497292	0	4592283.2	0	5620518.7	4964635.4	0	5369229.4	8695023	0	4489861.5	4301863.8	0	0	0	5786962.1	5814596.3	0	0	8367335.5	6483934.5	9271452.6	0	0	11481090	0	7555112.6	0	7710243.3	4169922.7	5113147.1	4848948.9	0	0	0	0	0	0
2832	248.0928583	0	5320422.3	8262260.5	5608714.3	0	0	0	0	0	0	6615659.3	0	4231481.4	4409620.6	8674375.5	0	4319197.9	0	18827535	0	3895554.4	0	0	4497778	0	0	7316069	15079284	0	9370632.6	6766335.7	6705213.7	0	0	0	0	6814023.7	0	11403458	8933475.6	6847388.7	10842324	0	0	0	0	0	4854812.8
2833	248.0962053	64963919	88047341	87643004	67172241	33148739	38259691	20687861	13013659	34370943	30844942	119364720	36634261	42973632	50753115	54946895	41195325	38661348	41684147	79443222	23053249	41815336	30825547	52347226	57237369	82907547	90069112	108800880	39064698	65848980	82250000	59877767	70104261	57418219	49907523	87984171	51126768	103419210	75834899	40275145	44147307	130365480	41653723	48917231	52116057	48495720	29150142	56416934	16401444
2834	248.113955	0	5237393.4	0	5045300.7	0	0	13686809	0	0	0	15880343	0	0	3889469.7	19125365	0	0	0	5649339.9	0	0	0	6729342.4	0	0	3929563.5	0	0	0	7777718.7	6583725.8	7169259.8	0	0	0	0	4247154.2	0	0	0	0	7665535.3	0	0	9733258.6	0	0	0
2836	248.1292257	0	4553520.9	4196032.6	0	0	0	0	0	4327743.7	0	0	5722580.4	10352129	0	4244821.5	0	0	4170420.6	0	0	0	0	0	3170362.3	0	0	4183988.4	9433532.9	0	5006807.7	0	4477836.9	0	0	0	0	0	0	0	5375665.9	0	4658206	0	0	0	0	0	0
2844	248.9710477	8448565.4	0	0	7988492.2	0	0	0	6604627.2	4448684	0	69620626	0	4180668.3	0	0	0	0	31300501	0	11786235	0	0	28886090	0	0	9013086.1	0	0	0	0	0	5786173.7	4540182.7	0	0	0	0	0	0	7979600.1	0	0	0	0	0	0	0	0
2848	248.9897153	0	0	0	0	0	0	0	7215864.1	0	6397361.2	52102073	0	4749985.7	0	0	0	0	0	0	0	0	4852201.8	0	4853099.1	0	20697988	8928529.9	0	0	4580914.7	4012651.9	0	0	0	0	0	4640622.4	0	0	15788025	0	0	0	0	0	0	13970160	0
2849	248.9935009	0	7882794.5	0	4380986.3	0	0	0	0	0	0	0	0	0	5705276.6	0	0	4033289.5	0	16589447	0	0	0	0	0	0	13712268	0	0	0	4891386.8	0	12473199	0	0	0	0	7498998.4	0	9645309.9	0	0	0	0	0	0	0	0	0
2852	249.0030891	7777142.3	4442686.3	0	7905742.1	4556937.5	5255806.1	6450949.2	0	5190123	0	0	0	0	10582351	0	0	0	0	12648348	0	6511561	5455363.1	0	3798405.6	0	12910751	4835503.3	5039141.9	0	13093072	0	18714244	0	0	0	5265323.1	13476234	0	7890961.8	0	0	0	0	0	0	0	0	5980604.2
2855	249.0074714	379315330	160699980	66718457	207222490	164365840	82411206	99291406	215661210	298357880	69188689	148388830	78028137	130568390	75531608	111633420	210927010	75708324	65221598	163060900	202620230	86541265	65649931	115590290	73023119	105568590	206303140	141443900	220590000	108994010	199696600	119505240	269008010	107585760	147981840	264108080	84013236	388482200	192711970	304354330	173113890	163893210	89699616	222519800	91871554	124552030	125448830	151647770	80495429
2857	249.0169413	10247314	10879323	4860173.3	6627178.5	0	9999320.7	0	0	7300486.4	6253281.3	25664498	6556923.2	9045207.5	0	6459165.4	0	5390006.5	7471473.7	8758457.4	9474140.8	4816995.2	0	5238952	5307297.1	0	9828539.3	5126094	0	0	26438895	7679592.1	14026914	4197360.7	0	12766275	0	7647910.4	0	6958894.6	0	0	0	0	0	4079154.2	0	0	0
2858	249.0186971	6781462.1	5254367.2	0	5967342	0	3816284	0	0	11417226	0	0	4733822.4	4039963.5	6989166.3	0	0	0	0	6238269.3	10680160	0	0	0	0	0	8798910.8	0	0	0	5757810.4	5031531.7	6121638.4	0	12468522	0	0	7227434.1	8286261.6	11237682	4624439.8	0	0	0	0	0	0	0	0
2864	249.0323157	0	0	0	0	0	0	0	3902348.6	0	0	4379090.1	0	0	0	0	0	0	0	0	0	0	0	4299207.8	0	0	6046170.5	0	0	0	0	0	4526788.4	0	0	0	0	0	0	0	0	0	0	0	0	9378449	0	0	0
2867	249.0381114	199148730	70467207	26958138	123574040	31609421	90085122	35386699	15667928	59134128	46002311	278342690	47637924	28757250	35651988	74363980	35687897	50870239	55284764	120347880	92200330	51149835	184233290	50598099	26385100	187386260	86552550	45830013	46908397	65705493	229712160	63700375	163527890	33650970	23412816	214018160	70478062	168752340	76021084	73104474	25668706	10018848	22904671	19736628	32287102	64703388	17764534	73250390	27956611
2868	249.0517108	0	6942627.5	0	4321202	0	0	0	0	4440138.4	0	0	0	0	0	0	0	0	0	4242051.5	0	0	0	0	5095655.2	0	6948353.8	4676314.5	0	0	10115387	4132469	5575279.2	0	0	0	0	5105134.1	0	0	0	0	0	0	0	0	0	0	0
2869	249.0535193	6418652.8	9760167.3	21189979	12846390	4839786.1	7925023.6	0	22871286	7985614.1	10779042	9678911.1	10162114	29885216	5680818.8	18087021	4903669	9736956.1	11015740	4149255.6	20297130	10156584	12584035	9857778.8	21692651	0	4777349.5	13983647	5274508.3	0	8788543	19211705	7630066.9	12920121	0	0	5471371.7	8134001.8	8368251.1	8641146.1	18913412	4996033.9	15660414	16671827	0	4710650.2	13389267	0	6603425.7
2870	249.0551094	0	0	7515358.6	0	0	0	0	0	0	0	6021698.5	0	0	0	0	0	0	0	7520778.8	0	0	0	4744566.5	0	0	4661832.5	8809890	0	0	5466434.6	4907324.1	5938806.4	0	0	0	4361550.9	6307188.9	0	6543997.2	6398342.8	5390277.4	0	0	0	0	0	0	0
2872	249.0616004	34595053	11588792	21463404	16428358	10726522	41732911	15588986	17022214	31808734	20654768	45497424	24864721	10260016	38064579	40472703	17948164	17327627	19660876	38994201	44299708	7841591	14856051	12687107	9159931.1	32007621	36275222	24134576	26246173	31250501	45674833	45606346	29884165	8560328.5	19868797	80912552	10127387	18406658	22399883	31501451	33731221	45008979	30578063	10572131	23650732	15859146	21847779	29656712	11629746
2873	249.0629498	13659120	18545851	13545839	13950281	24938108	5325105.5	0	0	8268768.7	0	0	8790483.8	4849170.9	17655238	13555586	18348038	11721998	22177871	16426012	0	13954874	18215798	9862406.1	13071102	0	7754648.8	23100851	35762208	16232008	13058900	10831309	11519752	16422731	18322048	13229227	17551134	30334725	11171214	18662542	15237528	20651606	11154321	24227430	0	0	8333797.5	14509706	16170421
2874	249.064769	0	0	5982066.6	0	0	0	0	0	6229092.2	0	0	7330391.5	5854518.3	0	5006789.8	0	4016145.4	4761682.7	0	0	0	0	0	0	0	0	10115511	0	0	0	5374865.6	0	0	0	0	0	0	0	0	8043548	0	0	0	0	0	0	0	0
2875	249.0727883	0	0	0	0	0	0	12467089	0	0	0	4560039.3	0	0	0	0	0	0	0	0	0	0	0	0	0	0	5131436.6	0	0	0	0	4723299	5113373.5	0	0	0	0	0	0	0	0	0	0	0	0	4481760.6	0	0	0
2876	249.0768076	0	5707991.9	19405196	0	0	0	0	5744548.5	4803067.7	0	4503664	0	0	4591073	18920096	0	11749161	0	3999673.1	0	0	0	4974114.5	17435929	0	0	10107858	0	0	0	20324332	0	10403943	0	15481035	0	0	9186217.4	17703850	7412918.5	0	15095214	0	0	0	8710143.8	0	5524048.8
2877	249.0801905	0	5133918.8	0	0	5015069.5	0	0	0	0	0	4809591.1	6222581.3	6983764.9	0	0	0	0	4391793.8	6495296.6	0	0	0	0	0	29452782	5366843.7	5331033.6	4920578.5	0	7512441.8	5591539.6	11182126	0	0	0	0	6899752.4	62799280	0	8434621.7	0	4818997.2	0	0	0	0	0	0
2878	249.0880982	7390499.1	10752239	9441956.1	4327228.7	4317420.7	4463202.5	5643567.4	0	6400018	3957151.5	6495367.7	8066820.2	5048420.6	7233527.4	7955512.7	4728499.2	6654014.2	7697025.9	0	8058868.2	0	0	8108857.5	5897648.3	0	8856395.6	12951019	9764946.8	0	8363403.2	8807556.9	6691390.9	5003900.6	0	15109860	0	7550648.7	10185920	14640834	6152399	6217485.7	8287941.2	0	0	4645502.4	0	0	9056743.6
2879	249.0899211	0	0	8264872.1	3998336.7	6195120.2	0	0	4992574.5	0	5946466.7	0	5208839.9	4743016.2	4709114.9	0	5120182.9	0	6135941.3	0	0	4461484.3	5562792.7	0	4761908.3	0	0	0	0	0	0	5675209.1	0	4256895.9	0	0	0	0	0	0	5863506.7	4811025.6	5007560.5	0	0	0	0	0	0
2880	249.0979756	16604471	26849028	6156985.1	27890065	0	6377461.8	47530435	0	6667685.5	0	15559836	0	8108152.4	3888138.8	13731790	4554821.2	6774224.9	18800790	10418791	12411913	5163259.4	4478264.4	21816654	32294724	22127124	35090528	11577089	5396839.2	0	13308577	11795739	17891669	5164111.9	0	15713531	0	12917069	10382292	13714902	12676069	7218210.9	10151130	0	0	16150546	7605544	94234324	8309755.5
2881	249.0995353	6965946.3	7625991	8877116.3	7961492.5	4388418.7	4203000.7	0	0	4379112.3	0	15413408	5050906.1	5010555.4	5658894	6004945.4	0	5784531.8	0	9623914	0	4311550.3	5369147.3	5073745.1	5521990.6	0	7706339.1	15448068	4665834.1	0	9310372.4	5753502.1	7218136.5	5466003.3	0	0	5872483.5	12539472	6410326.8	0	5213799.9	14646438	4300700.8	0	0	6068245.4	0	0	0
2882	249.1132273	13401942	6618659.4	8641497.4	6217136.6	17704669	5160211.5	0	4215788.4	5689155.5	4073099.9	10578108	9738549	4770966.5	9620265.1	12346608	8609889	7646446	9775540.8	11220615	9555497.6	9833112.4	11142613	6446188.8	8879458.6	0	5904894.8	11896866	14552966	14748847	11595459	13852220	11658615	6213421.9	0	23358237	7166077.8	14749292	10723570	41692406	9798661.9	13593796	9346808.8	10034633	0	6607024.1	8141381.3	0	10221851
2883	249.1166183	0	5380010.5	5839712.5	7574583.6	8352739.8	5207322	0	4178419.4	5061450	5695377.6	5778883.6	9276475.4	0	10292528	4311798.9	6144999.3	5605556.8	9885115.7	10112654	0	8945310.8	0	5152115.4	6070505.2	0	6407173.8	7988521.9	4857996.9	0	10915530	6374979.7	6453117.8	4299316.8	0	18595109	5702916.4	7898995.3	7128824.8	7594236.7	7805453.3	6916299.5	0	0	0	0	0	0	0
2884	249.134329	0	4758607.3	0	0	3902341.8	4663740	3854092	0	4463085	0	4273640.7	4771549.7	5460672.3	0	0	0	0	5014495.5	6771252.2	0	4998848.4	10325758	4700184.1	0	0	5532457.9	5875664.9	0	0	5754609.1	0	6300580.9	0	0	0	0	4749079.6	0	8134433.3	0	0	0	0	0	0	0	0	5184068.7
2888	249.9849617	0	0	0	0	0	0	0	0	0	0	5369708.4	4904913.3	4608098.8	0	0	0	0	0	0	0	0	0	0	0	0	0	4769840.6	0	0	0	0	0	0	0	0	0	0	0	0	5022395.6	23684158	0	0	0	0	0	0	0
2890	250.0115474	1922378900	99210874	124859220	32032499	25255335	126137960	152078580	0	112573490	121035600	190071840	95522053	36200600	85044514	33929382	23910339	90998571	303889370	628749590	52554158	20857662	65178771	172612770	18029685	32114150	91248556	72133612	21247414	66541038	44216712	49702404	74878267	15187358	95196590	29157147	17513021	53324974	382448890	69616708	50812598	61493369	27729722	21109710	34460917	35519269	30618111	48506463	106931000
2892	250.0180794	0	0	7789921.1	0	0	0	0	17023606	0	7171928.1	7098034.4	0	0	0	4689204.3	0	0	7637738.8	0	0	0	6796447.6	11413681	17300611	0	0	4530554.1	0	0	0	8000786.8	0	6359850.9	0	0	0	0	0	0	4943173	0	11761736	0	0	0	12339724	0	7264197
2894	250.0252153	0	0	4952048.2	0	0	4914181.8	4395154.1	6178820.5	0	5024356.9	0	0	8270003.5	0	0	0	0	0	0	0	0	0	0	8267409	0	5870024	0	4959569.8	0	0	6179875.1	0	9835961.2	0	0	0	0	0	0	5386452.6	11263639	6759766.7	0	0	0	0	0	9197395.4
2895	250.0367158	0	8468143.2	7408008.9	10182439	10009048	8741020.6	4557097.3	0	8720742.3	9298809.4	8564314.3	10697015	10523851	0	4226461.6	11438321	8194139.2	13234961	7262152	0	3877165.9	5354563.7	10671831	4322345	0	8862175.9	6611747.6	4694505.5	0	0	0	0	11619024	0	0	13873006	6768225.7	0	0	18959086	5847728.9	4902126.4	0	0	4789206.5	0	0	0
2896	250.0390973	0	11468724	9494670.1	6431788.5	6849884.9	9217441.1	0	6522464.1	0	3921725.9	22848607	6410427.1	3997583.3	10532697	10357474	6832117.6	0	4604950	16318029	22785001	8989170.4	5560392.6	5557340.2	5551405.3	41332258	15546085	18667049	7032814.5	0	17271238	0	27542904	5111764.7	12014308	16977242	3786482.9	17679591	9314738	15447933	14388467	18372278	0	0	0	13212251	0	13108889	6097135.9
2897	250.0398357	22548669	0	0	0	0	0	8187951.7	0	6475564.8	0	0	0	0	0	0	0	7137249.3	0	0	0	0	0	0	0	0	0	0	0	0	0	11102276	0	0	0	0	0	0	0	15402623	0	0	9343989	0	0	0	0	0	0
2901	250.0582024	9925858.4	11636956	4393718.9	5013587.9	12061698	7966918.6	5830740.8	0	6812305	5475103.8	8441223.8	6406240.6	0	18402175	9748236.5	9171224.6	11232389	4168253.8	13508983	8359442.6	4698519	0	5269379.9	4605011.9	0	25846284	18054740	11351062	14681167	19369968	9022572.6	11399587	5221754.7	13184521	18888582	9445527.6	17899278	10803033	15126181	9002525.1	28315872	7307675.2	0	0	9594241.4	0	0	5030166.6
2908	250.0720945	262573310	240025340	410219480	526622580	63823389	67182306	65466737	170566370	195927210	142255030	146838690	111836540	103909650	568628630	750239020	164513070	366614430	83063898	1456616900	157193780	84603825	175813900	262552860	96765680	1037972100	156198950	118803570	305514550	129527400	419830290	1055931000	509281730	534188310	694570530	367387050	150571190	1060482300	555259250	2438282400	399661880	160364800	176770490	75827784	121891180	1281366900	188988020	301256420	197694390
2911	250.0754386	42250502	37558017	29859804	31950712	28060708	28188905	13939320	15104489	32818355	25428415	71441580	23366018	21541145	33719713	32331059	35511608	26167206	19212897	48112028	36999736	21470648	21260559	24682279	34628343	53031538	40559663	66397306	39214137	47232627	62581271	29449875	49946057	15112989	40948267	75477421	21395641	53665074	33359227	53192905	33870659	59787526	32936383	22337103	24767347	22170532	25719930	31235815	17825210
2912	250.0833456	0	0	0	0	0	0	0	0	0	0	0	0	0	0	6073924.2	0	5746357.4	0	7250860.8	0	0	0	0	0	0	0	4357515.7	5117769.5	0	5836712.1	0	0	0	0	0	0	6007106.6	8294283.7	0	0	0	0	0	0	0	0	0	0
2914	250.0932507	15187499	9616678.3	9480450.1	7301789.4	8595270.4	8252811.3	4230428.2	4812172.4	8525782.8	4056158.7	9936082.3	7829413	6898236.4	8227524.9	10680666	5510617	6196424.4	8213381.5	16168386	10355550	6030041.6	8350001	5727820.3	3300507.3	0	11845460	13461666	10305118	0	15847742	7398074.4	10373617	3898368.3	9306701.6	13362390	5623899.5	11180887	6670367.1	11101423	7684458.4	13373486	7934180	0	0	8648135.4	0	0	4020702.2
2916	250.108455	9788745.8	16859462	16282659	9270460.9	4232420.3	5115561	0	6455979	7861749.2	7980026.1	13322483	10186435	13978459	12418019	10559356	4723636.8	9664485.7	13987749	11989987	8405374.7	12404983	10020174	16479084	7904057.8	22602427	11243891	14006980	8897917.4	0	11541088	11339996	10328339	5876190.7	0	16151545	5684344.9	11443319	10514366	16956686	7854731.9	14290767	12992004	0	0	6462565.6	0	13480749	7189501.2
2918	250.1296688	0	0	0	6600425	4355213.3	0	17954278	0	0	0	0	0	0	0	20983723	0	0	0	0	0	0	0	0	0	0	4917662.9	0	0	0	0	0	4709058.2	0	0	0	0	3937059.6	0	0	0	0	0	0	0	0	0	0	0
2919	250.1448522	0	0	4257456.9	0	3788459.1	0	0	0	0	0	0	0	0	4067244.1	0	0	0	0	0	0	7736251.8	0	0	0	0	0	0	5548744.3	0	0	0	5054051.8	0	0	0	4932159.2	0	0	0	4960604.2	7336607.8	0	0	0	0	0	0	0
2924	250.94488	0	0	0	0	0	8044699.1	0	0	0	0	4670988.4	0	0	3941491.5	0	0	0	0	0	0	5590713.1	0	0	0	0	0	5218329.4	0	0	0	0	0	0	0	0	0	0	0	0	0	0	0	0	0	0	0	0	0
2930	250.9689332	0	5211234.9	0	4406982.3	0	0	0	3963119.7	4772399.2	0	4328224.2	0	5392805	0	5457268.5	0	0	4931861.7	0	0	0	0	6968680.5	6332949.3	0	4521320	5480527.8	0	0	5392232	5808358.9	5278873.6	0	0	0	0	3934334.8	0	7791138.4	6361855.3	4272134.1	6119819.6	0	0	0	0	0	5018081.5
2932	250.9843227	0	6324611.8	4848642	4274918.5	0	4539945.3	3866550.4	3932046.6	4985933.7	4374054.2	4136961.4	0	5318084.4	0	4951702.9	3836865.5	0	3971765.4	0	0	0	0	4473993.1	5957556.6	0	5999751.8	0	0	0	0	6280073.6	4618044.2	0	0	0	0	3954207.1	0	0	0	8666344.6	0	0	0	5339713.9	0	0	0
2934	250.9954915	0	10238875	8031898	9870590.1	8361516.1	10086783	4279885.2	0	10715108	0	10482521	11041938	11531355	0	4698991.9	0	7718049.2	13576909	7948651.6	0	0	6646667	19215009	7215435.4	0	7819935.1	9066123.6	0	0	0	0	6426965	5642572.5	0	0	6919350	4374838.9	0	8231002.7	0	7536769.2	0	0	0	4869784.3	0	0	0
2939	251.0188657	0	0	0	6650799.4	12260698	0	0	8367444.9	0	0	0	0	0	0	0	0	0	0	0	0	5406279.6	0	0	7253627.7	0	0	0	0	0	0	0	0	5861500	0	0	0	0	0	0	4930030.6	0	0	0	0	0	0	0	0
2940	251.020562	0	0	6429776.5	5826738.6	0	0	0	0	0	6346471.8	0	11175108	4186126.7	0	0	4716292.3	4019793.6	6167808.7	0	0	4292426.9	0	5363284.5	4522303.3	0	0	4948867.9	0	0	0	0	0	5383423.3	0	0	5224550.8	0	0	0	0	3958713.4	0	0	0	0	0	0	0
2941	251.032758	0	0	4867050.8	4851532.6	0	0	0	5496369.4	0	0	4798377.1	0	3968102.5	0	6518403.3	5154458.9	0	0	0	0	0	0	0	6480152.1	0	0	0	0	0	0	0	0	0	0	0	5122366.9	0	0	0	0	0	0	0	0	0	0	0	0
2942	251.0407069	9919442.4	0	0	0	0	0	6294698	3969153.7	0	0	0	0	0	5382325	11922325	0	0	0	6978254.4	13255780	0	0	0	0	0	4083196.6	0	0	0	0	10971401	12437563	0	0	0	0	0	0	7252922.3	5526175.2	0	5972258.4	0	0	4190899.5	0	0	4558709.4
2963	251.0573738	11295989	0	0	0	0	0	0	0	0	0	0	0	0	0	14025146	6716488.6	0	0	0	23475849	0	0	0	0	0	0	0	0	0	0	12112686	16405089	0	0	0	0	0	0	0	8300484.7	0	0	0	0	0	0	0	7465367.8
2966	251.0593968	9705721.4	4839203.6	0	4305028.6	0	0	0	0	5053285	0	0	0	0	4606042.7	8178110.8	5718860.4	0	0	6603255.2	9655949.9	0	0	4261542.3	3310542.7	0	4953124.2	4294300.6	0	0	0	8598322.8	14215781	0	0	0	3925170.8	0	0	7109858	6084040.3	4152463.6	6351305.9	0	0	4250201.3	0	0	5718940
2969	251.0674415	6372362.2	0	0	4463637.7	0	0	0	0	0	0	0	0	0	0	4879953	0	0	0	6054792.8	7866014.6	0	0	0	0	0	6126644.6	0	0	0	5324485.5	5258053.2	4893815.5	0	0	0	0	9185741.8	0	6404338.8	0	0	0	0	0	0	0	0	0
2970	251.0691718	12759310	15032120	19199034	22386585	12448189	10921361	7786724.6	15752891	12201337	15604928	9584119.2	14576676	19584753	13042542	17373653	12176734	8140592.8	14307686	9522700.6	16487842	10279209	14852251	11506491	12172771	0	5662776.2	16803634	10302788	15622799	14279370	18103113	12691067	16487649	0	0	8200646.1	16986962	14691163	14826231	22292959	13331878	11513310	14469162	0	9313389.1	17426434	0	4651951.8
2972	251.0772443	68085023	17735498	11191115	32095658	10026701	13911201	47578485	10468811	22130313	4726222.6	13224201	7791155.7	7122177.5	14198399	94641639	22788717	4481536.7	14101367	38858270	29229748	7507896.1	6867370.6	11404875	0	68096799	25009225	13958212	15866197	22792352	49660636	62626651	46615182	11001841	15705561	48818866	7042517.8	13499491	11154795	29118728	10238961	17551800	28799471	0	0	88861565	15779346	0	10719425
2973	251.0785896	17645857	8129868.4	10684750	16765357	13531088	13241764	34077048	5935566.1	11209612	8282961.1	12265484	0	0	30816641	14961897	9550447.9	16627523	7954681.4	39898657	9080758.8	17062203	14726573	16424782	21795574	0	34905164	14840903	16944728	18218659	23250655	0	32351889	10883828	20590043	21123253	27767896	30546789	21863790	22662922	17894900	11825595	8901874.2	9596477.4	0	22939776	8360595.9	38543176	14148804
2974	251.0804056	0	9249872.3	7143506.2	11130801	0	7976871.9	0	5624401.8	5910799.3	19709141	17594895	20594490	16624648	6441348.9	5455085.3	4454387.5	7832262.9	12616061	0	0	5501502.2	4872752.6	11664722	13077242	0	11535440	10885452	5846108.1	0	0	4866402.4	5486484.2	6340983.6	0	0	5816668.2	0	0	0	9311224.1	0	4491509.9	19925569	0	0	0	0	6318918.9
2975	251.091585	0	0	0	0	0	4618302.2	0	0	0	5705704.6	0	10296656	6038302.3	4500123.6	0	5747719.7	0	4993428.3	0	0	7112019.9	4786631	0	0	0	0	12176485	0	0	7496700.2	0	0	0	0	0	0	0	0	0	0	0	0	15365464	0	0	0	0	0
2976	251.0924946	0	8039274	18736236	14676426	0	0	4505236.5	4260842	11909800	0	5137961.4	0	4802592.6	0	17184265	0	13402719	0	5798079.7	0	0	0	5754859.2	12292371	0	5267560.8	11838055	4621684.9	0	0	18066814	8433071.8	7536272.1	0	0	0	7694594.8	11699850	93238568	10236691	8739033.9	13435407	0	0	5115292	0	0	5945568
2977	251.0958467	0	0	0	0	0	0	0	0	0	0	0	0	0	0	0	0	0	0	0	0	0	5615311.1	0	0	0	4091375.8	0	4774140	0	0	0	0	0	0	0	0	0	0	13477935	5922458.6	0	0	0	0	0	0	0	0
2979	251.1037515	9266517.7	6449282.1	11133829	6108898.2	4788353.1	4431958.3	0	4656128.9	0	0	6967489.5	4974696.1	5241719	4889715.9	11836962	0	8882292.5	6335917.5	7177816.2	8366061.8	9033323.3	3923902.7	6230658.9	5919914	21848410	7614592.4	12843648	7092492.3	0	16708376	13598103	8479561.3	4886950.6	0	12265711	4669449.7	13725850	9790113.1	17440064	9063724.1	9939699.2	12181031	0	0	7894706.8	0	0	10827511
2980	251.1055386	0	0	0	0	0	4018649.5	0	0	0	5683714.1	0	0	0	0	0	0	0	4048241.4	0	0	4955054.8	5813346.3	3870726.5	0	0	0	0	0	0	0	0	0	0	0	0	0	0	0	0	5296368.2	0	0	0	0	0	0	0	0
2981	251.113641	15867498	18662295	9916826.2	9275382.8	3832532.6	9493225.7	0	0	13480146	4642065.1	11044695	0	0	11517896	13891128	0	4337415.7	9919170.1	28314222	13048323	5761662.3	9040370.1	87608727	0	21938032	13672597	8868246.4	5560352.9	0	8821550.1	8571949.5	24044255	4028795.2	13791776	20465414	4689756.9	14341807	7574965.3	21982037	14914370	8625161.3	13659196	0	0	9775814.6	8207192.6	0	5787660.1
2982	251.1168067	0	0	5240736.9	4881533.7	0	0	0	0	0	6150678.5	0	0	4107473.9	0	0	5476662.5	0	0	0	0	4241412.6	8817656.2	0	0	0	0	4284509.5	0	0	4917685.2	0	0	4403520.9	0	0	0	4131637.9	0	0	4552521.3	0	0	0	0	0	0	0	0
2984	251.1288829	12886922	9578423.5	17076923	13104407	16588851	8143112.1	4750687.1	4152435.5	8338417	4161708.7	8796791.6	18150810	7165290.4	11035367	16862810	15101645	8620965.8	14255330	12977807	16136485	15011484	26108688	6545591.4	14901086	0	9683892.6	24317369	15321793	17099533	20429136	15044048	18932994	9232985.1	14384703	19665705	13862331	18013135	12689876	21665141	17437284	34088491	10066524	13172900	0	4910053.4	0	13929141	13795115
2985	251.1401215	0	0	8169427.8	0	6091592.6	5544350.4	0	0	0	0	6024719.8	0	0	5309693.5	7448563.4	4689121.4	0	4808697	5936551.6	0	0	0	0	0	0	4336396.4	7729618.6	0	0	5601641.4	7627497.3	9010203.3	0	0	0	4424912.8	5601255.3	0	0	0	15871557	5614963.7	0	0	0	0	0	0
2990	251.9973625	0	0	0	0	0	0	0	5529756.7	0	4916959.4	0	0	0	0	0	3890591	0	0	0	0	4554288	0	4083738.4	5904734.8	0	0	0	5003868.2	0	0	0	0	6975158.9	0	0	0	0	0	0	5569280.1	5542729.8	4421386.3	0	0	0	0	0	4457140.4
2995	252.0158611	22886090	0	4323528.6	0	0	5789811	0	0	0	3942273.2	0	0	4813696.3	0	0	0	4615668.8	4551072.1	7389485.6	0	0	0	5169025.3	0	0	0	0	0	0	0	0	0	0	0	0	0	0	0	0	0	0	0	0	0	0	0	0	0
2996	252.0183631	25259728	12094760	7161294.2	9237619.2	6835858.9	7013111.6	7032075.7	0	10256378	0	14146042	6520706.8	5438853	11729654	13507883	6225606.6	6997114.1	5988773.7	20934707	18350276	6123480.8	4558694.2	5760518.9	3489674.3	20176731	10285819	9624734	10797320	14482533	24811825	12394931	25875169	5164129.7	0	16111426	7070608.3	14527018	8045556.9	17635548	8024751.4	16433657	0	0	0	8421362	0	0	0
2997	252.0295726	28480743	38427456	13345895	35576715	9392169.2	50558478	4213411.1	0	29619217	12960154	153273620	36798617	15948444	16596749	12837444	0	29968016	45331517	68660812	24379612	6076334.8	13421052	20396318	0	28217204	30539795	12698808	5000992.3	22932093	12245834	15464909	18594043	0	50783546	0	15819431	29157186	15439116	45290740	8465480.6	7419410.5	0	0	32603312	18546441	0	38603600	0
2998	252.0391046	66143483	17906517	17080955	71446432	29304636	114669090	7760438.5	6505458.3	26417700	23917484	143766820	64390316	27684528	38399265	35445338	19564909	53540515	52014161	55178849	33070834	26346625	74447887	22873907	12020149	38444938	32652327	18761677	11466036	26509457	38295392	19699170	28143376	20704907	15442253	14769522	46854073	42852694	20245280	29988105	8424030.6	0	10641891	16997356	0	21160732	0	52190053	26024331
3001	252.0545661	28112156	0	0	0	7595355.5	10456384	9380950.3	0	11422276	6504264.5	17902921	11354828	0	0	23642748	9013642	11975362	8334705.7	30132867	56465172	6987935.1	7237933.7	9662547.4	6180053.4	22655405	0	16851441	0	21932210	26706820	0	37119796	0	10180971	0	0	0	0	19507498	16021889	20122699	0	0	0	0	0	15672198	0
3005	252.060123	0	0	5378217.6	0	0	0	0	0	0	0	0	4809814.4	0	6653899.7	5408776.7	0	0	0	0	0	0	0	4109023.1	0	0	0	0	4611040.6	0	0	0	0	0	0	0	0	0	0	0	0	4452055.6	4480848.1	0	0	0	0	0	7701175
3006	252.062585	0	0	0	0	0	0	0	0	0	0	0	0	0	6010832.7	4049038.9	0	0	0	0	0	0	0	0	0	0	0	0	5108005.3	0	0	0	0	0	0	0	0	5722888	0	0	0	4586205	0	0	0	0	0	0	0
3007	252.0644229	16690993	13185419	17147059	15562709	9972334.7	14207316	0	9039782.3	30425176	20173274	11052382	12664799	12077540	8446548.5	25897619	12704157	12639957	15110790	27200665	27746089	12494515	5423681.2	3940328	8490218.1	0	12151645	6692103.1	18877545	20571847	23307162	25127452	11083338	10705343	0	0	11917803	16061836	0	8362047.1	21802647	19451489	13545241	33928736	0	5514448.1	0	0	0
3008	252.0738635	0	5439775.5	0	6110185.6	0	0	6426366.8	0	4670955.1	0	0	0	0	9095783.8	5357608.5	5502638.6	4204007.7	0	8431277.9	0	4216133	4606675.9	4796156	4665533.9	0	8879600.4	11251997	0	0	13152943	5980977.5	8009567.8	7726034.5	0	0	0	4822560.1	7331815.5	6553299.3	12920236	4716533.8	4888493.2	0	0	0	0	0	0
3009	252.0756675	0	0	0	0	0	0	0	0	0	0	0	10853365	0	0	0	0	3912171	5047966	0	0	4699592.6	5823575.4	0	0	0	4584564.6	9834528.7	0	0	0	0	0	0	0	0	0	0	0	0	5900208.6	0	0	0	0	0	0	0	0
3013	252.0877155	90002786	81668029	53908710	130101260	37202333	34945667	91779484	32119510	54911111	24716293	39772560	34132238	39665940	59385220	90506952	34524105	52186883	28800183	167032520	43964253	49752800	28108399	45595033	28880154	174486520	105457810	91049532	86685850	50726648	99302351	84882513	96935807	71254255	85720494	91415524	45599770	96708030	125138310	173243760	57781452	49541782	75681355	34978384	40272165	128535420	37840336	68022223	93410289
3014	252.0989836	7528313.2	6388181.7	7129215	7738527.2	4487091.8	4456217.4	0	0	5098014.4	0	4756968.8	5093156.3	5823019	0	6111713.4	0	0	4845582.6	4751717.6	0	4643446.3	0	4356912.6	4933297.8	0	7770789.3	11183702	9290162.2	0	7314152.5	4071018.7	9547161	5219973.4	0	0	0	7967957.4	7635483.4	0	0	6114479.1	0	0	0	0	0	0	5395080.2
3015	252.1241231	0	4736267.5	6476085.9	3995604.9	0	0	0	0	0	0	0	0	0	0	4297114.2	0	4542667.1	0	7167517.1	0	0	0	0	3349862.3	0	6626138.3	5155855.4	0	0	0	6472612.2	5570514.1	0	0	0	0	4711947	0	0	0	7013864.2	0	0	0	0	0	0	0
3017	252.1353605	0	4391971.9	6262094.7	0	0	0	0	0	0	4022748.9	4904951.9	0	5991669.4	4024677.4	4608307.3	0	0	0	4754870.1	0	3997629.1	0	5198334.5	4228221.4	0	0	5932969.2	0	0	0	5177533.8	0	0	0	0	0	4399523.1	0	0	6729783.4	4435841.3	0	0	0	7812576.8	0	0	4041171.9
3036	252.9846113	0	4927826.6	0	0	0	0	0	0	0	0	0	0	4911569.9	0	0	0	0	0	0	0	0	0	0	3871403.5	0	0	0	0	0	0	0	0	0	0	0	3914511.7	0	0	7774844.8	10234045	0	0	0	0	0	0	0	0
3041	252.999958	0	7854707.9	9986239.7	5381672.9	0	4775347.3	8952330.8	4841196.3	7369938.7	6327963.6	13801305	0	7535857.9	0	8337890	0	7480087.8	9851712	4818488.2	0	0	0	14598445	5164171.2	0	7118617	4746219.7	0	0	0	11719806	0	0	0	0	4138286.3	0	0	0	5964256.4	4490348	7363051.3	0	0	5049422.5	0	0	0
3045	253.01361	0	7374353.6	0	0	0	0	0	0	6579950.8	0	13109879	0	0	0	0	0	0	0	8745430.5	0	0	0	0	0	0	5324598.3	0	0	0	5477528.7	0	9024967.9	0	0	0	0	0	0	9605179.6	0	0	0	0	0	0	0	0	0
3046	253.0231886	17826077	8514726.6	5917554.8	6828506.8	0	5460962.5	6313915.8	5344028.5	9988354.4	5985478.9	15831948	6592359.2	7860898.3	0	9277975	0	4626117.9	8009841.5	9471723.6	0	0	5481524.9	0	3690043.9	0	8907466.8	4261153.8	4616663	0	19352111	6059188	23534046	0	0	14761599	0	8629903	13446936	9083216.4	5626261.4	4803681.5	4363805.2	0	0	6015230.3	0	0	4698552.6
3047	253.0322013	0	6867258.2	5964678.9	6332782	6627197.9	9158132.8	0	0	6396309.1	5499991.5	11402143	6708217.4	0	13867287	0	0	7920216.3	6888836.4	9572607.9	0	4616604	5929926.9	8261490.3	4390095.2	0	8517469.8	10140599	7916266.2	0	7733571.3	4889416.8	7837682.8	5322747	0	0	6354670.8	8378274.6	0	0	0	9357301.6	0	0	0	5564048.6	0	0	0
3049	253.0466388	13264207	0	0	0	4503323	0	0	0	0	0	5710143.2	0	0	6001333	0	4731352.6	0	6378403.4	7406112.3	12589484	0	0	0	0	50750579	6814332.6	0	6034696.8	43804409	9229924.5	0	8933396	4209944.6	9257265.7	30248118	4876683.7	0	0	0	4181194.5	0	0	0	30808254	8103086.5	21507902	0	8049995
3050	253.0484086	0	4804317.8	5969322.9	0	5742622.6	0	0	6863248.6	5930166.4	6494197.9	0	0	4095318.4	4181016.5	5215440.5	14067676	0	3995431	0	0	5439676.1	0	0	10058225	0	0	5486555.6	7268748.8	0	5093993	7240558	0	4001372	0	0	0	0	0	0	6817870.8	6681498.5	7788115.6	0	0	0	0	0	4733390.5
3051	253.0499991	0	18168801	13936686	10756116	13356322	12871449	0	0	0	7134456.6	20783559	14454941	9456857.6	18983228	16503637	9179102.3	17132668	12654762	25796392	16931764	12341567	11622378	11402392	7823604.4	24690299	20988548	19957983	7565200.1	19789056	19519596	20345586	24243740	7155871.7	19282233	15680702	9502610.6	20993481	14243408	15974282	0	27060510	5947734.9	8912919.7	25474757	15218998	11593028	22119431	8550610
3052	253.0506933	40766808	0	0	88119318	0	0	9304181.6	0	18079803	0	0	0	0	0	0	0	0	0	0	0	0	0	0	0	0	0	0	0	0	0	0	0	0	0	24099520	0	0	0	0	24477524	0	0	0	0	0	0	0	0
3053	253.0564009	98833764	12320239	11213629	20098594	7561519	27227174	24216961	23029409	37933127	3945348.5	8771540.8	6722346.4	5905126.5	19410249	104771430	34447082	28008584	5598648.1	56353590	183087040	14886988	0	5933734.3	14726146	0	21148817	8271598.8	17244318	0	10354555	92435712	145362990	8835756.9	32769350	23588046	7048223.2	14287575	17826653	51118488	54301025	13154093	36848228	0	29845714	4736578.8	0	73148436	58723295
3057	253.0693217	0	0	0	0	4229577	0	0	0	0	0	0	0	0	0	0	0	0	0	0	0	0	5464336.8	0	3942685.1	0	0	0	5148472.9	0	0	4753310.3	0	0	0	0	0	0	0	0	4948542.5	0	0	0	0	0	0	0	0
3058	253.0717526	12691077	11493648	28047711	11231556	5623501.6	4171716.8	7417249.7	8849600.8	10434150	0	12216566	6823497.2	10005767	6763241	29629830	6952967.7	19169447	11605721	6068440.5	17759204	5993834	9317397.8	21278663	21306658	27963565	8362930	16046866	10370238	13419823	13501086	31532324	18434638	14656973	0	26496242	5643326	12989944	16289149	33663418	18344324	10324816	17535622	9742149	0	16078178	9252463.7	15218230	9964031.8
3060	253.0830128	30164381	61628457	51009912	48665692	40929636	24942172	20067769	27278040	32574590	20764470	43955727	38003936	21681438	40886656	59336608	18241821	49351358	33470705	37147506	54888445	34012800	160599080	29052383	31718202	74790086	39143626	65918764	35860694	41931591	45223096	54843710	53560424	24441060	33133947	81310989	29800404	60349968	59227541	89488850	80358814	37353321	39447198	27436636	0	30803833	29130118	41894991	18617368
3061	253.0848208	8738208.3	12551725	11554172	14821728	4109479.4	7433311.3	6828348.9	11380188	9456001.4	8833593.3	7400211.1	8431587.8	14807586	9098500.1	10025380	6922016.4	0	9960436.5	6891253.5	14400258	0	0	5017699	8552509.7	0	6739661.6	8808496.1	5296538.2	0	8913084.5	8113730.4	11837804	9764583.5	0	0	5827288.1	7274516	6376088.2	0	13439394	8268781.6	9229218	10565728	0	0	11703690	0	3974299.3
3063	253.0928837	52641202	98215998	39343501	105828460	56174968	51680880	171340240	15315181	69276818	19497800	69801509	32319732	21967155	35925397	154224570	30638896	29237969	31753478	93665160	171347990	23319188	10874944	30643700	10082382	75324637	168878300	58187587	38368491	78978908	95384783	84880725	62460031	30315768	91772303	95839524	54305768	103867940	85091753	114415080	32314804	46486400	40296115	12829297	26250012	104012690	25665434	49683557	53249068
3065	253.1081616	27447762	29572191	36532655	18321554	19830167	6809742.6	11210990	9959948.3	15561905	12265829	15066183	20622611	13873491	18281396	34140121	11370573	16008432	14984998	29899690	18740790	16833714	22165087	15356949	34460527	26344703	13542399	20298086	26431756	25476989	25840883	31080824	48494754	17850135	24403886	38434120	22423559	37971526	15376329	55775752	19985879	32468899	19453652	16861329	0	9684397.4	12415416	36921478	18030668
3066	253.1193824	49377770	27757688	63247816	83792042	48496045	36404902	18526214	27124003	55135432	9551481.7	20956767	27467050	31223146	45985227	77422579	61709154	23489286	21596990	23286211	36541519	52144840	12527989	20166189	53561222	21552921	32867608	51218304	27776292	56545173	51037452	64808338	26150076	37453102	31970757	62993762	64499741	73469534	26856416	65199649	98201073	56748988	36784876	62583464	44098898	28294085	26598863	29097119	38666340
3067	253.1210327	0	4422843.9	4754604	0	0	0	0	4566054.9	0	4127741	0	0	4156077.8	0	0	0	0	4670530.1	4630725.6	0	0	0	0	4496073.9	0	0	4427523.2	0	0	0	4277141.1	0	4630802.1	0	0	0	0	0	0	0	0	0	0	0	0	0	0	0
3068	253.1445463	28687903	18093231	26150400	19181792	31257056	10471129	8061498.4	9681239.4	12903932	10400425	15628438	25598301	14847902	30704639	35873837	18558866	21436729	23241075	22547963	26927751	28200697	54672552	15662947	13974459	19504466	17239885	45107130	29387097	46245835	30111046	23561164	38355190	14148194	18268151	29226398	25382991	25421972	11204373	34841175	25763370	89867254	13432099	14474973	27538822	9532408.7	18406401	22321878	12358809
3069	253.2172884	0	9802573.3	10845601	5270013.1	15010931	7659372.5	4840915.4	0	10918802	5893936.1	7357494.3	6101231.9	7144629.9	316804760	9136339	5856923.7	14835658	4826510.4	12281246	0	14851465	9948473.2	5082366.5	3475732.4	0	12554472	7477346.4	21235700	16691816	4824046	8349812	10793373	6250872.2	26632842	13314634	39549153	14341937	12831405	14208245	5300176.2	10896284	5827391.4	0	0	16186511	161362580	14502518	18979123
3075	254.0128974	0	7498011.6	16259470	5096249.4	5075131.3	0	5795937.9	12390247	10385666	7882881.5	21098516	8333635	8360886.1	0	14516473	4739592.8	19135498	9837237.1	5758746.2	8226082.7	6960307	7241850.9	16111022	25222373	0	7737488.9	16525724	5153947.4	0	6150050.2	15304619	5736144.7	9812327	0	19397041	4946463.6	8914923.2	19545905	26347963	15653361	4273276.7	16556666	18009078	0	8373761.2	15702734	14358357	5388488.6
3076	254.0162105	61969768	14980899	5930389.2	19149888	6538689.9	7443403.1	16809321	14557038	27479561	0	7055643.5	4647369.4	4661437.1	9669135.9	8050688.7	4521551.2	6032528.4	7141948.1	27331490	0	5376313.9	4864257.9	6694708.7	0	20708638	12404120	8489635.3	13643171	0	18565418	4841906.4	20265176	0	0	29867449	5222694.3	9258738.2	8798008.2	19562946	27585528	7101637.1	7449217.4	0	0	13662984	9836244.2	0	5384528
3078	254.0339936	9108110.8	5396426.2	0	0	0	0	0	0	6316717.6	0	8436803.1	0	0	4099061.1	10613034	0	4349235.8	4725602.4	12238282	0	0	0	0	0	0	5011518.3	6750541	0	0	8651347.2	10101468	18440450	0	0	15541731	0	7145752.8	0	7327464.8	0	0	0	0	0	7648941.4	0	16986756	0
3079	254.0436454	0	8764511.1	0	6067196	0	4270467.2	4030371.5	6885799.6	6945601.8	4488635.2	10577240	4493185.3	4359862.6	0	6962880.1	4799556	0	4482039.1	6183775.2	0	0	0	0	5377447	0	0	5746659.6	0	0	6469865.8	4007474.9	5854104.1	4190118.8	0	0	0	5797677.9	9016433.8	0	4580663.6	0	4456381.1	0	0	7925441.1	0	0	0
3082	254.0646157	0	0	0	5473962.1	4298404.4	0	11995856	0	6053613.5	0	0	0	0	0	7599216.4	0	0	0	5219727	0	0	0	0	0	0	0	4559956.9	5306634.4	0	0	7823267.1	4488521.2	4339794	0	0	0	4269147.3	0	0	0	0	6145514.5	0	0	0	0	0	5183798.8
3083	254.067017	9447381.8	6099602.3	11562503	9065135.1	0	6075955.3	0	5855832.3	13001074	4863719.2	7309836.3	7232433.3	7712168	4033018.3	15472758	19414641	10823543	6584873.1	6323092.2	12432029	8264990.9	4110056.3	6454306.6	8372568.2	0	7570693.5	10701850	4528784	0	12057760	16244265	11414351	6784471.4	0	17897010	4697484.7	14490721	11307171	18487857	10180717	0	10325232	0	0	9164146.1	0	0	6841020.1
3085	254.0782642	16578542	24801451	14197792	10319560	11750976	12792394	8548076.8	7182063.9	0	4670652.4	17953445	10896072	7968319.4	26635665	12875408	8588678	15229582	8346177.6	28028462	0	10111285	13122047	9333562.9	7334768.1	20440492	22975774	23756852	11058728	22512045	25521594	12387908	21946217	8582894.6	14080350	25042509	12554147	20655225	17236923	19956810	0	14341716	0	10731903	0	10919049	7534033.2	16975078	6081619.7
3088	254.0881182	0	0	0	0	0	4212830.6	0	0	0	0	5612219.1	5470300.7	0	0	4858791.4	0	0	0	4169027.9	0	0	0	4226512.4	0	0	3985714.7	4343019.3	0	0	0	0	0	0	0	0	5154999.4	0	0	0	0	0	0	0	0	0	0	0	0
3091	254.1034116	13362724	8232162.4	16235608	13059326	10090099	5024125.9	4311969.7	7750564.5	9897150.1	0	12725725	9000699.8	11466357	7507397.9	19153098	10272694	10746817	9412983.5	10559591	14408431	9593703.4	0	6571505.5	8350373.6	19593190	11052116	15650415	8918877.7	15011811	22254069	16309374	15880099	10554403	0	23682185	8644054.2	17317552	9588207.9	21810817	16071873	16444046	13195583	14369460	0	5571646.1	10317700	0	7183369.5
3092	254.11152	0	4779252.6	4986090.5	0	0	0	0	0	0	0	0	0	0	0	0	0	0	0	0	0	0	0	0	4761270.6	0	0	0	0	0	0	0	5207222.3	0	0	0	0	0	0	6475922.6	0	0	0	0	0	0	0	0	3964058.6
3093	254.1146076	8902716.2	45658363	10822514	6763798.8	9055114.1	11179925	5309369.8	0	9331413.3	5277376.6	9866742	5202450.9	7272972.1	6352093.4	18713316	0	10918871	8088719.7	11618688	17229064	8053117.8	7721417	12393865	7829437.3	0	12106860	8160137.2	0	0	25349647	13361304	19047357	4162938.2	0	0	10208493	12063688	6091655.4	10895257	26632411	0	7724375.4	0	0	6924117.4	0	0	7217313.3
3094	254.1159447	0	0	7548148.6	7124505.7	13493133	5025303.6	0	0	10102744	0	8301049	8535829.5	0	9122144	11409127	7080270.2	12647386	4299026.4	21229187	0	13135489	14647116	9848460.4	5939776.2	0	8839022.7	9487244.4	24483705	0	12623634	10817691	20097473	8475965	34942379	17105063	15014896	20021963	8564234.3	18407580	9841886.3	21086891	7357274.3	8106446.4	0	5330135.8	0	21052217	13464228
3096	254.1397638	0	0	0	0	0	0	0	0	4736777.7	0	0	0	0	4080785.7	4475998.4	0	0	0	0	0	0	0	0	0	0	0	0	4920876.4	0	0	4806226.7	0	0	0	0	0	0	0	0	0	6086113.8	0	0	0	0	0	0	0
3132	254.9816563	188241290	237865080	149282320	122136700	132359280	114847120	81262961	92627547	202916840	104073000	335945350	182766600	105668790	134212850	162851010	193235280	187514300	117683430	332652590	524476600	82628934	109196080	77960677	80381688	276372950	221966530	188446840	114745540	182134620	305915390	245048970	834548140	77514830	216949910	244969160	89706187	342898220	139828530	394987020	131372720	210596990	119580350	211288560	238104650	178983660	85573750	336197830	93486048
3135	254.9887283	11563934	8448904.1	7257119.5	15295632	6584833.7	17245086	7825280.1	13746538	13727481	10193719	18988180	13668375	10836419	0	23169234	10243168	10756550	17841138	10247231	26642629	8360020.6	13667642	7347700.2	6593927.7	0	13251791	8132365.1	8810199	0	29675021	23601817	15891898	7986781.3	0	0	7671385.8	9702718.8	6514370.5	0	16271556	0	13607119	0	0	8927612.7	0	0	13353711
3137	254.991114	9777058.9	8671117.5	6218020.9	0	0	0	0	0	5427070.5	0	12600217	0	0	6630537.6	6086487.7	0	0	0	13523781	0	0	4249023.5	3953401.4	0	0	10564309	10893971	0	0	10080274	5360414.1	0	0	0	11789535	0	0	8723527.4	7770146.2	0	7404949.8	0	0	0	0	0	0	0
3138	254.9969067	0	0	6218545.8	0	0	4763695.4	0	0	0	0	8083366.4	5206824.1	4714836.3	0	6570981.2	0	5694934.6	0	0	0	0	0	4671621.6	10109721	0	0	9404832.2	0	0	0	6152748	0	4316270.5	0	0	0	0	0	9101102.8	0	0	6536929	0	0	0	0	0	0
3144	255.0156049	0	17934532	8848988.1	7795530.8	7248825.3	5673174	6171193.7	4114466.6	10850610	8620649.5	14425808	5734478.8	8166908	8722493.2	0	5104403.6	7172604.5	18454828	13898365	0	4016266.6	7789937.4	26040879	5241664.7	0	15264522	4574284.6	0	0	5247947.3	6618328.3	7911673.5	0	10593502	0	0	6681209.9	0	8171864.6	6971650.2	4420174.8	6505994.4	0	0	5563957.2	0	0	0
3146	255.0266	0	0	0	0	0	0	0	12640442	0	12371327	0	0	4926355.3	0	7515946.6	0	4235602.9	0	0	0	0	8381831.7	4970694.5	16442713	0	0	0	0	0	0	7729649.8	0	0	0	0	0	0	0	0	4529051.7	0	4339362.4	0	0	0	13725650	0	0
3147	255.0275136	8916465.9	6224478.3	0	7754468.9	0	4413678.8	0	0	0	0	9115371	4712999.6	0	4925910	0	0	0	0	0	0	0	0	0	0	38847038	0	0	0	0	11845224	0	10369302	0	0	0	0	4490580	0	0	0	0	0	0	0	5223758.4	0	0	0
3148	255.03325	0	0	0	0	0	0	0	0	0	0	7945720	0	0	0	0	0	4026912.4	0	0	0	0	0	0	6388327.1	0	0	7192694	6666039.7	0	0	4326273.4	0	0	0	0	0	4199009	0	0	0	0	0	0	0	4435162.1	0	0	0
3149	255.0389463	0	5293943.8	0	0	0	4891526.5	0	12387028	8910306.8	6384149.9	4096580.7	0	4439853.6	0	6570055.3	6358464.8	0	4687070.8	0	15035192	0	4857121.1	3901984.9	0	0	5882940.8	0	0	0	4867266.9	5285135.1	0	0	0	0	0	0	0	0	8111928.6	0	4658237.5	0	0	0	0	0	0
3150	255.0445333	0	0	0	4510090.2	0	0	0	0	0	0	6020881.4	0	0	0	0	0	0	0	0	0	0	0	0	0	0	4773704.7	0	0	0	5287440	0	0	0	0	0	0	6134329.5	0	0	0	6400017.8	0	0	0	0	0	0	0
3151	255.0510376	6909093.1	0	5866028.2	3929752.7	0	0	0	0	0	0	0	0	4196231.1	0	8747363.6	0	0	5653240.7	4058317.5	0	4032978.3	0	0	5442572.8	0	0	4990624.2	0	0	4752670.9	6717739.6	6875725	0	0	0	0	0	0	8687014.5	0	5121633.3	0	0	0	0	0	0	0
3152	255.0541978	0	4337785.4	6344115.3	5773727.7	0	0	0	0	0	5707570.9	5513511.1	0	0	0	0	5755102.2	4080715.3	4913215.7	0	0	5199896.5	0	0	4186643.8	0	4449757.6	8503207.7	4506213	0	0	6428467	0	4744934.9	0	0	0	0	0	0	5657179.8	0	4920543.2	11723150	0	0	0	0	0
3153	255.0598111	0	0	3969599.9	6608171.9	5764628.1	0	4138136.1	0	5159054.8	0	0	0	4860313.6	5068954.4	0	0	0	0	7691489.4	0	0	4646859.9	4981391.3	13596832	0	11255402	4245236.6	0	0	0	4691135.9	0	5421042.6	0	0	7083882.7	6703195.2	0	0	0	0	5165035.5	0	0	0	0	0	0
3154	255.0622577	0	0	0	0	3953560.9	0	0	0	0	0	4116409.3	0	0	0	4663549.6	0	0	0	5266279.2	0	0	0	0	0	0	5237615.2	0	0	0	6554809.3	4721030.3	5042151	4531127.9	0	0	0	0	0	0	0	4339387.5	4246641	0	0	4220951.3	0	0	0
3155	255.0640847	28245569	6018351.6	9787081.9	7141685.4	8800284.5	9756474.4	0	11466249	9847191.6	11989702	5842109.3	4831539	8212323	8951715.2	8340866	22907377	0	8802069.2	7461995.3	11660145	8186348.2	6501460.3	7501208.5	10637737	0	0	9317439	9306234.7	0	12341182	9825354.3	4677739.2	3879675.4	0	0	4864115.5	5330020.4	0	0	11796595	10715968	12352117	0	0	0	10873630	0	0
3156	255.0721747	16825427	6069185.4	4123932	4707527	6093869.4	5883083.2	0	0	5027496.9	0	5201231.5	0	0	4530868.3	11153301	14498049	0	6612774.9	11904510	9765507.5	0	0	8128170.2	4898618.6	0	5318020.7	7364434.1	6798476.3	0	9077968.8	8277852.9	7076222.5	5261324.4	0	0	5874435.8	0	6016499.9	7626197.5	0	5812178.2	0	0	0	0	0	0	5962274.7
3157	255.0735092	0	0	0	6358218.3	0	0	47803958	0	0	0	0	0	0	0	12104344	0	0	0	0	0	0	0	0	4101565.3	0	0	0	0	0	0	12717153	7418881.7	7950991.3	0	0	4543750.1	0	0	0	0	0	8018569.3	0	0	29537199	0	0	18537638
3160	255.0873838	28598900	25496419	33347326	44194153	16682828	16347243	7935315.3	12751674	17421001	13408754	16835441	21625059	25831828	11000020	29423033	13212703	22168719	29985224	20452129	25285542	15227931	20765188	17134795	24782811	28694217	22235046	29512054	14509741	17582151	47170292	30432129	30779042	19304748	25281906	33903559	55230371	40775448	21611540	48354039	28653993	29436278	24827816	23579861	0	14464972	13289293	47620530	12116419
3161	255.0986495	10131596	5869308.6	6836247.9	0	8858979.5	0	4103915.2	4762321.8	5091296.9	0	5709194.7	0	4889772.3	4240363.7	8814290.9	6124596.4	6805285.9	7450336.3	11524154	9151935.7	4508465.7	0	4231395.9	6138099.3	0	7160510.4	11482768	7286213.6	0	9469455	13298588	14537149	4376388.2	0	14377443	5164601.8	11749937	7146540.4	13821200	7419075.5	7315216.2	6076864.9	0	0	5288419.9	0	0	7300187.5
3162	255.1005438	0	0	6686876.2	7182469.5	0	5480454	0	6387797.8	0	7555595.2	0	0	6847024.4	0	5310167.3	0	0	4616292.4	0	0	4002102.1	0	0	0	0	0	4525588.7	0	0	0	4364064.1	0	4977096.1	0	0	0	0	0	0	5168839.9	0	0	0	0	0	0	0	0
3164	255.10855	0	0	0	27484567	16166264	3852438.2	90466945	0	0	0	4806176.9	0	0	0	32518634	6263367.5	0	0	6621520.8	0	0	0	0	0	0	40844756	0	0	0	7367078.5	20569523	15441108	4517208.9	0	0	0	0	0	0	0	6270375.2	10766295	0	0	32326649	0	0	22333169
3165	255.1237763	29619395	33089972	27090257	29995961	28051351	14168246	12613025	10389127	18982165	13984312	20347331	18774318	16417762	22499873	33202702	15809893	20696793	21280279	34465139	33531385	17603685	39073871	12743707	15374633	35345182	20851701	57567692	30672380	23174807	27480394	28614103	43021048	17684345	36331965	48043039	21180397	35611496	17783906	47782728	71956478	40860107	20742136	15232802	0	12457753	15098775	41451011	0
3167	255.1350457	53751516	195324370	203173740	113007060	222938540	72199886	21074617	68404127	60388653	72607821	156782560	202722630	146547190	451034680	87364136	70316667	85346032	162350640	106985870	99914259	279927420	145411170	124409650	59285569	389971770	184341010	153025000	128795160	242722990	172320610	62056433	210420500	131565970	91741652	124325950	79079428	99217280	69592698	124499810	71944216	1128228300	68046865	94593850	248500620	86897713	82381230	211491360	32333098
3168	255.1601944	16664850	13729285	19954595	11899913	26049506	10245378	6152815.4	6082132	10925922	6426876.7	12437781	16220026	8797231.2	28686958	28439138	15167404	13051684	18379366	22792647	21177932	20163246	50670745	9370730.4	8793719.3	0	15145028	45163042	23770699	31033575	23039904	18960429	23195982	8852933.6	15322888	22071927	15664695	20707256	8807343.3	26229656	28467283	56712735	10528072	0	0	4613221.7	11004385	22963285	13597792
3169	255.1713683	0	0	0	0	3979384.9	0	0	0	0	0	0	0	4522055	0	5950332.8	0	0	0	0	0	0	0	0	0	0	0	0	0	0	0	4050503.1	0	0	0	0	0	0	0	0	0	0	0	0	0	0	0	0	4572408
3170	255.232959	119400370	95308455	116920390	56370857	336959100	164237210	65522571	39438446	177886710	59717895	62091448	91194896	50332362	999997190	142400270	133405500	341458870	43459333	242180720	75727602	230923070	112667950	63199241	67543316	59349020	151651040	128731850	458330860	210364810	55976011	126736600	107842550	82371167	373438110	148160810	389804240	184977500	115613510	183089210	103319800	238479050	83382504	51687435	209580630	92503295	375009910	235485940	204975610
3180	255.9921	0	0	3972100.6	0	0	5695302.1	0	0	0	0	11067752	5111993.9	10045984	0	0	0	0	0	0	0	0	4050439	0	0	0	5252704.1	0	0	0	0	4773598.6	0	0	0	0	0	0	0	0	0	0	0	0	0	0	0	0	40573030
3183	256.0228963	0	0	0	0	4102964.6	4074374.4	0	0	4324736.8	4961008	4598829.5	0	0	0	9870923.4	0	0	5760836	0	0	0	4399238.5	0	4195581	0	0	5242784.7	0	0	7457047.6	6812584.2	0	0	0	0	0	0	0	0	0	4581249.3	4258875.4	0	0	5397512	0	0	3885992.8
3184	256.0285276	42286715	14479258	9257560.5	25927561	9248992.1	6166034.3	6672956.4	6255112.6	9481101.2	8024442.6	22276026	6690693.8	19116910	8095131.2	7754712.6	9873478.5	25815065	18953680	12202894	36763154	5907211.6	7740946.1	26887900	18275273	27834206	26747312	16966190	6670130.9	0	14721957	8581685.6	14455634	8624367.8	50805005	42410164	6905130.4	22393654	13351409	18927907	9484867.3	10627343	11640520	11066799	26614997	6191508.4	12422866	34994682	13283509
[truncated: 8,096 more rows]
[truncated: 3 more columns]
