# Supplementary material for: MetICA: independent component analysis for high-resolution mass-spectrometry based non-targeted metabolomics
Source: BMC Bioinformatics. 2016 Mar 2;17:114. doi: 10.1186/s12859-016-0970-4 (PMC4776428; doi:10.1186/s12859-016-0970-4)
Supplement: Additional file 1: — Source code and raw datasets used for MetICA evaluation. Source code, raw datasets and user manual were also available at https://github.com/daniellyz/MetICA. (ZIP 4725 kb) [file 12859_2016_970_MOESM1_ESM.zip › MetICA/MetICA_CCA/for_testing/mccExcludedFiles.log]

The List of Excluded Files
Excluded files	 Exclusion Message ID	 Reason For Exclusion	 Exclusion Rule
C:/Program Files/MATLAB/MATLAB Production Server/R2015a/toolbox/local/+matlab/+internal/+toolboxes/addInstalledToolboxesToPath.m	MATLAB:Completion:ExcludedBy	Cannot be packaged for use in the target environment MCR. Removed from the parts list by license Compiler.	[Cc]:/Program Files/MATLAB/MATLAB Production Server/R2015a/toolbox/local/[+]matlab/[+]internal/[+]toolboxes/addInstalledToolboxesToPath[.]m
C:/Program Files/MATLAB/MATLAB Production Server/R2015a/toolbox/local/+matlab/+internal/+zipAddOns/addInstalledZipAddOnsToPath.m	MATLAB:Completion:ExcludedBy	Cannot be packaged for use in the target environment MCR. Removed from the parts list by license Compiler.	[Cc]:/Program Files/MATLAB/MATLAB Production Server/R2015a/toolbox/local/[+]matlab/[+]internal/[+]zipAddOns/addInstalledZipAddOnsToPath[.]m
C:/Program Files/MATLAB/MATLAB Production Server/R2015a/toolbox/local/pathdef.m	MATLAB:Completion:ExcludedBy	Cannot be packaged for use in the target environment MCR. Removed from the parts list by license Compiler.	[Cc]:/Program Files/MATLAB/MATLAB Production Server/R2015a/toolbox/local/pathdef[.]m
C:/Program Files/MATLAB/MATLAB Production Server/R2015a/toolbox/matlab/codetools/initdesktoputils.m	MATLAB:Completion:ExcludedBy	Cannot be packaged for use in the target environment MCR. Removed from the parts list by license Compiler.	[Cc]:/Program Files/MATLAB/MATLAB Production Server/R2015a/toolbox/matlab/codetools
