# Supplementary material for: MetICA: independent component analysis for high-resolution mass-spectrometry based non-targeted metabolomics
Source: BMC Bioinformatics. 2016 Mar 2;17:114. doi: 10.1186/s12859-016-0970-4 (PMC4776428; doi:10.1186/s12859-016-0970-4)
Supplement: Additional file 1: — Source code and raw datasets used for MetICA evaluation. Source code, raw datasets and user manual were also available at https://github.com/daniellyz/MetICA. (ZIP 4725 kb) [file 12859_2016_970_MOESM1_ESM.zip › MetICA/MetICA_fastICA.R]

# The fastICA2 is a slightly modified version of fastICA http://cran.r-project.org/web/packages/fastICA/index.html
fastICA2<-function (X,tot_var,alg.typ = c("parallel", "deflation"), fun = c("logcosh","exp"), 
                    w.distribution = c("uniform","gaussian","beta"), alpha = 1, maxit = 200, tol = 1e-04,verbose = FALSE) 
{ 
  # The additional parameter is tot_var, the variance of dataset X preserved for ICA
  # and w.distribution, from which random distribut 
  # In order to improve the readability, the variables n.comp,row.norm & verbose,w.init were ommited 
  
  ### Input X, same as original fastICA
  dd <- dim(X)
  d <- dd[dd != 1L]
  if (length(d) != 2L) 
    stop("data must be matrix-conformal")
  X <- if (length(d) != length(dd)) 
    matrix(X, d[1L], d[2L])
  else as.matrix(X)
  
  ### Input tot_var
  X <- scale(X, scale = FALSE) # Centering the dataset
  prx <- prcomp(X,scale=F)
  cum_var <- cumsum(prx$sdev/sum(prx$sdev)) # Cumulated pourcentage of variance
  if (tot_var > 1)
  {message("'tot_var' is too large: reset to ", 1)
   tot_var=1} # Pourcentage of variance should be larger than 1
  if (tot_var < cum_var[3])
  {message("'tot_var' is smaller than variance of 3 PCs: reset to ", cum_var_3)
   tot_var=cum_var[3]}
  
  # Since we want to keep at least 3 PCs, so the pourcentage should not be smaller than cum_var_3
  
  ### Input alg.typ & fun & w.distribution, same as original fastICA
  alg.typ <- match.arg(alg.typ)
  fun <- match.arg(fun)
  w.distribution<- match.arg(w.distribution)
  
  ### Input alpha, same as original fastICA
  if (alpha < 1 || alpha > 2) 
    stop("alpha must be in range [1,2]")
  
  ### Calculate the number of PCs preserved from tot_var
  n.comp=which(cum_var>=tot_var)[1] # Taking n.comp PCs will preserve at least tot_var of variance
  
  ### Data pretreatment: denoising
  # Unlike original script, PCA was used for denoising instead of SVD on covariance matrix 
  prx <- prcomp(X,scale=F)
  D <- diag(c(1/prx$sdev)) 
  K <- D %*% t(prx$rotation)
  K <- matrix(K[1:n.comp,],n.comp,ncol(X)) 
  X=t(X)
  Xd <- K %*% X 
  
  ### Generation of w.init by the defined distribution
  if (w.distribution=='uniform'){w.init=matrix(runif(n.comp*n.comp,0,n.comp),n.comp,n.comp)}
  if (w.distribution=='gaussian'){w.init=matrix(rnorm(n.comp*n.comp),n.comp,n.comp)}
  if (w.distribution=='beta'){w.init=matrix(rbeta(n.comp*n.comp,1,n.comp),n.comp,n.comp)}
  
  ### FastICA algorithm applied on the denoised matrix Xd, same as original fastICA
  a <- if (alg.typ == "deflation") 
    ica.R.def(Xd, n.comp, tol = tol, fun = fun, alpha = alpha, 
              maxit = maxit, verbose = verbose, w.init = w.init)
  else if (alg.typ == "parallel") 
    ica.R.par(Xd, n.comp, tol = tol, fun = fun, alpha = alpha, 
              maxit = maxit, verbose = verbose, w.init = w.init)
  
  ### Calculation of source and loading matrix & function output, same as original fastICA
  w <- a %*% K 
  S <- w %*% X # Source matrix S = a*K*X
  A <- t(w) %*% solve(w %*% t(w)) # Loading matrix is the pseudo inverse of matrix w
  ### Output
  return(list(X = t(X), K = t(K), W = t(a), A = t(A), Xd = t(Xd), S = t(S), W0 = w.init, IC = n.comp))
}
