# Supplementary material for: MetICA: independent component analysis for high-resolution mass-spectrometry based non-targeted metabolomics
Source: BMC Bioinformatics. 2016 Mar 2;17:114. doi: 10.1186/s12859-016-0970-4 (PMC4776428; doi:10.1186/s12859-016-0970-4)
Supplement: Additional file 1: — Source code and raw datasets used for MetICA evaluation. Source code, raw datasets and user manual were also available at https://github.com/daniellyz/MetICA. (ZIP 4725 kb) [file 12859_2016_970_MOESM1_ESM.zip › MetICA/MetICA_load_all.R]

## Loading all necessary packages and files before running the program.

packages <- c("fastICA", "MASS", "e1071")

for (p in 1:3){
  x=packages[p]
  if (!require(x,character.only = TRUE))
  {
    install.packages(x,dep=TRUE)
  } 
}

library(fastICA)
library(MASS)
library(e1071)

source('MetICA_fastICA.R')
source('MetICA_simulated_generator.R')
source('MetICA_source_generator.R')
source('MetICA_cluster_generator.R')
source('MetICA_cluster_center.R')
source('MetICA_bootstrap.R')
source('MetICA_consistent.R')

t=as.numeric(Sys.time())
set.seed((t - floor(t))*1e8->seed)
