# Supplementary material for: MetICA: independent component analysis for high-resolution mass-spectrometry based non-targeted metabolomics
Source: BMC Bioinformatics. 2016 Mar 2;17:114. doi: 10.1186/s12859-016-0970-4 (PMC4776428; doi:10.1186/s12859-016-0970-4)
Supplement: Additional file 1: — Source code and raw datasets used for MetICA evaluation. Source code, raw datasets and user manual were also available at https://github.com/daniellyz/MetICA. (ZIP 4725 kb) [file 12859_2016_970_MOESM1_ESM.zip › MetICA/MetICA_source_generator.R]

MetICA_source_generator<-function(X,tot_var,w.distribution,max_iter){
  
  # This function computes estimated sources from randomly-initialized fastICA algorithm
  # X: data matrix, must be n (nb of observations) * p (number of features), either centered or not
  # tot_var: minimal pourcentage of variance kept for ICA
  # w.distribution: type of distribution used for generation of random initial demixing matrix W, 'gaussian', 'uniform' or 'beta'
  # max_iter:number of simulations, set the highest possible based on computer memory
  
  ### Input max_iter, at least 50
  if (max_iter < 50)
  {message("'max_iter' is too small: reset to ", 50)
   max_iter=50}
  
  ### Iterations 
  type='parallel' # Type of fastICA for the initial half of simulations
  W_sum=c()  # Matrix storing all simulated mixing matrices
  W0_sum=c() # Matrix storing the initial demixing matrices
  A_sum=c() # Matrix storing the loading matrices
  
  for (i in 1:max_iter){
    if (i>floor(max_iter/2)){type='deflation'} # Half as deflation, half as parallel
    print(paste0('Iteration:',i))
    wines.ica <- fastICA2(X, tot_var=tot_var, w.distribution=w.distribution, alg.typ = type, 
                          fun = "logcosh", alpha = 1, maxit = 300, tol = 1e-04)
    W_dmix=t(wines.ica$K%*%wines.ica$W) # Calculation of demixing matrix W
    W_sum=rbind(W_sum,W_dmix) # Storage of demixing matrix
    W0_sum=rbind(W0_sum,wines.ica$W0) # Storage of initial demixing matrix
    A_sum=rbind(A_sum,wines.ica$A) # Storage of loading matrix
  }
  
  source_list=X%*%t(W_sum) # Matrix storing estimated sources from all runs
  
  ### Algorithm output: combined source matrix, demixing matrix, initial inputs, number of ICs
  
  print('Source generation finished,number of components:\n')
  
  return(list(S=source_list,W=W_sum,W0=W0_sum,A=A_sum,IC=wines.ica$IC))}
