# Supplementary material for: MetICA: independent component analysis for high-resolution mass-spectrometry based non-targeted metabolomics
Source: BMC Bioinformatics. 2016 Mar 2;17:114. doi: 10.1186/s12859-016-0970-4 (PMC4776428; doi:10.1186/s12859-016-0970-4)
Supplement: Additional file 1: — Source code and raw datasets used for MetICA evaluation. Source code, raw datasets and user manual were also available at https://github.com/daniellyz/MetICA. (ZIP 4725 kb) [file 12859_2016_970_MOESM1_ESM.zip › MetICA/Yeast-Experimental.txt]

varID	68	79	86	93	95	97	99	105	108	122	124	132	144	151	152	158	163	166	168	173	177	178	181	185	187	192	195	201	207	209	211	216	217	218	219	223	225	226	230	233	235	239	241	242	246	249	253	255	263
m/z	117.0193506	124.991415	129.0193454	131.0349956	133.0142577	133.0506442	135.0451614	143.0349933	145.0142546	147.0299046	147.0662786	149.045553	154.9986127	157.0142482	157.0506326	159.0298992	161.0455517	163.0248076	163.0400706	165.0404676	169.014248	169.1234025	172.0615217	173.009164	173.0455468	175.0248138	175.061195	177.040459	179.0349808	179.038353	179.05611	181.0506281	181.0540037	181.071758	184.0251475	185.1183148	186.040791	186.0771773	187.0248044	187.0360405	187.0611931	188.0353141	188.0564379	188.0928261	189.0040754	189.0404521	189.0768379	190.0720773	191.0197167
R7S1	0	0	10119232	4483381	41393304	3390129	0	0	5316095	10447379	0	6558815	0	0	4525752	23308638	20750890	0	21134034	0	5087759	0	0	101946368	3003938	22428578	178199488	36737776	106162648	10869207	67758568	0	3097702	5466229	0	41385028	0	4815564	23327026	0	0	4198312	28652468	3296715	3185643	4072448	61670932	0	1710344832
R7S2	0	0	16719351	6231285	47714400	8793724	0	3153756	5755416	24033850	2796129	9353877	0	3043840	4591913	38927836	32290486	3036505	25286506	0	7014602	0	0	143546576	4873455	28938358	177873040	58042316	119172784	11161270	102772424	2666566	11808073	7631191	0	65339688	4033432	5788592	41485844	2868765	3785773	5254283	48335000	0	2792140	5509857	32942838	0	2391396096
R7S3	2844633	0	16745281	7211346	55981520	5273069	0	3062340	5643290	18202710	0	10416331	2631594	0	5311939	38390924	36414844	3538483	27926084	6481658	7798742	0	3393331	149493744	4995601	31182750	221945792	58271480	134491616	12062179	110849520	0	6541427	11981953	3288390	72392768	4479659	7666370	45581600	3354921	0	6867854	42592156	4506545	2768839	6925788	41503216	0	2491534848
R7S4	4137992	0	11742144	4007638	46920284	4982134	0	0	11938004	21873948	0	5793693	0	0	5601487	25436586	22878890	0	30542726	6256720	8193367	0	2726873	112039328	4374978	29785448	182427024	39064800	152660960	9708518	82013176	0	6125203	3847842	0	47972000	0	5200179	29016994	0	2670009	6699551	32179756	5367362	2745704	5253246	51349652	0	1841417472
R7S5	3521655	0	14855390	7260088	46185212	8169751	0	0	5453215	20700048	0	9191355	0	2676346	2898338	40298036	27619050	2915186	30013314	6043662	8664235	0	0	164728992	6072010	31033432	154671232	58433468	157263552	13868734	87025360	2918253	12744048	5621119	0	73742768	5636150	7336015	42180304	3835097	4124906	6869351	52978036	16796044	0	7158752	58262520	3582545	2769930240
R7S6	4079521	0	21212614	7795889	43549704	4792101	0	0	10973519	26549602	0	11383217	3236404	2828301	6676534	42428656	35418580	0	28334746	7411541	9105490	0	0	170382512	5543126	34503832	220175552	66552880	148188000	12686183	107375480	0	12823120	6657631	0	73400056	4657566	7980472	39797844	0	3482223	12476166	51832596	3838765	2855556	6966683	74664368	2940969	2707541504
R7S7	3007848	0	15556445	7138419	57123320	6062612	0	0	7138949	16086228	0	10064222	3837068	2913435	6899909	36895156	32187082	0	28916668	6349472	7611874	0	0	160929392	4210327	33140326	315596416	56935944	149269824	13552960	97430864	2935327	6933538	8808497	0	68231336	4271931	6825813	34670052	3600874	3304443	5949569	48367760	5975206	3162347	6769410	65964824	0	2628374528
R7S8	0	0	6798845	0	46137132	5988168	0	0	4670497	20312100	0	5479009	0	0	3036825	13757247	28466192	0	21208254	0	4599861	0	0	62000740	0	23090740	104257112	25550264	102769872	6029527	75703528	0	4234664	2823350	0	33851428	0	2911445	18013544	0	0	4122125	17700892	0	0	0	17169070	0	1076348800
R7S9	3878832	0	12570347	7289784	56100080	4995849	0	0	7133997	24556814	3112498	8058150	0	3360419	4759755	32945996	30998520	0	28588162	5703939	9040271	0	0	144904576	2898595	30775598	204380496	50004116	142305168	13707161	93202344	2745166	5509713	4893279	2921340	59079328	4082992	6974793	42868692	2894811	3974124	12700272	43041408	0	0	6894834	58598664	0	2415512064
R7S10	4168215	0	15931846	5490869	58909712	4928810	0	3311281	9030492	21206382	0	8216507	2762927	3891200	6712873	38914264	30409138	3395162	31193706	0	8361966	2713698	0	162616352	4594754	30608360	284335104	56714084	152332912	14699128	96742024	0	6341948	8701259	3249263	66411924	4299298	7068731	32486082	3238858	3573979	8552796	45303144	4108673	2799554	6046681	89458672	0	2654587904
R7S11	0	0	0	0	25094166	4323378	0	0	3943629	10291997	0	3085732	0	0	0	5288887	17586354	0	8982916	4253250	0	0	0	27669308	0	12098281	59308812	11981372	48515352	3274523	61319464	0	0	2811561	0	15811390	0	0	6134788	0	0	0	8116845	0	0	0	6703282	0	632670400
R7S12	0	0	0	0	38583304	4780833	0	0	9478992	16794364	0	0	0	0	2648466	3840466	19962936	0	9697404	4629171	0	0	0	24275960	0	13296468	62460788	9416293	50094352	3193619	53272864	0	0	0	0	11926283	0	0	5747685	0	0	0	5172832	0	0	0	7100602	0	616546560
R7S13	0	4102606	4719184	3306413	48003700	6526607	0	0	6955819	20790048	0	4139341	0	0	0	9908682	28233346	0	17352472	5326755	4388921	0	0	47763496	3690061	25171924	114333688	19324722	94365224	3543081	84321848	0	0	3395807	0	25188594	0	0	12475913	0	0	0	12404900	0	0	0	9145117	0	900319104
R7S14	3172825	5503844	16545722	8308938	54507080	7324773	2946414	2741442	5738141	28295392	0	8703324	2854749	3403356	5750406	39677280	34948708	3793715	29953860	6126101	9833772	0	2886081	154753424	4892594	31818088	244556176	60860660	153825296	11997199	130002976	0	6504149	7593700	0	72254240	4398501	6415806	47908924	3576901	5167702	5410509	47016664	0	0	5865790	67931472	0	2469515776
R7S15	3251785	3718443	16976160	8533493	56681268	5182543	2909589	3700283	8372167	24914872	0	8766437	0	2677690	6861283	41662076	28323650	2880984	34183144	6988935	9796944	2950852	0	178852224	4454311	35133780	296065408	65134816	166701056	13467658	97839128	0	7166697	5841656	2724945	72547216	4357680	7101002	56549608	3274992	5326081	18068378	52626344	0	3339291	7805491	89982536	2747588	2981219072
R8S1	4352794	0	12597047	5475323	55595304	7293763	0	4009144	4364072	14650621	0	8052491	2682829	0	4475531	28783366	31443882	2933023	28300336	4746924	6545205	0	0	112151848	3674956	28722396	209622272	47922248	130507600	9745235	98378592	0	4647446	8104485	0	56858244	3426586	5645619	28216262	0	3276767	2812013	33959548	3436691	0	5505273	33583376	2960766	1830143360
R8S2	3408341	0	19354010	6449732	49288020	8927087	0	0	6709899	23345722	0	11130404	0	0	5892372	41341804	35462128	3151434	30631002	6905019	7603476	2906501	0	158862560	4578055	33883276	200742064	64986092	150921968	11877109	113042184	0	13595063	8964550	3000063	68089392	5458639	8005865	50011012	3329931	3200412	7661107	50798144	0	3973297	6890697	33005792	0	2679227904
R8S3	3131582	0	13191728	4825669	50703560	5136868	0	0	5051184	14022516	0	6610417	2620905	0	5210380	30690272	32273626	3017373	25275822	5206640	6847333	0	0	111351704	3770812	27545432	154378112	45131460	119319992	9684413	92302800	0	5295198	8607852	0	55156816	3167426	6479579	34784580	2755402	2791258	5174201	32769990	3915740	0	4276241	30591526	2669661	1901448832
R8S4	3446853	0	5384613	2750918	37189204	4077681	0	0	8651012	16976208	0	3424466	0	0	3271145	10856884	22593186	0	17067876	4593679	3555785	0	0	49379500	0	20858938	119922784	21122924	84602408	3049512	67448376	0	3689090	4225680	0	25653200	0	2686510	14728298	0	0	3545262	13553338	0	0	0	16818406	0	915000512
R8S5	5502801	0	15275006	8191686	45923832	8181778	2747590	0	5107208	17925598	0	9957867	2875554	0	4399449	40642508	27471972	0	28084446	7025995	7417261	0	0	151916912	7145875	28915974	133011752	58966096	133490488	13182778	85223240	2971602	9845205	6868452	0	73947624	3685992	7142528	38797052	3297539	3022099	5852552	49586580	12566956	3578339	7137273	70648848	3308642	2471086336
R8S6	0	0	2620373	0	32865412	5224606	0	0	6744902	21105976	0	0	0	0	0	6325146	23242810	0	13476022	5681440	0	0	0	29221118	2734881	15421552	53377172	14751633	63989316	0	69215832	0	0	2940082	0	19038240	0	0	7867616	0	0	0	7233353	0	0	0	6252944	0	640796032
R8S7	0	4373122	17215206	7870463	59225480	6619811	0	0	6273574	18362488	0	9284868	3206712	4209224	6703218	40422752	34154104	0	31928168	6309964	8820106	3046145	0	168024592	4203064	32469506	305373728	59378080	158511312	12595408	111063264	2722728	4238763	9907129	2742515	73008152	5030572	7882437	37452108	3354453	3420006	5476327	48098292	5313548	3364427	5804641	53775992	0	2791953152
R8S8	3244945	0	11501657	4569752	54235976	5895013	0	3043030	3525607	20268894	0	5954062	0	0	3849170	24247494	33564124	0	25157314	4508049	7011465	0	0	106043544	4088512	31027260	166551648	41625468	130608704	9803331	102428240	0	4813987	4471473	0	51347432	3235885	5284420	30176378	0	3276943	6500024	31315652	0	0	5866709	31275240	0	1760676992
R8S9	4030122	0	13970165	7136274	54702496	6157242	0	3518841	6733931	23325896	2764272	7851361	0	2904033	6702348	39795212	30925622	0	28036158	0	7571112	0	0	167892848	5064078	30629752	242950048	58976052	142388864	13356680	93318808	3089796	8984967	5994903	0	70640200	6250732	8103174	46434208	4316586	3614651	12366416	53078624	6443639	3356874	7403745	64711928	0	2745291264
R8S10	4373682	0	14652803	5117782	61240212	4612781	0	0	11575287	19370972	0	7908857	0	3652477	6999461	34833956	27909836	0	28202836	0	7021639	3452344	0	151474208	5127231	28870584	349738976	54320908	148547056	14460408	87483912	3563667	5168790	7937188	0	59791528	3895591	5447488	33967544	3383233	3572177	6339652	42778704	5377128	3249309	6937267	116064968	0	2510931712
R8S11	2906538	0	12199161	4873694	36871980	4357192	0	2736647	6469152	16592927	0	7361623	0	0	4630633	30722816	23223232	2807371	23495772	0	6808967	0	0	120608120	2635419	24788254	155376960	47088760	124431208	11092842	89172856	0	6856202	6372888	0	51379732	3139218	5951659	26284832	0	3080503	7040421	37397940	3485129	0	5316110	49793060	0	2085997696
R8S12	3530476	0	13004977	5351078	50615560	6912801	0	2833346	8396912	22820484	0	7256785	3548989	0	6030640	32176600	27161254	0	24189776	0	8210584	2713355	0	142382224	5506228	27966520	284466272	51807120	131590776	13236858	80087688	2977549	6590736	6913310	0	59022588	3960176	5370760	39027188	2989050	3027978	8328301	44786812	5354641	3675317	7985866	65226464	0	2432289536
R8S13	0	0	10346606	3425952	37495620	3474912	2808978	0	8708766	13539086	0	5221304	0	0	5454724	21509250	21005734	0	18370208	4494214	5154491	0	0	95885600	4077384	21092600	202907936	36198516	91533176	7716732	59781004	0	3529252	4480563	0	42091032	0	3912350	24471298	0	0	8644978	29133182	0	0	4411330	47926232	0	1621741568
R8S14	2912952	3112451	4326301	0	32368606	3335160	0	0	4662507	17406188	2734609	4260900	0	0	2673955	10786737	20356194	0	12951792	0	4074970	0	0	47025548	0	19123474	111056184	21630020	76169992	2643721	58589976	0	0	0	0	26342674	0	2816393	15841759	0	0	0	14249040	0	0	0	21319326	0	868991680
R8S15	4680753	4255169	16772575	6282957	56419368	4808770	0	0	9322853	24741234	0	8736185	0	3204573	4906502	38152364	29163896	0	31291938	7739070	10387315	0	0	160551808	4885918	31677228	260348752	59040396	170895744	11987335	100608408	0	5648430	6305852	3795250	65403972	4479682	6036186	48439632	0	5139816	15987671	46728164	0	3315243	6574657	86656600	2867361	2703346432
R9S1	3271483	0	14019294	5458139	56042824	5026913	3594581	3286596	5927684	17059626	0	6668682	0	0	6356543	31492864	34591720	0	32398506	6517089	9431624	0	3013819	142825088	3154594	34328132	241344112	54420924	156347600	14107851	115682520	3436930	4208005	7063443	0	60129212	3376704	5419609	34174168	0	2862830	4718436	38504304	4225928	3419069	5435860	58984936	0	2267663872
R9S2	3017293	0	18738126	7527580	50075092	9412590	0	0	5656606	24815102	0	9163289	2631417	3640728	6519744	41797696	34783468	2829413	30284150	5775860	8383099	2784493	2857138	163959392	4735112	33360400	215325232	65003888	152365168	12789870	116271232	0	13764383	8750893	2951743	72547168	4119530	7335427	49971336	3246737	0	6744866	52085552	3430727	3718024	6958495	32576950	3088917	2732182016
R9S3	0	2643871	14629369	7906099	56710364	7147002	0	0	6806141	16828670	2718247	10146235	0	3405241	6696420	40128256	38918208	3657800	30171482	5923427	7824357	2758493	0	161848480	4906185	36631720	245507280	61426772	146371472	13310866	113734560	2831984	5707379	13111938	3297723	71419616	4289900	7808389	45747208	3594256	0	8727194	45108904	6165183	3888374	6995213	42692900	0	2658784768
R9S4	3601571	0	18999596	7256592	53375840	7449978	2590030	3540658	7558731	22443082	0	10498177	2635446	2956400	7175832	44402484	34594804	0	29870228	6799655	7854543	0	0	181047760	5858290	31177088	325523872	66650340	161851360	12904415	115222512	0	12740235	8854170	3340187	73677488	5692727	8111440	52568012	0	4001252	7931482	55788136	0	2902198	7730380	57533664	2674997	2985937152
R9S5	3204852	0	12259721	5635441	45075396	6800863	0	0	4578532	14522607	0	5948726	0	0	3700629	29038662	20877600	0	26196442	4805770	7063410	0	0	125801400	3968990	27417490	119217080	43828000	135277136	11901515	73247320	3104549	7403816	4948279	0	52944312	0	5006449	32187144	0	3312417	5784499	39658944	15728089	2659882	4802626	48302168	0	2192166144
R9S6	2796549	0	19900754	6756975	47214588	7356951	2959918	3023036	8544420	25973492	0	9865085	2779292	3294625	5790411	45203372	33626288	3011967	28352912	6870621	9023333	2968539	3403238	173317040	4754383	30782322	226567056	67226336	142815712	13240803	106557936	2972806	13721737	8509591	3124091	78177408	4778739	7766796	48507252	2680699	3747211	8709098	54365176	2704909	3533868	7814722	56094296	0	2860634880
R9S7	0	2799093	7109573	3050191	39107656	4599139	0	0	4139352	10978953	0	4169202	0	0	3146675	19612272	25650000	0	20538376	4678318	5076329	0	0	77895008	0	20710654	139861280	29373510	107047704	6137631	77523760	0	3271580	4211626	0	36826436	0	4369853	18491924	0	0	0	22013058	0	0	3062970	23971534	0	1303759616
R9S8	4599949	0	16889696	7220789	54158708	6944654	0	3538031	7144952	25298406	0	8952334	0	3046095	4423159	40032396	29139272	0	30743016	7604861	9172787	3598759	0	171873104	5130101	31329046	204380992	56124052	155953584	13795760	87665088	2698878	11064449	4792976	0	67763456	4405663	6782905	44982864	3335766	6156904	19522808	51315976	4987167	3446128	8198023	82134944	2701327	2993277952
R9S9	4166774	0	14692276	5341276	48528236	7085444	0	0	7411329	20746792	0	8300040	0	4028065	4452552	34800400	27032454	0	25428956	5891113	6259797	0	0	142167024	5959701	27009916	168842144	48609984	130376104	11757991	77922744	3490372	7871559	4137557	0	61076596	3498752	5158681	33806752	0	3112120	11215929	43703368	9436255	3220643	7387834	87113424	3035444	2397160192
R9S10	0	2948779	10158378	3694726	49101644	6302055	0	0	6054400	16709622	0	6641701	0	2655865	5146658	21286584	32640888	2778886	24903702	0	5907800	0	0	87486824	3950985	29411616	174496064	36012176	134211480	7919517	108996528	0	3494491	6462058	0	45988528	0	4271961	19021794	2840042	0	3335807	26612364	4086436	0	3158783	28136726	0	1557252480
R9S11	3788942	2749619	10679984	3777341	44999728	6387271	0	0	5084765	17707478	0	5495688	3335720	0	0	23247256	31574486	0	29725176	6890002	7724504	0	0	97880336	3874097	30220392	124342408	41011068	148741680	8568372	104128064	0	6162598	6385844	0	46092412	0	4092174	21267842	0	0	4737032	26740758	2841644	0	4109430	27163276	0	1567997696
R9S12	0	0	3300534	0	44276284	8246358	0	0	9439815	22479990	0	0	0	0	0	5817419	24418598	0	13285848	5411448	3438373	0	0	34951944	3005484	15200926	87120576	14477787	69789864	4351656	64792760	0	0	0	0	19305124	0	0	8494948	0	0	0	9009610	0	0	0	12446733	0	761776128
R9S13	4303725	3762972	15208039	7034070	53876648	4121280	0	0	13017341	21644370	0	8418270	3535647	0	7564124	36438876	24431494	3259784	26555288	7155621	9508706	3312591	0	164268704	4897995	27910674	322048576	53524800	148004880	12245014	84910120	2896045	6497968	5570238	2694091	64975600	2995079	5938592	36214836	0	3280972	14506717	46136044	3239684	0	7894384	93175176	0	2738995712
R9S14	4115225	0	8449536	3358170	42962460	3081784	0	0	11548345	23123624	0	5051601	0	2842498	4084395	17285430	21582314	0	24427132	0	5801874	0	0	86739832	2847392	25985828	179442496	32238208	128721264	7736695	73736584	0	3804702	3436588	0	41751616	0	3117789	25311578	0	0	9097191	25381876	2971916	0	4448345	80920176	0	1551221504
R9S15	2945726	6021431	7085633	2611106	43534960	5889673	0	0	6440777	18164548	0	3999607	0	0	3123579	13440528	29474508	0	22337384	5105141	5162641	0	0	58626180	3339175	26699822	120739920	26488714	112273024	5654144	98150032	0	0	4026163	0	35436860	0	0	19082830	0	0	4151000	17447142	0	0	3065925	19252060	0	1089193984
[truncated: 2,651 more columns]
