# Supplementary material for: MetICA: independent component analysis for high-resolution mass-spectrometry based non-targeted metabolomics
Source: BMC Bioinformatics. 2016 Mar 2;17:114. doi: 10.1186/s12859-016-0970-4 (PMC4776428; doi:10.1186/s12859-016-0970-4)
Supplement: Additional file 1: — Source code and raw datasets used for MetICA evaluation. Source code, raw datasets and user manual were also available at https://github.com/daniellyz/MetICA. (ZIP 4725 kb) [file 12859_2016_970_MOESM1_ESM.zip › MetICA/Yeast-Simulated.txt]

S	68	79	86	93	95	97	99	105	108	122	124	132	144	151	152	158	163	166	168	173	177	178	181	185	187	192	195	201	207	209	211	216	217	218	219	223	225	226	230	233	235	239	241	242	246	249	253	255	263	270	280	281	289	295	296	297	312	313	314	322	327	329	336	339	340	341	347	349	353	354	356	357	358	359	360	363	364	366	369	373	374	375	378	382	384	386	388	389	390	392	395	397	400	403	409	410	412	417	418	420	421	424	426	427	433	434	444	445	447	449	450	456	459	460	461	462	464	467	471	473	476	478	484	487	488	489	490	492	494	496	500	501	506	507	510	511	512	513	516	518	526	528	530	534	536	538	540	541	542	544	546	550	552	553	554	559	561	565	566	573	574	576	579	582	583	584	585	587	588	590	598	599	603	605	606	607	608	610	616	617	618	620	621	622	623	624	625	626	627	630	632	638	641	642	643	644	646	648	649	650	652	653	654	656	659	666	667	670	671	673	674	676	681	685	687	691	692	696	699	705	711	712	715	720	721	727	728	732	733	734	738	741	743	745	747	760	761	765	766	767	773	774	777	780	782	783	785	786	790	801	804	806	807	810	814	815	818	820	821	823	824	830	832	833	837	840	841	842	846	847	851	855	858	859	861	862	864	866	867	868	870	871	872	875	876	879	882	883	884	886	887	888	890	891	892	893	894	895	899	901	902	903	904	905	906	907	909	910	913	914	915	917	921	925	931	932	934	936	939	941	942	946	951	952	954	957	958	961	970	971	972	975	976	977	978	982	984	990	992	994	996	1004	1012	1015	1018	1019	1022	1023	1026	1028	1032	1039	1042	1043	1050	1052	1055	1056	1057	1063	1065	1066	1067	1076	1077	1079	1080	1083	1084	1086	1092	1095	1096	1098	1099	1101	1120	1122	1123	1127	1129	1130	1131	1132	1133	1141	1142	1145	1146	1162	1163	1164	1166	1168	1172	1174	1176	1177	1180	1182	1183	1184	1187	1189	1193	1194	1195	1197	1198	1199	1200	1202	1203	1206	1209	1210	1213	1214	1215	1219	1220	1221	1227	1238	1242	1243	1245	1246	1248	1250	1251	1252	1255	1256	1257	1268	1272	1273	1274	1276	1277	1291	1299	1300	1301	1304	1306	1308	1315	1316	1317	1318	1326	1328	1330	1331	1334	1336	1501	1505	1520	1521	1539	1559	1573	1577	1579	1580	1583	1587	1588	1589	1591	1604	1605	1607	1609	1610	1611	1614	1615	1616	1618	1619	1620	1622	1623	1624	1625	1636	1639	1640	1642	1645	1646	1648	1649	1653	1656	1658	1682	1684	1686	1687	1689	1690	1691	1692	1704	1706	1707	1709	1727	1729	1731	1732	1733	1734	1736	1739	1741	1742	1743	1744	1745	1746	1747	1748	1752	1757	1760	1764	1765	1767	1770	1772	1775	1776	1777	1778	1779	1782	1783	1788	1790	1791	1793	1795	1802	1804	1812	1819	1821	1822	1823	1830	1831	1838	1847	1848	1850	1865	1867	1869	1871	1876	1881	1892	1903	1905	1908	1913	1916	1922	1924	1928	1929	1930	1932	1933	1941	1942	1944	1946	1948	1952	1962	1964	1966	1967	1968	1969	1970	1973	1976	1977	1978	1989	1990	1992	1994	1995	1997	1999	2000	2001	2002	2003	2007	2008	2009	2010	2011	2012	2015	2026	2028	2030	2031	2033	2034	2036	2037	2039	2041	2042	2044	2048	2050	2055	2057	2059	2061	2062	2063	2087	2091	2092	2093	2094	2095	2096	2098	2100	2101	2103	2105	2116	2117	2122	2123	2126	2127	2129	2130	2142	2147	2149	2151	2153	2155	2156	2160	2161	2164	2165	2166	2169	2178	2181	2182	2185	2187	2189	2191	2199	2200	2201	2208	2214	2218	2223	2225	2226	2231	2234	2235	2244	2247	2251	2254	2257	2259	2260	2263	2264	2272	2275	2285	2286	2288	2298	2301	2305	2309	2311	2314	2315	2316	2325	2327	2331	2334	2337	2351	2356	2359	2361	2362	2367	2369	2370	2371	2373	2375	2376	2379	2380	2383	2389	2392	2393	2395	2397	2399	2420	2427	2430	2432	2433	2434	2435	2436	2439	2445	2454	2456	2460	2477	2481	2482	2485	2486	2488	2490	2491	2492	2495	2501	2502	2504	2507	2509	2512	2528	2529	2530	2531	2533	2534	2535	2537	2540	2541	2542	2551	2552	2553	2554	2555	2556	2557	2558	2561	2562	2563	2578	2580	2582	2584	2585	2586	2587	2588	2590	2592	2593	2594	2596	2602	2603	2608	2609	2613	2615	2616	2617	2623	2626	2631	2632	2633	2638	2639	2645	2647	2652	2656	2660	2661	2663	2664	2665	2667	2669	2670	2674	2675	2698	2705	2714	2715	2716	2719	2720	2721	2722	2733	2739	2743	2744	2749	2779	2780	2781	2784	2789	2791	2796	2800	2801	2802	2803	2805	2816	2820	2828	2832	2833	2836	2855	2858	2861	2862	2866	2869	2871	2872	2873	2874	2879	2880	2883	2885	2905	2913	2917	2919	2922	2923	2925	2928	2942	2944	2955	2958	2985	2990	2992	2996	2998	3000	3002	3010	3012	3013	3015	3016	3018	3038	3042	3046	3049	3050	3051	3052	3053	3054	3066	3069	3071	3074	3075	3076	3079	3080	3081	3082	3101	3102	3103	3104	3109	3123	3130	3133	3134	3138	3139	3144	3145	3154	3156	3159	3160	3162	3163	3164	3177	3186	3195	3196	3197	3202	3204	3206	3207	3209	3213	3216	3219	3226	3227	3228	3230	3261	3263	3267	3268	3273	3274	3276	3277	3289	3293	3298	3299	3300	3324	3329	3332	3336	3342	3343	3345	3347	3348	3349	3351	3352	3353	3354	3365	3367	3370	3373	3390	3396	3401	3402	3404	3407	3408	3409	3413	3417	3421	3423	3426	3428	3450	3454	3455	3456	3457	3460	3463	3464	3465	3468	3469	3471	3481	3485	3486	3489	3492	3493	3526	3531	3532	3535	3536	3537	3538	3539	3540	3551	3556	3558	3559	3561	3563	3564	3565	3566	3594	3598	3600	3605	3607	3608	3613	3615	3616	3617	3619	3626	3630	3631	3632	3634	3638	3639	3640	3641	3644	3647	3670	3676	3686	3699	3701	3705	3706	3708	3709	3717	3719	3721	3735	3737	3740	3741	3754	3755	3770	3773	3775	3777	3778	3779	3780	3781	3782	3783	3788	3793	3803	3805	3807	3832	3841	3842	3853	3854	3856	3857	3858	3859	3866	3877	3879	3899	3902	3904	3907	3912	3913	3917	3926	3931	3945	3948	3950	3951	3952	3954	3962	3969	3971	3978	3984	3985	3986	3996	3998	4005	4008	4012	4013	4015	4017	4018	4021	4024	4025	4026	4033	4034	4037	4038	4040	4041	4042	4043	4044	4047	4049	4051	4074	4075	4077	4078	4080	4081	4082	4084	4085	4092	4094	4099	4100	4103	4104	4105	4106	4107	4117	4126	4128	4138	4141	4143	4152	4154	4159	4160	4164	4165	4167	4189	4191	4192	4203	4208	4209	4210	4211	4222	4224	4227	4228	4231	4232	4235	4236	4238	4239	4240	4270	4273	4275	4281	4291	4294	4295	4296	4299	4309	4315	4317	4322	4326	4329	4330	4331	4351	4369	4374	4376	4377	4378	4379	4380	4384	4400	4401	4421	4427	4430	4431	4433	4434	4436	4441	4442	4450	4451	4452	4461	4463	4466	4467	4472	4475	4476	4478	4480	4482	4487	4492	4493	4495	4514	4515	4516	4518	4519	4520	4522	4524	4530	4532	4533	4535	4536	4539	4549	4550	4551	4552	4556	4558	4580	4581	4583	4584	4585	4587	4588	4595	4597	4598	4601	4603	4625	4626	4627	4628	4632	4633	4634	4635	4636	4647	4648	4649	4650	4653	4655	4656	4658	4685	4689	4691	4694	4696	4697	4699	4700	4701	4702	4703	4709	4717	4718	4719	4721	4724	4725	4727	4770	4776	4780	4782	4783	4787	4788	4799	4808	4812	4816	4820	4824	4842	4860	4870	4871	4872	4873	4874	4875	4885	4886	4894	4897	4898	4916	4922	4926	4927	4928	4930	4932	4933	4934	4936	4938	4941	4943	4948	4950	4952	4958	4963	4965	4966	4967	4969	4970	4971	4972	4973	4974	4978	4980	4982	4984	4986	4990	5000	5003	5006	5008	5011	5016	5019	5021	5022	5024	5025	5029	5032	5038	5040	5041	5042	5054	5055	5058	5066	5068	5072	5074	5079	5081	5086	5087	5095	5105	5110	5118	5119	5120	5122	5123	5127	5129	5132	5136	5137	5149	5153	5158	5162	5164	5165	5167	5172	5173	5174	5176	5178	5179	5183	5192	5193	5194	5201	5202	5204	5205	5239	5242	5244	5248	5252	5253	5254	5259	5264	5266	5268	5303	5306	5307	5309	5310	5311	5312	5313	5314	5316	5317	5318	5327	5338	5339	5340	5343	5381	5385	5386	5387	5389	5390	5391	5392	5394	5398	5399	5406	5407	5409	5416	5446	5447	5454	5455	5457	5460	5461	5462	5463	5464	5465	5470	5475	5477	5478	5493	5495	5501	5505	5510	5516	5517	5520	5521	5524	5532	5553	5555	5557	5562	5563	5564	5566	5568	5570	5576	5583	5596	5597	5599	5600	5616	5619	5621	5624	5625	5626	5628	5630	5634	5636	5655	5656	5657	5659	5660	5661	5662	5663	5664	5665	5669	5673	5676	5677	5678	5691	5692	5693	5697	5700	5701	5703	5705	5708	5710	5712	5714	5719	5721	5734	5745	5746	5748	5749	5755	5758	5761	5762	5763	5764	5765	5771	5776	5781	5783	5784	5786	5787	5812	5820	5821	5822	5824	5826	5828	5829	5832	5834	5836	5838	5840	5841	5843	5845	5850	5856	5857	5864	5867	5901	5904	5906	5909	5910	5912	5913	5914	5915	5916	5918	5920	5921	5932	5935	5937	5938	5940	5945	5947	5949	5969	5971	5976	5977	5979	5983	5985	5986	5987	5993	5997	5998	6000	6001	6002	6014	6018	6019	6023	6025	6027	6029	6039	6041	6044	6051	6052	6056	6058	6059	6065	6068	6072	6107	6111	6112	6115	6121	6123	6124	6136	6137	6140	6156	6159	6160	6161	6162	6163	6165	6166	6168	6169	6171	6172	6187	6188	6190	6192	6193	6194	6209	6219	6222	6223	6225	6228	6229	6231	6232	6233	6238	6245	6248	6249	6277	6279	6281	6285	6286	6289	6295	6296	6297	6300	6304	6307	6310	6339	6343	6347	6348	6352	6354	6355	6357	6358	6360	6361	6366	6369	6372	6377	6382	6403	6412	6419	6422	6425	6431	6432	6437	6438	6439	6441	6442	6444	6447	6448	6467	6470	6472	6473	6477	6505	6508	6512	6513	6514	6516	6520	6523	6524	6525	6529	6531	6535	6536	6541	6549	6554	6555	6557	6559	6571	6584	6589	6592	6595	6597	6598	6599	6600	6601	6604	6606	6608	6609	6612	6613	6626	6629	6635	6665	6666	6667	6669	6670	6674	6676	6679	6682	6683	6690	6693	6695	6696	6698	6700	6701	6703	6717	6725	6733	6735	6736	6742	6743	6744	6745	6747	6758	6764	6765	6768	6772	6774	6776	6777	6807	6809	6814	6815	6820	6824	6825	6829	6830	6833	6854	6857	6880	6881	6892	6893	6899	6900	6902	6908	6910	6911	6912	6913	6915	6927	6929	6930	6931	6932	6933	6957	6959	6960	6963	6964	6965	6967	6973	6975	6987	6991	7017	7019	7022	7024	7030	7034	7037	7040	7054	7055	7056	7058	7063	7072	7074	7081	7086	7089	7091	7092	7094	7106	7108	7110	7114	7117	7121	7130	7146	7148	7149	7152	7160	7164	7166	7187	7191	7201	7203	7209	7211	7212	7217	7232	7246	7247	7284	7287	7293	7294	7299	7300	7301	7302	7305	7307	7311	7313	7327	7330	7331	7336	7339	7341	7343	7346	7347	7367	7368	7374	7376	7381	7386	7389	7392	7395	7406	7418	7419	7460	7465	7467	7468	7478	7479	7480	7497	7505	7507	7510	7514	7518	7538	7543	7544	7546	7551	7555	7556	7559	7566	7571	7573	7574	7582	7591	7593	7594	7596	7622	7632	7634	7636	7638	7642	7644	7648	7660	7679	7681	7686	7696	7701	7713	7715	7718	7722	7723	7726	7737	7738	7750	7754	7766	7781	7783	7785	7786	7787	7788	7790	7791	7792	7793	7794	7799	7802	7807	7808	7812	7816	7819	7845	7851	7854	7855	7858	7863	7864	7870	7871	7884	7886	7887	7888	7894	7896	7901	7902	7931	7936	7947	7953	7955	7956	7957	7958	7959	7960	7962	7973	7986	7989	8007	8011	8019	8021	8022	8024	8025	8026	8027	8032	8034	8036	8037	8040	8042	8043	8048	8056	8057	8063	8068	8071	8073	8083	8091	8103	8110	8115	8121	8124	8126	8128	8131	8132	8133	8134	8135	8136	8139	8140	8155	8156	8157	8161	8162	8164	8167	8198	8203	8208	8209	8214	8215	8216	8218	8227	8229	8235	8243	8244	8246	8247	8248	8279	8284	8286	8293	8308	8311	8318	8319	8320	8321	8324	8325	8388	8392	8394	8395	8401	8402	8404	8407	8408	8410	8415	8418	8424	8426	8427	8433	8441	8478	8479	8481	8482	8483	8491	8506	8507	8515	8516	8526	8527	8548	8552	8556	8561	8562	8564	8567	8568	8570	8571	8572	8573	8575	8586	8589	8592	8598	8599	8611	8612	8618	8620	8626	8632	8638	8658	8680	8699	8704	8708	8710	8712	8714	8715	8723	8733	8736	8738	8739	8740	8746	8771	8777	8778	8786	8787	8790	8794	8795	8796	8801	8808	8814	8815	8816	8841	8844	8848	8849	8850	8852	8853	8861	8863	8872	8873	8881	8882	8907	8908	8911	8912	8914	8917	8919	8920	8924	8925	8927	8941	8945	8946	8951	8952	8971	8980	8989	8991	8993	8995	8996	8998	9000	9002	9003	9004	9005	9008	9021	9022	9023	9025	9028	9030	9033	9069	9070	9072	9074	9077	9081	9083	9085	9088	9089	9092	9093	9094	9095	9098	9106	9109	9112	9116	9128	9133	9142	9147	9154	9160	9165	9167	9168	9169	9177	9190	9193	9210	9212	9218	9221	9223	9229	9230	9231	9232	9233	9234	9236	9244	9275	9276	9284	9289	9291	9292	9293	9309	9310	9315	9331	9335	9347	9348	9350	9353	9357	9358	9362	9376	9393	9398	9400	9404	9405	9409	9428	9436	9463	9465	9468	9469	9470	9472	9475	9485	9495	9497	9500	9503	9504	9519	9521	9525	9528	9533	9534	9536	9537	9538	9540	9541	9560	9564	9565	9566	9577	9589	9594	9595	9596	9597	9599	9606	9608	9647	9648	9652	9653	9655	9660	9661	9662	9663	9668	9674	9676	9679	9695	9699	9702	9705	9708	9710	9713	9721	9724	9728	9750	9756	9761	9766	9769	9778	9779	9783	9797	9808	9811	9812	9813	9814	9815	9817	9819	9821	9875	9877	9879	9880	9881	9885	9887	9892	9894	9901	9902	9919	9932	9935	9936	9939	9941	9942	9943	9945	9949	9952	9957	9958	9960	9961	9962	9977	9978	9985	9987	9994	9997	9998	9999	10015	10041	10042	10047	10050	10054	10055	10057	10086	10091	10093	10097	10098	10100	10127	10137	10147	10150	10151	10155	10183	10188	10190	10192	10195	10204	10213	10214	10215	10236	10241	10244	10245	10246	10247	10248	10251	10258	10262	10265	10280	10281	10286	10291	10292	10293	10294	10295	10296	10301	10315	10316	10318	10333	10343	10344	10348	10355	10372	10373	10375	10378	10386	10399	10404	10408	10415	10418	10441	10446	10447	10454	10465	10471	10479	10489	10495	10496	10497	10527	10529	10532	10534	10535	10541	10546	10551	10562	10576	10602	10605	10616	10617	10641	10652	10653	10654	10658	10659	10662	10664	10665	10683	10690	10691	10696	10698	10709	10711	10721	10722	10723	10735	10745	10746	10748	10749	10767	10773	10776	10777	10795	10809	10813	10816	10817	10819	10822	10823	10825	10830	10836	10842	10866	10872	10873	10874	10876	10892	10912	10913	10915	10916	10929	10931	10952	10955	10957	10958	10963	10987	10989	10991	10997	11014	11017	11019	11021	11022	11030	11038	11043	11059	11062	11065	11076	11086	11088	11089	11112	11115	11154	11155	11172	11217	11221	11244	11255	11260	11267	11269	11270	11272	11275	11286	11288	11289	11290	11293	11294	11295	11296	11312	11313	11324	11329	11331	11332	11334	11346	11354	11355	11372	11391	11402	11418	11441	11443	11466	11478	11482	11488	11499	11511	11512	11519	11529	11540	11547	11553	11554	11580	11599	11600	11653	11661	11667	11669	11694	11697	11706	11726	11736	11737	11749	11766	11772	11775	11777	11778	11793	11805	11822	11889	11906	11907	11953	11974	11988	12002	12016	12045	12063	12283
R7S1	32462.3878974855	-125406.227088962	261776.507932594	12370.2721074625	-1473252.0176078	-111751.900799894	213881.285801567	117174.281408085	-140014.598493337	-711197.800591991	-24369.1254970332	439329.160726564	9415.33929476977	-2150.66418209152	126067.75161683	142906.997797781	-275909.53761088	-206055.750718127	84623.7346094942	-328905.507927593	-44944.8459359909	-336331.059019403	140667.221856344	-737967.292546592	-99663.2573853386	55677.4284892949	1025394.74710553	151925.855117779	764531.385486671	-107855.543548051	1365066.39099946	-286259.121846253	497512.309742144	127912.574771871	-115994.542118367	48948.6793826771	-228201.788014379	128380.112598992	-447733.400894702	-330309.871998626	-128512.642993199	-923982.439747376	122985.779499298	-220127.789187678	88143.0854874985	-200079.238604545	-1363446.94075201	342.228596067755	-25541982.1927096	161637.279659998	-17309.9591380326	-352166.343400335	-2571417.52738458	-85178.2881019181	-442421.806273617	96242.6516267584	62694.4797937862	-302208.92029073	-105182.946377396	15783431.7715931	135198.262712214	-119776.148732006	12239.7316568726	-258012.154427123	-95447.8756948727	-224146.493322957	-46302.9800180083	-39515.2488623418	-446166.82362935	-134443.441871559	-121034.901290616	-112601.202701445	-131111.274241392	-221536.110905833	-99147.5317159689	-104806.2176517	-62468.2229568215	121942.423449699	-242280.144820254	-167540.999118346	-160332.782904367	34426.4561639657	-733861.064801665	-114775.93934565	-34042.9835044774	-126008.495422034	-417322.35805399	274888.476555642	177703.354065963	26384.8045893997	-181039.050188242	-120953.408554663	-4601351.41363744	-391769.565298681	-14853.7886716365	4540.63520981889	327690.756209042	-156807.33221272	67330.2196298368	-265666.644980729	-157342.256333775	-521430.703870149	453874.650048241	-345635.466474054	-287783.678213608	-363080.415512981	-223677.433562394	-63723.5404570957	-278065.958203444	-390901.257267765	-6557.73133018755	1393.71813886672	-156813.75723471	477641.014627906	129191.718764252	-77527.9257578388	51619.0796770979	-2257231.03322223	236455.690094466	-280323.59255076	-105803.772729972	-96218.7904992077	303917.780069224	-409905.963093076	183851.205792935	83225.9177821712	-389475.39937883	-603508.575554243	99546.6658230124	965945.074343421	-4970.46134136137	291875.235458249	-347853.111745414	-29639.7863708891	-336050.335784291	37957.7143770945	-78507.0677085615	64512.5235283287	34003.2952077812	-60643.5765297362	-99188.5841686409	-270659.787254724	-211126.196444058	-8899.91205362945	-68994.0748371229	141707.263979129	-38271.2095777583	101457.798303192	-676667.838364198	42445.0629505659	214566.478790216	-2960296.3657212	63147.8556674655	-113372.851921843	-79616.0500711327	-21553.7534740236	-224378.004598424	-217461.424035322	221100.299315409	-267374.46316828	-29456.6458523742	71488.0513280691	1655756.19619351	-239066.042207344	-21478.012238716	-97630.324886922	-368889.503053833	79169.3806934184	-123468.624572597	110775.279788675	-218937.590873771	-221928.411872799	-3632559.28697012	34577.0154161035	-17885.2770340765	25476.525593509	269946.771563173	-24242.4549067981	-82004.7514001509	-130723.077052264	124742.755310278	257194.647528885	-160713.431384202	-157573.738960365	-214531.423762881	-249231.099056631	79999.1689326207	39554.7760295407	186601.876502018	84844.4659695448	234078.79699984	-282481.493542496	155306.794794168	-194623.54983701	142816.999826061	-296111.677681888	157473.892271897	-65975.3820950043	198778.965305601	-13819.1074362337	-55608.2584136477	-158623.583361976	-148919.30261838	57913.3665918889	-5079.34827034313	25885.9050543925	797556.811413253	-282827.851556264	-242529.753314477	-303179.701787444	-24550.902319624	-170266.679685873	-7195898.30381033	-409759.569690926	-317180.163289824	-2914269.02968089	248013.331501097	187174.947138311	-224283.414566166	278306.933159221	-2460487.7975394	39448.2408427434	-1610383.85055733	-27304.0941371215	37728.3930543037	-43066.9795247292	-92369.2829242861	-14407.9651115112	-90126.7641067325	35411.6813729473	-287997.774289881	-201606.842795043	-54392.3652794254	-330829.308793393	-36662.1531826518	-175064.616760497	-108108.647312906	-179492.550335841	-330109.674489472	-39961.4435155709	-168322.362709629	109688.899910351	96072.5558492835	-156826.776380642	22087.4728814928	-37181.3968597553	151551.019596739	-96520.1189132149	-79120.7069572344	-334345.628267193	-145332.109381321	-84951.8025292853	-184733.058341069	-231567.91283777	-205110.45184088	46542.0738035687	-435545.64659761	74409.7955529865	-186372.677124137	91527.9814673095	63290.0675057754	101449.690706704	-72135.8948162582	-1588664.69482056	-2762856.89182805	-39937.0310545045	124478.69349149	-184316.583963993	73425.2547226717	-274585.402206135	-108986.793121751	-320803.398719992	-155637.242703044	30066.3204995983	3433.51832799253	53848.3973584842	-79261.3152226556	324020.009479513	-141429.519650048	-270140.367899357	-147417.196335103	-830938.289380178	165529.816714432	-338071.935827474	300782.092618508	139266.517800196	-106402.944821569	857806.83298876	-82125.231977317	-362026.473371719	-101050.665248752	108327.447197195	172913.141912848	-216240.722771401	230952.256673544	-121543.248666545	-69017.5827894815	-254646.877565672	111669.224303575	-131205.207212566	103802.873124186	-330641.762408099	-243263.8786768	-35421.9199805524	2119.36550313601	252800.60457166	-315166.085430133	130502.51480595	-210513.868322424	-156091.698947088	1203557.37661347	217046.77637022	-1483511.20619263	52392.3520135951	9932.78713057675	1090742.34067123	180861.341802883	-32669.0169959611	-85131.8225570757	86728.205396367	867066.347914311	-301922.34341758	99620.2234325092	-405846.408593369	-101174.63058476	-101354.295553846	232748.918063927	-9223285.60918122	-25318.8731027743	113481.745470539	-45675.74534706	-28471.2282068707	-68486.7088654019	-75287.4375360138	-205149.2465028	8004.31830930201	-643467.440692204	1804.21107375449	95725.6710416439	-187893.182077385	545868.540542475	-241084.036950988	-39030.6537442468	-100353.06855231	101030.653465576	110474.611507407	82338.8751606433	-73872.3016810972	-108864.08194167	-102448.64393306	70985.0739183145	-274157.962733368	-145712.316223706	-356642.054281196	-39158.3298756616	-81238.4556820488	171008.8775993	-84823.2225822362	-50467.5885041072	-369743.595311213	-2653982.78008679	-43184.1461615666	-85378.6696371264	-168817.128949423	-23918.6413637785	-4734.55390802924	-9986.29947747964	126404.123832884	-385919.902996216	-90440.4599869376	-177635.318668287	-120122.153682702	-393789.789706148	-258072.908128796	-122339.676941374	-283596.512751295	-106332.77441851	-59551.5737540654	-52399.5102316183	-7841814.88461259	-182659.053729611	53563.2787529113	180031.246938561	-56637.1817722539	-168117.47851121	-65630.7869646606	91440.9579750078	372538.480102117	166778.552201402	-5156.38219925756	-53703.3627262962	-71474.7676153634	77029.1672498992	-96742.6838082273	19422.4173294248	-2247122.91181891	-158421.701692495	-145894.69888692	147127.640940723	513528.104290075	167682.789405791	506125.820781313	-173824.86900215	-207789.578386509	235410.662255031	-114546.44718594	1098233.27095647	79019.4525613614	77970.1471741484	212568.268782912	-3674213.63171594	11267.9569650921	711797.077776182	-168161.753490376	-3434950.72777828	-53073.0941054425	173722.722729174	42025.6827862478	-229471.444649051	562125.322426013	-68132.8838460291	389279.694618919	2673197.29061939	-4403142.3168446	7060060.77723314	-124681.267159892	-106337.363372676	-116530.544371895	-163821.235400079	108520.948314203	-5303.0473026151	-137556.38786016	76241.5846100398	-103098.284929756	226449.830681862	158220.981527968	-103179.820502068	-420013.584760193	109711.411820835	-90403.8709147545	-121528.594611401	-515768.056271734	-176115.8509473	51093.1142297311	44278.5314752963	-124936.07086236	-216306.370156102	1539043.02812697	-81129.7390071068	89801.0217484783	-106590.051006274	342095.256642019	-114389.631693686	436311.467053628	139166.308269779	-559450.817846572	493507.504346041	27826.087311626	19944.2401065389	129122.487842029	-409731.898058048	-95617.7125794822	63855.3341805612	1033509.69059655	-50994.8772124366	-367216.818075039	-341016.22437178	158392.006565405	-114087.073807096	-10869.4446444799	-60187.1776299435	-128991.815201051	-216116.023530034	-26701.2756153534	-417693.965871354	13705.4002094529	-100775.10517514	-40701.9487392316	449274.615930429	-44241.881420931	-65629.3602015505	1766511.43337548	-186815.909097066	-357903.190756576	153032.610475136	-114433.667598202	-43278.3624914948	108513.116738924	56538.3543606533	-315350.342899137	-69841.7994912732	-133080.798274975	1243023.20878441	30729.4564905891	253502.468724935	168267.240831823	258043.138797035	-130785.896247223	-247398.880780415	23422.699726859	-90426.5529859187	-221981.713016914	14656.4006692597	4771.70610958939	1023446.41667569	14556.2595308251	109631.24774537	-45554.5285706795	-71194.9704938873	-235471.865550517	-101377.04429646	-471079.317311528	-152897.872688547	-169911.070142796	-34064.0104247564	-133132.027062431	-69046.7144367697	162803.526620346	219416.785853714	164020.477696728	9186.92457893392	-6638.90222037033	105419.768947397	2443024.90901549	-107411.994595503	-31230.3939895918	835090.646216761	386406.508950404	-126825.714846368	127987.920980676	-329045.762104237	974801.133971915	-13838.884367374	204512.044710222	-149739.474185073	-52668.7038508726	-151015.568132398	-435228.871164842	-78611.1117283808	-111649.094613475	180276.476043692	-172129.472616114	6337.18293925717	-167218.371648258	-224266.330241281	-16223.7771176506	51107.2844832642	128310.574703541	-48265.9152314728	13485.6748491059	192556.922134989	158441.989406296	99735.7667227678	264607.810671468	907237.854950529	-288346.389444477	749818.717752132	58443.8301277096	-615959.612930985	-35078.5509378547	574261.9085665	92687.4667881238	-578491.234917389	-6863974.31645758	37923.3293098873	100340.984749314	38022.9191636155	-10844.5001502502	213761.192451101	-135863.452939424	8736575.99984278	316281.832998121	113968.454226423	-139293.239452006	131671.905386733	-314557.971783832	-51988.9899034637	-10430.7583451541	173706.200360771	82240.1393272647	241340.85534465	-224329.140319644	74444.9943953165	-14564.6563633715	52417.5026282726	-22563.1157503726	6117.10345401103	-176248.198528976	408436.520020916	269526.507143273	78190.9693722589	-49065.6693999157	-141304.775317907	-413522.73443125	-54189.7002019158	197968.600791444	118794.337737351	-403978.126165511	209743.091279606	23450.8522249857	-34784.9590209621	-20763.3226811365	509111.384460098	218167.871297108	16714.7079242462	-208449.301005524	111704.454972451	36099.617470716	193131.154662271	-78136.7220438825	44890.4425372286	-50763.8085195666	-234951.849284032	-32360.9283322525	60231.5727280632	-89948.7753959382	-147169.339757253	70949.5554055059	-47581.6357081878	-286484.927279023	-50850.5113468253	167932.302510938	346510.776280173	150265.727342453	-204112.289796182	80708.0575542207	-1495322.3161659	-225153.447905709	-47805.8706614859	185283.216864816	-435235.061717059	305139.527093378	6660.32410086344	-1530365.90029293	50307.1755235048	-19164.6432796536	51936.4481139168	-33634.6505923604	40480.8227755353	300193.83675669	166143.40191529	-70788.1691835996	56258.0746023669	-47605.6112394301	-66229.5260769056	359073.980174193	518642.318297891	61705.8741082731	281272.446124341	-429689.68323057	249656.37051363	-12066.1999457787	59241.0470997524	700023.365656628	130943.223347497	-688056.660844621	313105.009284816	-665480.286017583	-181996.076215234	-125861.164846441	970427.762007747	205919.407569105	41593.6023988137	-34194.346650245	114400.55798952	-56731.1452542877	314071.725909978	16088.2342139112	-171620.862009324	-47176.502024767	231886.140019035	-293360.317650757	-40305.2228643907	117712.638671202	22677.4361509025	-395098.868208034	-1798888.98417791	-41739.0385592201	265356.140075561	-120854.626005284	1035511.82310115	-245942.212884292	151846.71703428	-29840.019802578	130792.191608349	-73326.8138853115	225641.254299903	-83031.1465291517	31986.9524277875	72247.8292595168	-301236.735472886	1015368.57591187	-51457.8392048151	-84064.166556849	80584.525713237	189048.520302004	-201485.337411365	-1053517.58240552	-60207.8635107408	198431.032281776	-142493.249076142	-571303.895439321	24505.2479532585	200043.409092176	-58366.5179361372	-31357.4294725641	137439.372996279	275704.097104431	-424579.103046854	-54329.5764133544	163466.808595697	69703.8657832469	645315.636813459	221836.209798251	111531.918869576	-833496.515839613	211126.288413818	-176342.059637057	-113378.705565642	-260958.587058616	-202624.477790945	91710.2539035376	-112194.145000635	-406042.811911653	223314.76662202	780568.401337897	537824.39497251	453815.37906246	-110158.103484399	42230.5423139378	156866.338187828	210307.502771509	200995.682397169	-22473.0555414972	1277130.45579937	-4927590.02572938	2166770.28329213	-194615.709425892	46816.8362358936	326651.541247494	185346.52857098	-40689.6029863944	1026035.44969001	-86906.6873069052	-860756.457578679	-90427.843344123	-454693.02860917	-4423.80255756251	-163453.699435162	-54051.4875524686	15907.0622459339	-215610.085767896	269706.401364634	183013.16887326	238094.948845494	-209042.331582798	-2206425.972434	790212.727774061	-470097.247226338	-348079.141571487	-45781.2680844889	-22530.4978573646	276621.811791061	733187.865893236	51297.4531919009	9205.58555905027	277059.351880595	45963.7665656401	-32744.398696155	-172684.104815204	-1113711.97895819	-30531.2908546399	259799.556296514	650934.06391237	173473.272313372	134929.13481197	-246732.17456236	-173071.092639667	-142854.665649054	89650.7158082883	137693.592945611	268723.849317579	-107027.53518892	311914.031106503	632375.679550484	356271.63615019	-344768.264630084	288477.615189517	-131688.662311393	-6368.25287798549	6318.57142015921	-161832.403822986	117772.899275528	113578.462649835	-163592.800092092	191258.80172531	311610.770709607	-48245.9514841397	-110214.206756966	177300.222230161	-65272.0777148151	-139153.031384535	-110533.820885919	-96703.3411491101	-794228.396808589	-162904.035454408	105246.535659214	-212543.376894176	-125802.600209092	-152638.591215596	257102.072073999	-245651.555193086	258330.464780182	68657.2020702306	-318662.412486757	150452.09690304	-43413.7691873148	52662.9168182506	42283.343389915	232183.864730364	92349.4387282177	65420.9480639156	-416937.481078075	-90970.4778701658	-9678.26541171618	21230.0070484485	-75481.7615487941	221455.618053289	-127099.876680356	-31239.6777855266	-119420.963291387	49264.7401705486	52601.3072817716	-44667.8625091213	103335.866423896	3076.25943414892	-376872.039622475	45693.3466777119	-400831.659671105	-2927279.45505659	-342675.132206763	985904.816775867	75889.081543852	-170421.622879392	-117597.651588816	629611.281944691	-81180.5204842212	567859.450943053	72322.7749992311	-93295.5620429197	34878.1773500159	972311.790213789	49616.0871882371	197449.861758036	757318.573348658	71448.9837168482	26109.8953447831	-549236.321596384	-157087.632661696	32043.2913293638	-352738.551432416	115887.142165985	-145081.743150865	1125597.36313604	582190.821466009	-276102.709134344	260650.45988999	-25950.3417440228	70191.2308694793	1166642.26290222	-82567.6678206852	298887.954528571	-101307.746248655	60480.1705915592	-14323286.9804106	-12456366.9611828	65766.79620706	1070943.1456855	169408.872795297	377712.667055242	84438.7419412972	-7642001.33366242	-299137.121992968	-752266.417613058	312131.040582661	-217765.671154574	138315.143541705	3009.94634003832	24760.254582373	1550093.35196443	117519.000104012	-422421.61936166	-103547.8490925	35442.9801428252	-28363.1625613804	-44537.9345772721	2592.57845159427	-68575.2133422177	-14537.3013635982	-327686.968956694	152511.32055299	306820.312365254	204506.981263619	50430.5412857607	-108614.9586645	76406.1463074187	131366.858929965	41759.1353889853	-188891.387480239	-50565.4127943989	121413.091496799	-111121.139564566	-58998.6796421735	255445.922795721	20531.762923832	-30996.1250236158	20091.6926811585	446532.976919612	-163448.702757325	-79313.8638540919	392316.69719666	-337785.943353824	2290014.87019043	-181422.307814993	-71604.7858868858	-97315.2702258562	-922763.39900043	111068.705622608	24170.7148621942	-122874.49069812	120725.406949702	697803.821940584	117542.63390746	-37358.2285448503	-4084.67825004163	15099.0029337106	252748.691176384	-254390.037942646	-360193.054111096	-37082.2049059123	144790.815072492	174770.687614685	-575311.725356474	-113650.184459798	-121520.401008585	-3018.72063916631	-273345.494056011	-132378.626010963	-179917.287218995	-62540.7783755051	-164788.886841689	-181017.73135415	124817.05581909	12947.4064969882	172763.330332631	-290498.378470751	-221676.258639808	-92714.7366620303	264289.149531306	-183506.613809371	16882.6117277264	36101.0377191765	213947.04509541	1665133.03867871	-24507.0450050291	31351.2492156593	-64966.8042909713	-58302.4440852435	242468.426364685	20711393.9451569	-108131.92915882	-13476.4567589241	781680.472605946	99051.5945083897	-69279.1226167834	107634.660428753	508614.370849469	-151672.090721608	-119965.467917803	-10734.8224996154	14907.5288907339	-2313.0086306653	76705.1903063677	-18878.381142449	-495166.081349085	173755.411566026	-154997.884662059	1277361.29062994	162474.938879401	-1147752.97643145	-604052.470085387	-85688.2764977964	-21998.898862191	-116915.533605009	-4886193.54810046	124595.255432326	92543.5630465831	-97240.8964869387	117243.698029284	-108963.775557087	230267.554086548	-701251.275677012	-115679.871308423	71587.2737771737	-35783.8256050206	796418.437296073	110588.980177325	628663.91326919	256118.349381444	80484.3441095813	-212531.640594926	27419.4199548657	-87995.8208292521	-186537.733680707	-79547.9536676813	217594.940551557	259884.789979212	266555.759293697	546150.788177764	166335.557403615	-189495.516669402	103875.752230009	261282.903784152	41239.5302921875	-111500.640763953	141043.528924778	147154.596299087	-20512.5582608267	-53101.8045290977	-124475.426196525	121213.48647015	-32270.9340315061	184192.053805108	212108.063324638	-153868.878793277	62329.037849597	-345955.121255413	166809.076984938	-83225.1874906457	-3841634.80874184	108120.983480137	52858.8981995998	-33352.301066798	281506.794416995	-260556.029501313	-22331.6035212056	42567.678677822	-136053.814071415	177439.227822689	-407772.817058766	-327084.46838754	-647650.245864165	128852.855185317	-59049.2017300773	158351.551402832	-24542.6444580867	431270.602656995	122169.40678595	-195719.203196766	56973.3775970259	9660892.82805254	-296230.026361829	-177810.505449992	-18188.4457486866	-254445.629240542	-199632.563609846	25076.565295545	-62727.462541528	-77373.9456578301	378142.747373779	320049.264881328	-134820.236599383	15013.5595048103	212632.372956569	6475.41277655794	-193098.217350267	181434.289117053	54177.8367073929	4538.67851954683	184205.334358679	27230.8308207895	-118852.140560725	-235110.853730575	-95709.6150899949	271924.785041216	118161.83046938	142325.303992247	1535452.83571478	-499213.525385783	-159074.327236705	50182.4375778378	1063827.92129754	-182704.609599323	-76820.8012840105	20859.3449683263	350401.451668623	-104363.306776494	-103766.107283767	428819.916456854	-524628.077111901	238010.478401901	-183992.492322013	66661.7443853152	102966.761621956	-117868.633222269	64692.5527255185	464991.443276858	118653.807809581	53567.5112507882	-3873339.27758645	-191096.533648972	148965.038918786	-138382.59497274	681295.827377708	11149.7498711904	-85739.9441671408	-96167.0228619232	267709.075978506	14656436.9315046	-90285.0259372028	197005.828711035	192747.472126888	197148.700164564	213122.017450173	136563.472394543	264282.73814582	-56462.4655112487	-3071.81528815447	231287.658659311	40274.3531684786	41654.819142048	-292888.056367953	191160.608847654	213820.592619799	448000.40871287	331509.359728178	156221.376136313	214419.877516291	-175137.823189732	53980.904535086	16586.9325007715	-207874.815600171	101256.508732521	192353.962791456	-74257.4137429978	416018.468556036	-396971.868746716	-82633.7048338045	187965.580793108	450715.99798912	342000.079146357	49246.5216845406	-135684.201097191	412146.080979077	215760.973356887	-108638.525334306	438854.445865114	114873.188574157	41183.2270700742	-82842.5511602754	812982.130954348	-113655.127514186	49683.1429968143	-156952.869505569	214042.716523956	77831.5363811238	91086.4457992376	315887.130991074	-150721.070844723	-115686.547141958	-435261.916105059	981884.846724868	224662.300550999	-129529.268950335	714041.091919886	50252.8275450732	199504.983952101	-103146.69313487	119583.744420851	61367.7491089422	-151382.744450718	65336.8279735764	409327.800487173	-54903.912538918	-10804.6604891442	159050.293040633	62867.620130276	97447.899741235	-248045.200052443	198860.04109598	-266300.610546027	1899156.89098716	183943.977513974	186871.20234802	204056.14244372	313880.423417457	-196801.075541812	-90018.7468909169	145833.762579585	135425.218008277	343316.993125639	107620.443162191	19645280.5995137	496551.174968693	225638.813017868	-58291.4010256248	352803.748964764	478074.30909174	345623.849709612	-124481.726840581	2230849.02794549	54459.7842916591	212080.491538386	-95431.1859541832	-54405.1840038127	102781.066689062	91669.1666978388	-6642.76268951087	2186668.02165494	68063.6800668782	435306.57069444	-136121.880015087	-35514.370648186	1332398.0962662	-26914.0017557019	-200518.549420767	-7029.47248196879	378497.794189004	27189.929913291	564897.453421226	-119917.858555556	-105579.140767014	224298.324043285	67628.1470016421	24391.4830406345	-50657.3947843854	-3266.8281486749	-208960.233074533	321734.036892958	-145981.843266824	11895.0071306886	36362.9430274664	457308.92112878	64007.0401078033	907476.876700226	167900.404043223	-149771.541270241	-62113.4500173921	-203001.724179951	-131031.107219343	366037.927664115	901344.171549023	73113.3847787704	70929.0296366984	-105978.337227928	52771.863490773	247902.118727538	113926.775465365	180937.768925204	265980.347981582	-91647.5929858084	58403.0818272962	212120.658931772	24097.5304795376	-112599.558544277	363472.483956664	82737.6766644422	99988.5622069069	-113986.185158538	-227513.192864211	149133.990922546	-19498.1132170438	207479.745431844	251039.22260197	-32714.9777898507	256910.331834519	218093.284578567	297753.002401944	-17251.942387329	-3938.86517400817	-74134.2613517843	5057529.6736653	302012.387345109	60085.0678681334	71902.0008780473	-26313.9608529399	136316.599133958	173079.810885486	-147397.862701675	-6151.52406604725	-45644.3980292565	66207.6497669081	98440.4168362179	130113.513701519	-21242.106595952	80080.919306309	42486.9161293854	-164738.638222452	-150860.571615299	-100193.169478211	206403.933271272	94446.2907700961	48888.911326148	-196611.338587847	47731.5806244616	304067.143057441	349788.012748419	176926.737509383	195323.513749746	-234013.067155646	-247409.283763464	21525.8191596696	25822.0097022153	154223.619250904	-187753.935017715	27386.5571839626	95095.0882021062	100656.071777369	1648576.87315973	217209.657140873	160469.067241206	-267714.760494581	1933129.96175026	967989.664436818	73756.9111073003	-349146.730586991	121337.577390015	-149759.058649959	123575.013096335	-13710.7211292056	196661.99039665	166360.01239497	696639.521181562	-253966.59373173	342467.077202626	1814812.2570972	-17015616.8867918	233775.554905889	-374865.205761999	199073.368525429	369467.077049436	115378.193065607	-63295.4197533163	103427.926222438	169721.338525992	413254.241007758	-64492.8208575546	89629.1124137246	-259545.920488741	-291456.074984224	15863.5031080745	-25327.3843156029	357805.913645776	2238.45589778642	-326647.62035708	-1399.77853695412	-234701.394388673	119983.834120979	177685.723533664	190231.745069628	16241.4482947833	136442.381886861	120321.25625036	150608.87873776	145799.454908612	637.12393661418	46871.2583401628	-1492179.74468716	1313.76534656291	61402.2981157963	69693.8697987241	689480.206069784	267313.776024409	44314.4281338698	161529.026560125	255630.652674574	591389.842948818	4181014.18738426	215271.078025559	-364283.006323691	329781.270558909	265420.17876167	54225.0090589357	78054.9404533928	95965.1118138389	137586.571927998	-310754.827256941	27849.9693583772	460069.154852868	242924.000028001	-104948.286051181	501091.064158951	-288030.54338011	183594.906937564	179345.108855514	20064.7608254499	51158.9033043626	213205.974721111	-247977.581289021	-26044.5136786811	75909.2812149037	131000.095159403	32680.3619180782	117116.938045872	325373.288258242	124573.334753313	-27731.5980234365	-128247.976563356	210183.391716698	-109522.897464223	29469.8881907895	-254160.960722141	186135.096113372	60073.749025746	19322.3607316223	-53196.8061639424	-241923.344942512	347981.447528813	260259.348216724	388443.671896466	-93005.288037687	265410.441782065	9515.48258672987	-91165.1044480469	-218877.827091983	755361.182236708	-35831.2147681333	-100801.921487825	473081.112545466	15211.3771075245	317176.833526414	-233722.025072684	16187.7411349461	76204.2207128942	85142.3589257024	-42768.1850757348	266673.597403034	-256606.613303373	73523.3960218332	192413.058909351	5777.99306620251	132479.028512169	166328.076520449	436647.875896943	-860.515952933507	141037.311483177	214161.868874638	820526.717891822	210785.485513636	-9062.07438332504	-220857.028693796	-244295.821325094	-160115.134708244	28763.8960027524	158658.545225018	28464.9125982132	211856.116053416	-351217.361051511	-263796.628340958	199890.052783942	-122372.692505849	-181160.440559429	161245.216752187	54780.7306920725	181734.92266737	68353.9729995246	22186960.9130233	-38527.1534822921	-101650.526173911	51896.1149477393	199560.159556294	365010.929774708	142175.554193901	70243.1867792734	153400.235071769	-101855.788599253	236276.125060075	186856.671589411	-166070.636990105	63896.641469685	154871.7187934	-11379.1889606653	71861.869486166	-60194.0557147446	-2066.05693573113	146664.977836856	-232385.196123715	605709.689358446	110039.695412705	184427.906731419	39204.5891829722	127695.702812966	-30107.9005175452	231366.480716546	-56769.1832102135	-174266.917101772	60753.7200582732	8073036.38269789	-2676473.76138152	-58759.5595662847	-387665.045504241	30478813.324927	381310.729543194	20636.5322202136	206561.895939214	235318.121436178	145311.911632319	208934.491255716	-148435.808185668	-148780.353839313	3103626.13236936	68546.1933996693	134865.133274054	153032.55211997	2660812.4054457	-3298.52198049891	2185054.59618061	393016.653147738	425336.973609616	73267.6241873797	-76005.8908321923	-51862.3895581585	147015.411980102	452257.628414464	99753.9206827066	42571.7873242256	233442.588258087	20764.4556704096	-167307.499525484	-135984.270586952	234143.290374131	262771.243927575	291083.662058862	-122776.820585379	97339.6270068496	86210.9610660232	-158231.086741302	-202456.97058379	-112677.184766715	682943.870541816	147909.494243359	215867.197069863	46931.3188838834	37395.4716575778	-163656.957438702	-365056.404944125	892040.532662529	-35398.4519453114	181408.073334236	-3176.78066711637	63787.509812547	109178.771220997	160850.714763993	29871.1085718918	99821.5419388458	-148763.759363141	-133012.859771598	151675.162578047	-45207.7461761167	-9421.67023880918	-156297.21841422	-402714.641409256	-679943.793296578	-935271.328810248	63798.3848623584	93563.227146619	-157269.138858784	309434.183923242	280451.583421578	362953.096814891	94052.5241502205	3219221.72492566	-232007.507398699	242649.860709225	-42992.7461253363	-17839.646688893	-102968.742929442	-46860.6930183939	-165728.666950921	-125714.959301287	-139557.773009604	-184459.126387712	30274.6333681596	-50482.7609117067	35664.9836488291	269948.916958099	-17008.4272303399	85574.4555106555	245197.220041817	228885.1256732	-103007.322042593	-28700.9690908532	81894.0984579412	-68983.392960557	13245.5427718802	-168506.048321881	16331.5436874974	225025.649084778	-182206.249029486	-34670.9742308214	164198.060315074	66435.6149273032	-475776.564950697	-221869.136424275	-496231.720111641	-103570.85180005	36525.5933277864	194346.020680346	60631.7248805135	-336230.807633382	139400.647977756	-12985.7452923552	-266390.378428581	135716.023509223	227703.114190512	-102093.612038456	-590603.10451585	77315.8318793924	-104736.456965831	-32296.0914502454	-128261.464224662	-308799.674308872	-292717.529133274	-7522529.943428	-41253.9026745091	-63133.134696811	-219987.628617127	131577.785157089	314759.677755653	23300.4387271388	603755.789489271	-181965.927095531	559534.667303167	-9785.36293066777	-52487.8638418855	202853.360738372	1283.29109434997	-147707.601736172	-155697.991066549	-111499.300335947	-201384.163325923	-308147.392735809	-306762.938624322	821223.636543949	-132234.164842751	558284.561199716	321927.407082748	191528.488369098	126146.277049844	560857.413065065	869531.050946987	2666081.46024334	-632367.753724355	-20758.2741182532	-188574.04823869	-24581.5672851534	536904.674864609	-176427.364423896	-1765.4844212695	145950.86773662	120001.89499378	232098.242073264	-56127.9423779893	233929.952007367	-682592.716444991	185351.436764861	-328766.976529691	-130321.515463485	-7856.61067192551	83431.2129196759	312318.252270823	-270920.388465121	-84434.6598488895	-22194.6506031205	-58394.3470975324	-16843.2425357746	-75191.1762476806	131010.658846878	357439.124018896	3023.00020666825	-242987.032695979	23170.4960170263	140103.480352517	-231680.992060882	-110267.685324482	75642.5951008408	247780.85010792	103814.835392327	-28656.4777614292	-116412.615745952	-129326.076104621	80989.0414533044	-164695.562453013	-144446.605160846	-44435.4968512988	135973.781520612	217181.340141086	379528.922275932	-154144.727958548	119486.879525659	5540.6209001719	-372482.04786771	193354.608941731	-194406.975914751	-93583.4370171357	-22546.9714951526	-124133.646945338	-32549.941163924	43769.9353288836	-180683.517372082	-76908.8620192968	-372206.183053631	63542.1548800023	-208407.932666022	-104067.849574879	-614924.68922626	83929.5801744029	35117.4693786695	-90620.559753387	-81781.5182786491	-90641.815953792	422483.365457986	-237543.197816945	405810.745589136	-56056.6462930576	-152073.097716882	-73383.2562814448	-106078.536423464	241523.923973863	-95030.0637445409	-122363.997083209	99666.981050435	-28523.5890578039	-266113.476785487	-452748.53077278	-3262487.74516196	-194066.046619607	-99753.2022822295	231273.589938249	78187.4314453478	-326431.843773653	61500.7289359814	-340396.091413853	-199836.234388171	-181230.730438947	340278.962866706	-1223946.14605033	27881.6266791798	128291.200369827	-112311.095655064	-89262.07394687	-138744.173753116	-1403294.64960409	-1101515.56044424	277716.18552624	-33397.2911686049	-234460.287932721	-252767.157983774	-284338.986066914	-372452.510659918	-173417.689584675	-85806.1720091756	-1823282.31300166	66764.3990449629	-256172.504617524	-142986.140548313	-160158.832869896	70080.861272087	214681.413819618	-151091.466559556	-57565.5066640619	-230579.334519653	234547.617346504	-348669.402921775	-217444.057108727	-1945701.16726268	-186034.517589899	-134541.400042867	-88085.0483196756	-595658.364719078	-139897.802769664	-267429.688929325	71156.3461546562	-104759.745984524	465007.015138519	-144142.302634589	-603.728039053211	-98924.6309364055	-482165.223543973	204162.134164978	-247169.140886729	96651.2828775725	-114952.910067093	-140294.537188966	-29703.3881590743	-188463.570228	107652.766920237	101195.990039879	-293617.912457392	67663.4616197599	129291.263960398	-51380.0579301607	-353662.139078991	-140864.056062844	55926.9745734954	173811.657410894	106216.452478595	112946.127569548	242603.761944842	-34914.577285051	-277719.131977822	360566.30722808	-2721309.74872042	-89356.6675873453	115229.196272606	-399852.281526205	-551514.199529464	-608266.081179187	-1921191.4855297	80568.9924911368	-142244.893109184	112498.693283151	91546.9181851548	-67371.2529057425	-128694.663297104	-221298.000709392	-857318.57552978	-661084.350616805	-267609.666042487	-459406.425360915	3515986.59383303	-590707.387747736	-465132.538036345	-42251.1749208239	179952.384556373	40982.7805512828	-195785.264028696	-322561.684966712	-47034.354354863	18872.8170495159	-244695.411026025	-575242.372044739	-791442.609330312	-64575.8792088073	-271341.832403973	18388.8286571233	-7937.54730622825	438293.629942996	309943.487268617	-138578.352673432	-380175.411893505	-136272.154822474	131226.956230405	-366627.308359561	-63914.9964505988	91298.7354803463	-4354568.78352523	12036.9574357408	-253071.056860509	-58810.8592149065	48677.8478276912	-597573.868072366	-135126.645674772	-257859.958466062	-190758.810051218	-281607.849094585	-73868.6102912034	21236.8992434569	-553351.83378542	145431.413919112	-425935.602368945	-22353.2779873709	-75670.5419891627	224477.208284656	-27068.140606304	243306.675547478	-108520.129350357	45595.7853764418	48589.449650301	-190629.13138505	-248139.641653677	151633.487583694	-837149.446128246	-908209.775320664	-649894.670905785	20509677.1361617	-7292655.01606758	7382328.25756151	-1350428.14356314	-187425.147713758	-8686.57032408673	-6681.98564179079	-522105.275237469	-425566.014091663	-779562.334077431	-61965.3711492391	-434003.004963656	-309079.580086432	-2223461.67970545	-201398.362913441	-222094.559522024	-801733.917933391	1201975.93472765	-241088.258798194	797638.78936506	-860050.080902711	482272.549316446	-243269.691667046	-200392.373482707	178637.017747581	944679.711798023	-190529.284476606	-526437.370904329	200602.576957272	-325689.930850065	-41.0058372826679	-75365.2117894183	22784.2969567182	-23486.4304171402	44272.1305882271	-25133.8170490901	-19654.4784450738	-221923.646447078	-1548135.9937329	75157.6074125223	13642.3264965652	405120.052416337	177668.577585141	-181797.372784224	397200.064425801	26766.0359782177	-229512.702221654	-128607.67065026	-96449.0004246567	212705.743786214	-186370.629233937	110889.199406527	-420201.940392018	-64332.6342113252	-2292947.34586344	52520.4289511664	120160.784625962	-211588.063128323	-60588.8979022017	-2216448.77854177	116591.374350848	95454.471965048	-617960.349670304	33995.5474180326	30551.0773669566	-160836.061123412	-335576.486070171	90521.4426238065	-117346.270394016	-318047.317159279	-202086.701480548	-175986.099857239	-3876059.96302371	141678.315886363	351884.624466774	-372914.507436497	-55376.2114138528	-140966.787392507	-34230.8110595971	-248226.722228069	63624.304521146	188843.048540007	-1875479.03410902	-729687.920016638	-297506.807705796	-77321.682885689	-484161.229313686	-154576.985248967	-304406.458383554	-515212.215597908	68484.7855175315	-1963944.76432997	211175.70993648	-197347.10537263	-180628.793831	-201910.610804218	140450.677031019	-3927.15127166121	-9350.54186791258	-14607.7653985054	-296266.97732954	-55123.5250170429	-2372646.58876554	-133260.845333541	-287802.491469886	-47574.3397519246	-504280.517375272	271204.933348869	-316065.468854702	-3277.74101441007	-373141.40851421	51358.8266674961	210138.137614774	-247529.578189838	-205937.021191079	14023.8832995903	67441.9759088519	-360658.749941898	-46198.8301612503	212265.677459637	5468.38597513482	102998.939854478	44281.5578342583	1212.72836281979	-81206.9592489147	-20576.6060399411	17949.4724018785	33661.8846815014	-1352162.52664718	-184775.442334845	-339213.794947536	-122858.673617493	8523910.5344131	151976.481507394	-831542.992306979	-292503.787571858	-11181.9026170275	-1037286.34363358	-341339.107168497	-1734570.88935355	-358390.561038777	21241.4415988064	102802.938994023	-168118.893176874	-124665.749947201	-411151.690836998	-268424.844011713	262557.945546111	79677.7478418761	128098.81966483	-99362.21833477	-240914.012954402	-375520.116925267	73087.8099338442	-10693472.5436189	-202649.360980238	37636.4866357237	-178722.335258379	-108098.793091959	171452.634788895	66198.7115118194	126110.255836231	-143355.900701303	83953.1133190013	67935.4757527677	-215741.854006458	447441.906543133	-177591.625330051	-377027.309050495	212506.02864292	-438351.739746897	-218100.570824962	-111981.147256826	-285237.391749123	-363503.869914363	-1614.63131283444	219920.676044281	-44035.1399657345	-24112.5654666428	33828.2460136339	13147.5713252075	-82951.300073689	-58211.7086669662	239515.076449155	-187028.719271213	13291.1211283506	-47928.1659995029	11701.5260351143	-98014.2491643254	-297113.306635092	66637.3201656774	4390.33347420765	-60888.6659954746	-2607816.3474656	-56092.3682228686	-100890.497913322	16462.4975005156	-26108.0637630739	-25981.8961424433	-8581.99954582307	-110170.440701839	-222522.194624363	-41119.4591837118	-134131.192453386	-31209.3786436954	31499.2939570715	-351153.708332909	-808568.600965349	-771624.178901333	-150061.069292661	-97910.1636968033	-212202.383865147	-233783.762031198	53129.0319524846	-46431.1443888039	-265768.118275801	-230371.521321438	48925.9933967496	-15020.7751536422	99672.7247063552	-193078.661993108	-222796.98118778	-248288.896238995	-255311.346597973	27005.5987710915	-49552.547429116	-285602.509689509	34396.9913143722	-204307.297142061	-114033.792559345	-3244942.77420516	-3510943.2844333	-91026.840012447	-3217367.94680286	-1335691.35383956	48486.1205722637	-42339.1549387875	184394.550243517	30163.3511558292	-158845.988927291	-234111.362312989	-258166.901837675	-94717.7685019455	-679095.798093325	14052.8522674661	-268171.293378113	57599.1101841022	-75861.0969547949	11369.4311014966	-216040.374655579	14936.4119308993	114421.234839055	-403885.494879037	-122677.25922584	26891.0121917068	-132870.94850748	-18619828.6272085	780373.700609019	51232.5765093515	-318577.685011359	15888.4257101478	-99733.490566044	-558902.328995036	-123497.569537332	123260.651038157	-1605462.2742764	144488.724298336	449797.992345953	22979.952883419	-42666.2760533061	-15973.2751035995	239306.83605469	-1648364.34266463	-547499.650562701	122137.639155399	-792363.955838587	196396.308503247	-439938.862297496	-291593.099242391	-139865.820672169	-44476.7315778088	-164605.319729951	-75968.5954197733	75225.7656216864	-265535.64892468	-529675.829358652	-102929.831567066	192305.328347892	-29496.6777747002	-227302.512327899	-119372.916049788	-205475.278303812	-7548727.37103311	277199.226813029	-19680064.4099562	27189.2853905815	345043.60857706	-5746541.39798339	-88324.0891699812	-878750.012181764	-207195.352305949	44126.8933248766	-175874.063949634	-431275.393022635	-101511.470300548	-1204264.78156226	20182.8640885075	-213206.813093018	-252407.725016862	-176629.064716066	407718.954140311	270468.939310118	118588.18925888	142925.284889365	10914.5338499225	-217121.221358044	19660.3598445238	-60924.5472744923	-162000.545910745	112640.450582291	-104121.290565631	-370060.343810123	-224023.07767985	-113759.977161205	19133.8825987436	121557.805897314	-397765.91075471	39383.5844850355	-30721.6056811273	-44893.0230100288	-173230.648532729	46836.993600501	69179.8510776734	-65427.6646096443	-305532.727775452	177077.61612352	-14513.0749332813	598051.431893856	-190978.6244435	-206571.074190239	-182185.050108116	-58688.7649841933	-98340.7177855378	-247846.560337123	-246546.678230843	-15470.9210436009	-183108.51205348	7925.05051159092	-200770.618757983	-1037900.97407806	-136012.628787414	-17988.510840619	188157.74848813	-257651.35295641	-491302.364720608	-996141.416985191	124779.605547001	-215817.52881634	52170.824797732	-113940.252237147	-347547.675230262	154506.689296524	338151.228036195	-205457.624878064	238201.97205806	-112978.540876855	382228.382345771	-168751.082858551	-239352.769668139	81283.5225437651	-154818.056007059	-40948.2004003772	-277868.939579941	-62641.9341695407	-215222.414055442	119018.492124059	-48064.5382162548	-678380.932074149	-735320.522869838	-17954.7076238194	-319180.778189955	60712.5970551779	-2856823.94011676	-261428.585531189	-99192.7596776518	210773.619266433	-44875.9698363405	114188.6842871	93739.5660076911	-1626975.40358977	-163916.162416697	-329205.691780122	109161.998682035	-73124.2479094231	110479.494369393	-361113.336839904	5164.38859206511	-186852.672103854	-2530238.75855762	-253438.075682409	-1420881.63126953	-10870.1548031752	-102629.368275583	139571.394674867	-39216.5663087047	-113754.352375105	-194488.055815961	-60399.2559323541	-298266.851690805	1560651.0880006	-76095.8989019211	-148110.323543275	-125780.106055885	-175048.034292804	-36998.7207885857	-281400.518225429	59289.6968825559	57561.5217579753	203376.89514631	-99832.4956621994	18869.8542690494	470540.446933632	392813.459224174	-166131.103838935	-150047.997620391	-256785.365648675	-135243.58857099	199210.785626397	-161204.157744081	-452291.266868322	147149.196717112	77245.9018954827	-519865.463426341	88251.8324139331	-26850.8301548123	-1933536.05401183	-15798.6760606162	2949.52168726779	-220931.689327672	79997.9314454258	-383897.547651998	-160642.590265793	90562.4757761462	-110540.374085861	16418.0162587887	-2310538.41546031	-410434.798467499	-199345.863178464	-431053.645625572	-862343.653389706	-144468.358798469	15657.5993226211	67422.861688638	174525.3205464	395158.83809073	-418314.41184755	-262835.152571943	-117977.146942755	-164461.649476362	130648.1401679	176613.913541109	-74680.4003821132	151113.689200932	53283.5101293096	54247.0056743357	139672.478908402	-28962.6406156875	-103970.97887107	-549046.545538915	52139.3397422239	134984.070628887	-108971.654016499	-135095.212270924	-53398.5241461176	-49173.9575007792	-98920.1141379445	170780.846926953	-354387.609951248	-53803.2787197111	56969.3049603141	310290.919450876	-143574.348477652	-588297.561319828	75346.4767913089	25601.0042428391	-334330.490222389	86688.8636434343	-50571.7890007493	-352855.556649137	-334722.560231914	-106353.213850228	15.3163904210924	117499.79442281	340705.997114002	-37871.0291280734	-38015.8829480706	-246508.925279791	-346893.006872784	-112957.544281213	170712.361914501	-569677.2946285	380071.889059839	-283801.824156756	150263.271812817	-442704.475806145	40742.2293990166	162837.219068053	-206021.20185469	46123.8064635602	-236025.197914421	-751515.619803074	-130012.690520551	-51561.0986642781	-51193.3294238359	-66009.4660619826	-111147.523720833	381193.918723358	194435.424775585	11944.1182162231	411086.307091032	155453.230159439	-255711.895722901	-207290.123391436	177281.68121464	342230.311415834	56239.6764380535	-358567.752597109	-49616.0583230448	-135346.582904734	-77451.1698816828	175740.305638804	-171793.545025453	-56796.3339089294	-44554.8507067727	181639.671078509	-203492.167435217	-84897.9781295929	80744.936357285	15038.0225174242	263459.03030964	137418.720835988	-52490.5233279127	-239029.931619796	244920.861057541	-152206.25522884	-77566.5491200718	-266615.138202772	16209.7056448362	-165476.925680145	-163705.075437118	-125957.191875552	200871.082283677	-220421.827382779	398035.998067671	-83248.838839637	-299842.785531213	-1339588.73126714	707613.111231735	101550.374877724	-327634.135072829	-54916.5769877488	-96063.7036477397	-84118.9870841548	-377930.713880403	171292.163076901	-246914.945185416	156629.596049659	25550.9183610063	-294251.059251409	280943.053435374	-47154.5003286873	59168.1483205941	-64113.117219229	-419830.027860939	1889644.28075623	33388.3601037736	215094.400046765	71354.1031981125	-408968.158606887	-102784.262408834	-368078.217020652	-614857.510294758	-299496.874372992	-176492.018031585	-345809.315364244	102912.653750486	-7072.2979944675	-67313.1050913183	-519397.864007458	148034.614562277	109654.171170371	-403965.872621845	-104566.283749619	-200484.808510656	70981.6233996775	-58069.8892404814	256910.351681052	-126373.326245676	108117.382146869	50625.4048521893	71744.3083622031	-252041.660631621	-29696.0079280475	293154.624516883	84414.7291045341	-16097.5190317487	132983.411268449	21197.296386264	12546.7331507356	63355.4763760571	21439.5282195777	-369887.431996092	58654.0870110182	163194.775561175	105512.447575893	-116411.65859847	-23353.1033929952	-271153.935035705	281510.611041543	-86512.3385435317	-137864.911229815	381492.294997813	-44753.6482341807	502046.035823014	81207.7283564671	-196912.660361387	4370465.13819157	221727.741371357	-195896.351123977	-308167.3390104	39909.7830327206	-46547.0097720106	4014555.13087471	-98571.948972536	50546.688089823	79031.666768776	103401.392724132	23562.2316502193	-283376.216045495	106024.9766467	-643802.164129188	-103349.599672999	-221928.134295596	-364033.471772025	-158806.797125138	-216999.301202002	-150128.027179954	326514.399996257	299712.27333506	5640.91651562429	4011.2644647038	-160407.30910998	-495769.088050481	-216353.623656561	178159.7293762	-50848.6657963337	68194.6825761794	-163.631717952176	184161.217104838	-99464.5124044547	-149506.542717701	-269346.354998854	-401073.194043712	214522.162142903	-116102.401558433	-194282.271948575	140079.406668659	197837.300479281	-226004.072558734	153954.647904224	67887.5685378962	-230039.956174876	-227140.431398776	-67704.710911105	-14783.4047813474	-744962.940410153	223911.062700901	199071.393313173	-126643.041793239	18255.4021884107	-197746.330091083	-69847.335370735	-1043888.37290292	13373.1772138282	-189435.199241646	-305838.582358084	-580577.075623411	2551.08965508079	-154933.015839168	-185420.622200215	255419.112854575	183689.193842877	-401846.386671664	-33048.6103625016	-11606188.32604	116357.26188657	-234744.455433291	222184.318129843	-195319.596598679	-30265.8801449292	38636.8334435292	-24823.4083349218	150638.683422046	47875.9420909624	-30314.2226569194	-120941.318478042	-111924.105088801	-81727.0447211722	214553.457295976	-191307.575749373	-275014.505046677	-53879.3858957897	-87201.8390579543	-267213.334577928	-369371.902689571	-261893.962594071	62667.5443353754	-236273.617984095	-30197.1152180411	-128519.078166574	-33084.9289016288	-276181.436194288	-52991.0360983866	-611849.382789639	-629324.132435699	-184122.147472403	-242216.372028253	81417.5279584096	-98994.1044113003	-158320.571844876	66988.4990664956	106606.615158357	40579.8024064147	-116046.02405135	52029.0110090099	27450.0147526024	-97824.1613312306	202050.811904475	-150802.329952704	180357.22177441	-207194.549235108	-223238.833538767	-852984.764038981	14091.1325104213	-4949.09833487187	-181821.702893236	-185852.376578904	-188789.25275665	-320233.326765587	-131040.266910925	-296.856742331308	22755.9430590907	-204495.46340146	-699507.239001699	-113513.072122429	-96669.3011399013	234563.58372938	-312288.1062847	-266324.344239724	-122915.630598792	140696.498664782	-258423.198722179	-135719.183697645	-340202.333343711	-59510.1018553929	-206168.231905838	-1531576.34723336	-378139.494261125	47384.9923565588	37396.9252076199	-165902.325243112	-116241.76429692	-86099.2033306617	-180198.310147963	-180752.054327312	-208275.015564042	-82400.6997750396	-154209.770909289	-2075808.28065344	-442404.036304137	-152247.622072923	190214.248373873	270065.981595828	94985.4430666738	-266730.022726162	-410088.703329973	-224659.82213591	-112919.16990945	-213009.951938224	-116422.510020826	-76720.0461831411	61591.7800899612	124804.232010682	-124667.633860793	-421982.899390699	-160242.181365982	-422615.025160484	-184735.697465316	-265672.135311319	-205578.720975809	7386.98169079236	153898.271236384	235614.740986091	222672.82102436	-181791.050530633	154322.748138385	-423261.784184588	515798.176704179	-441299.83444414	79973.5845389129	-244337.742016726	91380.1631121511	-90519.9497429516	2949.84538187351	50830.4342038923
R7S2	-66065.7951164618	-193079.387442653	138152.961684199	190743.51020926	556581.21340456	393754.574617955	291362.686786189	414915.502209516	-531118.349469834	-675994.546032893	29956.0332022275	403653.044985639	276893.026445039	-257680.442492877	112246.971418113	270741.547735004	105244.978382365	-425453.882651189	-16315.2384611624	-337503.766527787	110021.293286365	-331552.98036545	255668.232298114	152808.796701536	136607.794488243	164467.33067033	5477109.93906053	-24521.1510830079	120200.066479485	181299.144756337	870506.504937655	82551.9611710083	421542.481191842	218512.419414281	-162069.828300857	667951.493869201	-109609.404088351	83090.7251667264	696713.777480123	-144913.365131854	-99836.1559950273	-1522751.32739599	620047.052794715	50029.9177926106	231200.913208642	-28596.2428388535	-4673626.60015431	-84859.5258626236	-3462574.05232993	613002.389994088	-26916.147067102	-488272.418246936	-3004263.74124697	-462534.246726786	-361550.857805234	308030.16088881	142459.198842399	-62880.177415536	-30434.8040647164	30382384.3741957	405448.815600461	-770403.050589117	-112419.984347132	-125688.666405667	-128639.646913095	-8881.00457260339	-136170.855218235	77858.3799424571	-328274.632354038	-129120.462348545	1747422.71603855	703349.955238442	-205262.467314281	-213477.386041812	-2658.08441070191	-193110.640929613	19000.0708570549	442260.72968751	-161059.085111397	106226.363897152	242057.48441408	45715.0688482801	-1604772.42493744	-150310.837286816	-3374.08502989625	409902.645172306	49057.3349962316	414794.843725582	506288.192579246	99069.8616332448	-284709.334986727	122938.820023185	-904256.718821821	-113523.340205167	148022.083479841	44795.1070475789	1034041.14649289	-92683.1281813204	459359.187106398	-429112.870366574	-169607.10187635	225416.343421143	59038.7591366633	-404978.099554563	-499000.140121716	-553773.108251827	-301744.992756208	44169.6116249505	-242995.171952099	-296566.393059669	1738316.399131	5138.68877949927	-163515.63507155	829549.714008353	2898.12675402859	-133927.067987173	33731.6862315224	497587.638117034	84753.5772938409	-403204.689225207	-52325.9201528004	-101941.615470494	525904.777964178	-723121.125846108	331195.593568143	206615.279854086	-258443.079046441	-522240.321370802	76214.89514235	1745510.92903148	120693.316397488	-12422.0637519384	-326377.392042391	-59849.3864340211	-595686.42853894	390612.764275904	-195605.359491929	11937.7837307494	173476.371728028	163418.611464176	90751.8972052902	-523561.004177851	-105732.054385362	322732.254155095	185619.725045044	-380077.417722509	-265482.198413933	168230.616656412	-407139.059239797	391313.419518743	384751.277565241	-2884885.20201837	178016.107730929	-27195.2613759515	69208.8317641165	157021.360746238	29440.5607203647	-99651.9815522014	274422.23883089	-715965.831048335	192237.100576771	61838.2241941158	5592731.90193806	-318863.621879565	-246465.283894084	319556.928778814	-181221.959758216	-227858.576244581	65837.6017194442	579830.508091663	-107220.268389038	396623.932323799	-936773.467687341	49940.3519038059	-20415.8647453761	19760.7264077269	99221.4288709526	-259609.624431531	-129356.956612156	-118423.738539408	301268.385551056	812650.379866254	-62116.7912881022	-432450.910514909	-486150.790687609	-449600.847737737	2920.14268847513	169801.184968923	-100394.066883935	-56768.495767446	295783.930784278	-89068.7562557989	81015.8539445824	-125052.653844737	526712.770348813	-633433.95035383	552909.264793779	-127560.655118043	-675115.705772887	692073.237013745	-76526.527716259	-322992.364466123	-214218.181208643	273807.458759182	288554.823033393	66546.3861713026	862560.903363982	-311284.816039323	-136804.947617741	-236888.773755057	224790.493691976	3030.17686690952	1346828.99202543	-535493.290573046	-501336.725688048	-3294513.59588662	113653.762222927	99586.4027039802	-173138.357249866	1003101.14730256	676591.853018592	-88471.4916770305	4370276.1495961	-53613.6040273759	-95036.7038507712	-46743.5372152231	-43988.5101536535	175261.616629338	-336310.069878194	-49583.4807487477	-265157.982808218	-344013.736965211	-393450.757044166	-46301.4675771069	-348992.160703723	-733559.228337093	86068.2040416998	-93281.3584915547	-342886.812243304	304946.337337187	235295.676284602	-30183.460731983	142312.949324431	137237.079390273	154511.841601619	6356.90180976921	327869.432821839	367731.40802982	-118867.957024228	-218799.931489929	-152354.679712675	47545.7375524067	-219092.203724204	-364805.553644263	-28325.3948482687	-281161.730832587	-3194795.49970055	286587.667066873	-74439.7366325223	-44729.6418923532	-14255.5733846611	5159451.51852493	-138512.385905771	-246948.849508354	-1178155.99190857	25515.4899542719	36977.7609902629	-329123.858925039	115643.096888655	352579.995210921	-271111.478198099	-510329.204297407	-12525.4428469258	29801.5226304472	-95585.9291528196	-161279.398202872	-147472.413291108	703014.022014898	-399052.756309128	-504586.069120567	-138800.344444884	-690935.723160332	309968.372903477	-284969.911015824	318876.009467353	-1414.47243870974	68895.6809244061	782796.709200134	-10828.008874218	-643035.502258731	-93606.0246285465	143122.170946547	208997.784491049	-243200.020083184	224752.79797471	94873.8234427211	-76112.8843209714	271767.151295144	-99725.121179391	17221.0214251838	374430.207918093	-108775.623656786	-701554.211749373	327006.625772204	-27974.7204430707	380923.404526177	64179.0638552363	-100601.822236756	-280630.861917412	1884.74400730292	5086026.4440852	74214.6492481089	-357610.871275368	-318034.588357908	37266.162110005	-409177.400471697	256519.263624404	173189.549043777	-269316.09336075	226478.988688054	2003753.78149228	-255226.244864366	519578.811651911	-57594.2079125902	27958.1668878699	-313152.573799102	313382.694996797	-15151816.0253961	336397.454589461	164687.010287706	-367402.806209499	-88553.5597478425	218350.182115692	-63925.7040787918	-226635.391535387	-90716.6865940301	-787983.191972195	128966.530299829	402198.550819659	-146298.109648314	735923.862768312	-115389.040154596	-121682.371411422	210978.335164028	243410.242636565	-82551.4195350557	179549.927322763	4499.14842690336	-214999.143043856	-188331.131057955	253425.553644512	-319762.045323253	-88247.0729722262	-349327.445993224	87819.027934773	-311577.627054567	423388.439955709	-120402.675676215	43434.3178079042	-15469.8955243946	1864986.34454035	80076.8144856015	-368108.102645434	1928085.0274006	44362.841192699	-71900.5266943827	255450.252151978	-75461.7383704739	-533864.791396718	-477257.707189191	-224242.590565031	-229535.877722846	-545064.005662869	-226041.334584797	-207863.054663156	-506355.172731218	-69426.25539138	-228852.723181282	-325437.201892509	4345881.22777918	-124199.475661065	280311.961632975	-428251.103997822	314253.58160651	-22224.2564549209	-166600.756154163	184580.724759403	415095.543388826	-145474.18054112	-185222.183854063	-129881.914158763	58249.3453358986	-85126.6073972563	-406107.009511091	336760.577850123	21965650.3238171	-110402.601597028	-1091941.60826894	255693.046949248	1076858.85519687	414737.874704667	292983.848860562	-89521.7103777418	-298680.403576361	455919.432336227	-196224.065939002	1380166.86319218	332688.297984316	-120371.795767719	247125.407058955	-127993.979755891	-59551.4078804688	618119.584837115	-413215.281506802	-1861522.32599328	-71948.4495254715	87027.0866568658	-168204.753376633	32117.1880210068	1072756.98073321	5626.66924357245	699176.269775914	-8563247.47135777	-392842.010612488	4642888.88183631	-136483.561740801	-120099.799642539	-113381.773968224	-203751.305473354	-116105.19749012	34434.940056889	-37857.5640362803	11259.8270084755	-239954.063876421	-308772.908787042	-155828.525872689	-215497.919611234	-77932.2087264248	379864.379237206	175817.364400079	-181283.434293886	192322.843656574	-69892.4963240086	231001.292891729	-74839.1204070828	-191985.25435139	-254908.108576067	5682100.60291587	-111925.44321502	-112609.803438382	-301338.365751893	-47322.0255210153	294553.084324209	-620714.867649645	55087.1612152995	-952836.991895532	283692.654971701	509305.838562752	395561.529089776	-56668.0609069984	-484725.126626001	-284955.624410524	-25341.1779461671	605656.772986692	93275.4890710708	-651727.588978224	-476274.045794048	88961.6450017858	-159332.657922221	-136490.986308076	-265757.790736753	-92927.721973372	-293416.045336416	400823.553529054	-103702.00159245	-213260.367403777	53747.754822293	-20619.160355788	45464.8840290447	-81850.4793636665	-66011.502752417	-391712.936962889	-328723.389238885	-202541.871756805	152076.15198908	-364871.215678434	-32071.5754378441	-159999.404245671	-19398.0626631171	-259010.565126876	190532.002602355	347536.604686625	-364751.065063795	200420.953835079	389140.224565175	411882.638643484	351964.613379785	165782.180776507	-195582.70413214	37940.7616316487	-431050.993920447	-10023.1277671095	-2014.09281020753	-58997.8485123306	-274107.40445433	-26577.8103631679	13206.0586095929	232513.274315143	7326.00646127686	-428746.903370142	-75660.5882193146	-547256.317067118	17926.2685995275	-428946.445118003	143915.567028656	77772.1971319499	107907.826079968	227167.613099523	94236.5010283595	389338.608192106	2985.3367578504	68487.8154952426	-477024.203449479	4584658.71456598	-169726.999974324	-4808.14245761799	2815493.12667241	640840.409276141	-108564.753793771	-256223.567196161	-1336642.15999306	-1046305.01083746	125447.681972647	291607.964829673	-134148.511720283	-113407.628781192	-391801.650767305	-244146.56233108	564759.316060135	-189066.408010706	84907.5306234971	-179670.652590973	205808.53745141	-171781.352191037	-263882.867132109	179299.678807197	148141.03442605	108330.480525513	42211.9158253371	148246.345425746	-17749.8621258993	974929.535254081	-204885.232629292	763413.218030414	1035630.2386357	150089.643788047	2554525.52629633	182709.293217968	2547237.00572833	-144079.941625628	-1220944.11967845	141637.556375028	-901256.633320942	-150360.055556013	-84668.2516073805	76813.4774691216	-56017.0766169626	344667.181162954	129698.282776601	-306128.444488503	10830825.2054388	527856.761050464	-47125.9499039183	-290894.503190369	293218.885899734	-594904.242996448	25252.2178927899	-135010.539698413	456687.257755092	187888.219511399	374443.489635497	85629.1219492614	415950.492716097	-121757.351397399	222092.388581167	151965.927627792	142115.600908996	40335.9433696781	229156.720170954	387303.991808121	-88002.4203981692	233959.593218078	-37691.3546166831	-488184.964015667	31060.4683326467	105869.898129839	18950.8940899335	-289619.555233108	-52540.6053034097	91620.265637375	-35937.6074790946	258318.498825766	511491.940544478	427284.50707882	218864.16162509	-187045.039647758	192644.274495448	1394188.95777006	7908.61820798388	368706.643340934	-314298.942776224	94451.4453345107	-319622.261637072	-235834.283775302	-31774.5458179515	-414007.066446536	-148758.627052775	239964.948787028	356714.571764663	246115.783137187	-372496.420896182	-90082.88678488	277163.841137303	383499.863651104	-138365.939506222	-7319.02362344087	17961894.0175631	-379388.433681076	153935.213222166	-2280.06190020934	78870.9520452168	-1148413.31860637	-44836.1004578787	-855100.538979207	298510.425972436	-106705.710517236	-297717.92931916	66904.7262170202	-172073.311075515	381398.013860375	174684.684153306	-111266.604435806	149228.378757625	76976.1296453013	37648.950110763	629813.659045665	234009.697603182	62706.9709560892	-123354.598367653	-481565.921546301	326749.950627279	-98293.7762631992	-161587.174972522	653010.42316989	164749.36291944	-300496.391399022	266300.85305351	-784001.990222409	-391376.515642503	-255357.672102578	1004877.96843578	-344293.853498388	22368.3181735556	593091.264764962	309450.420048439	215607.250442399	144748.731386154	225971.968138519	-265277.382675838	-5576.26736465277	225548.170071101	-208393.97287823	242459.999024207	-90813.3245418768	274173.575572598	-212190.369583609	322609.974179208	82925.7998077511	9388.30638235423	-39487.9914901321	-2329563.23805386	1269198.56918874	240916.501052064	134529.202740388	195038.876330813	-341783.04365668	172034.604131904	162314.961377755	-159327.223134918	-344147.154507997	27537.8700926952	1996220.14178862	718364.361735591	-35726.0604660889	214538.242226949	-534009.416808721	929569.913383665	1008737.68934171	115653.165639052	233762.733109972	297627.77617566	3658833.28119877	393388.988763331	-116188.68023667	-43941.1395054103	-84622.0639368316	266867.43135321	604553.833950061	-41075.8417356896	-49826.4628684772	-27565.6447961591	211394.40017496	504720.50776703	216824.097733984	744972.327850826	3976266.18861109	270473.844836653	-46154.8283523829	-219307.793546035	-409054.341507757	-419294.067457573	-43597.6618708751	1832013.97133868	-704926.920143893	124642.683146861	439702.275568671	1080273.47609348	-315321.746442789	-168496.938139049	153806.312237783	-42177.5082137655	305913.797565165	272363.583125124	219063.684144423	1229110.14776022	-2415537.97374656	22609025.0089727	-469232.435443155	-66847.4938651959	301074.003024251	323903.170894808	141936.403552297	1433355.95729553	-6056.72488811666	-620633.176677907	-68354.0397059468	-900396.581080923	164099.139805713	8842.98175089394	-97319.5040547232	-143944.395758815	-324153.738333911	27922.1450064857	293938.457376867	327270.939027508	-153761.368461312	1500381.68597314	1815988.86007192	-675621.289306039	-1361329.6147831	-168489.830501695	-169567.9777391	248688.180325366	-1193963.35041224	-135000.036257523	67038.8778966967	536315.530729459	-147846.711006188	36744.9631686898	-120169.675683064	-339136.695989371	205936.796440242	426686.352071019	2698605.7767219	237463.905558518	-214922.749565747	-27305.2245053276	-517245.855217333	-103655.682298849	46545.5635663171	-347565.642812558	301809.273805724	154022.60606886	351640.972695168	-1015502.60770615	377956.697487679	-1002147.43688489	382509.151656626	20648.2082815086	101241.587053272	108033.005262724	-351766.871907045	376086.595457202	410158.547041899	-524866.509470268	-128975.336325257	299038.841330718	-357438.75009789	-318750.995612397	427312.08530912	16281.6939963511	-284459.094882028	-868045.93518078	-284585.684395357	568744.536441878	-261435.749366696	1181.39014980545	-23883.6423899818	134625.84217415	-272213.882463306	370161.603613785	-651798.741702789	328131.518109761	174593.392493866	-29394.4419139698	74570.1700027515	190794.631577476	-359717.326651555	-89971.0727920163	325845.351065341	-12130.9720533662	53929.5809706866	2058444.73545592	-129162.218361928	-1129.30338123542	315093.858326249	96768.2096134865	878338.842817426	-603941.730801213	-330592.822424591	-275591.776220032	262918.091343153	241080.636177084	-251041.300380144	-837.627517307521	-129512.708927002	-395389.420598166	296222.821338519	-334353.944780905	-99061.8995521453	-276234.292261044	783610.737489464	-4320.54401671264	-197495.475338351	323905.524276898	1448748.87845999	-33728.3956896367	-217719.54365679	-514811.071000037	-60721.1550618707	157146.721645909	1401548.23884893	-129429.281692554	-152522.798831389	1137200.45898489	-53637.2765481087	79423.7991271083	-527170.380441478	-754701.417809296	-250170.452093227	-289030.913218932	85959.0580845362	-144823.798474166	349981.589071049	1277709.43928934	-353361.267694682	-133880.839723901	-125653.565308153	204978.242736788	206942.942259925	-171177.596126355	424200.582832629	-442852.895774209	458097.926098082	-10810165.8320163	-2384745.29909952	41005.7303282571	2337195.24057118	120312.128790825	1031829.87394548	449111.555374942	4210566.28804933	-405101.898854517	-364522.797301418	-82132.2930014378	-158559.555598876	183009.039942793	130915.778098299	153611.649665227	2037567.66701343	-149657.130727078	-497303.79246477	-8011.14999592953	178286.405871838	-154837.861623787	-194425.673418153	-107835.339043488	-240621.982340968	329622.902081864	-484972.91080445	2333564.00892804	730179.167199737	-103871.690052643	266794.25856612	327175.80820179	36809.6384529238	281233.607405085	177884.878131623	411077.32006899	-376494.698996517	462910.220975864	-106133.042226426	18200.958185329	265201.379054494	-276513.686983261	-4870.19930622884	350951.762417266	97935.8000004601	259467.50566228	-9892.03112067787	413382.419583911	-349922.569938307	4070083.41247164	-276774.745534229	1650771.8899114	-66799.5481661907	-25560.8429096876	-97028.5828610806	-114150.896834235	47405.569894813	217959.062822547	614325.857513943	353772.356594663	18420.3397014315	17050.6688112693	-254807.207891492	130632.484229985	272052.576024424	548131.009261155	12170.1568814499	57342.3067507045	45751.6820764438	-49546.5348046879	-212325.866434012	-113813.789814574	-162350.049090471	-395511.763764021	-173182.972353366	158533.358519471	-306259.653740436	-319977.293201076	-258144.524886863	1089339.57775566	-222117.296315672	67383.9355027034	535332.871288937	-279822.590617686	-111398.05895939	22678.1003074434	-520090.977958666	83449.7598414207	-65567.3195502591	302453.65330083	2560095.25142559	-98455.8911246065	21107.9365215361	-305066.050748	-210873.456881442	-482393.429867352	24745368.7023965	5097.56478401585	-161161.22697127	-427361.491707282	247650.523411267	-327592.588081303	29049.1131624533	388970.266505245	-285204.92457917	-379183.827094613	166844.2501147	-279471.267030908	5009.90844407929	-189491.304330591	-327255.851962635	-301293.755892635	320374.102083895	-136848.485992079	207592.574662298	360310.969955952	-358875.538215685	-839114.509078766	196454.089723727	31364.2138079197	-427894.998789772	7400928.00735852	70927.6607933976	174943.071184685	-88068.2151505272	134386.326291839	-89116.5024138443	468852.530534853	-36031.0350920712	-220334.007347917	-78295.8880596166	-84374.4422565953	969390.40388326	-305262.519850954	676573.452851524	75217.4308136432	116448.995654466	-180880.575824524	29106.7805264841	-153263.894053545	-96019.8381231128	-94619.7423634345	491376.740992853	187509.673411518	125843.858519026	851260.991128951	139277.55014559	-325523.181136171	153615.876746272	291920.055724977	-140422.777434559	-217852.456772001	-74516.157917073	150600.752765565	123262.22629777	128133.351406178	122506.4682918	108602.863759719	-145206.870342624	59702.8134605417	211182.525811949	-29457.1009817939	16008.0657961122	64694.445726955	241771.085615817	-50926.7361201027	-882486.994853426	-307546.229113624	181196.706697782	100884.078531361	360248.309933908	-351263.102356687	-391577.924263142	-24848.0528844314	-211581.833439528	1478276.48733616	-258253.305823689	-381960.4095723	11322357.9749028	152430.743767428	406714.849149349	-36464.1624871892	-438666.593377591	843967.457290267	-172212.874699094	297776.007850409	-42857.7051482349	28146836.4188148	-814348.389569913	-86082.9808843372	-71644.0460687095	-442462.517215378	-338965.945813667	-196829.893474458	-318016.523640569	33377.3576980774	-1434723.92610382	1662903.51286323	-462550.756110262	113979.567710186	110746.293061964	394756.197180111	82418.3511137156	253155.567020125	52335.2950565823	108992.907970776	299171.662776775	-68373.1097873314	-133143.533985936	-300938.105841965	-195214.150333007	123959.165176685	-21801.6721614496	32412.2722551117	5361878.37278114	7554585.25836096	-403492.325414624	145063.580423549	2310466.58763635	1880166.53401227	-320947.013934683	217523.17245745	828261.862855641	72376.6965226897	122918.862602535	-24698.8880041	-213573.363195893	47634.7995047369	-82696.1434872308	73477.7785908252	248946.760402518	-63294.9769132403	27177.9007663197	288232.465710878	236993.047310078	-188628.077808639	4129296.22379492	-276630.865478324	225452.353788791	-152719.266122017	877893.453681775	-25435.5452352757	-393371.978321299	-134480.727776108	435697.593817829	-5039659.80638583	-29250.6163348949	481732.854273205	99583.4279663731	317745.923183076	-112682.094529485	42487.8706540386	363942.145776007	207059.07114351	-166266.093111502	82185.9734329455	-21858.0907299266	-299286.890372679	-378472.992748754	69818.4503219914	93234.5396377981	390420.746629092	105821.546308667	151757.979302001	157804.008879985	-448274.276281897	-49931.2226584243	2107.44719973625	-330029.043169675	167250.346736073	462336.54803108	-57926.5766754383	407606.404616563	-119744.629939742	-178314.92903546	64124.5127725179	123577.150642211	488264.577608493	-65081.0914239251	67094.4560076	674388.393133604	115391.692410699	-9998.40355443619	256593.37993133	6112.27205579909	195942.892193062	146652.508985717	1172040.72624491	-179872.103864957	1048172.58388165	212358.730598812	178330.663632114	159050.480863554	-562167.421347365	-299336.712704055	174888.147942392	-199022.114661913	-475688.006422357	1920783.96573136	436251.082989987	-179423.954950771	3669258.59980421	-196490.885423636	234836.588218933	100945.730930105	314179.551810612	-62482.3192923428	-199744.594199592	69737.3253572084	234259.141376732	-40920.3057023426	-349880.631983414	319136.662856968	1044.37513639735	-44007.2546489046	-142299.339006877	949125.24244198	-224711.498982951	2617601.93578862	1098488.82587328	382487.731589162	53311.7110499954	152143.827944159	-3012.9356510094	-350826.557759778	101342.705692056	-271553.61205263	300526.892618798	-32706.5751007037	27587643.0788223	488989.646940375	137166.208457703	-162909.692540111	412116.860172866	260667.379392057	-1121.19532384822	50763.2413504161	9583947.39712003	-2210.33391150794	408117.598239499	-342444.181120502	-318666.342222179	568424.642430209	-206389.034541772	261180.292813865	3385534.21242718	45024.4285559303	400167.170720102	-332053.416023286	-18964.5722877249	412692.907759305	-92368.0802922801	-127433.386986513	252807.008237606	-284235.24800475	-35961.3507245675	665377.727577047	-146856.228383568	-84481.3392326277	540315.80060968	274359.406305864	126323.619783024	-214753.614716999	-69700.7245736375	-261414.708437563	394239.499295114	-70396.920641327	1034281.5940157	-66085.3351806563	884968.062234329	-496520.882798499	-1859955.80361251	155759.105087801	-647446.443955903	73916.1726604121	-449046.492191134	-584949.003130953	541241.339045987	2305996.66799576	7295.03178109513	-183654.65504174	-114962.236861036	-359318.175503119	554802.844408783	594859.258866339	233357.328119769	82404.6059177255	142980.106089901	148520.235016419	78756.9186743207	71716.5365829994	-155659.144121306	207926.336945699	25483.443273732	394289.564473441	-74238.2641525247	-478386.844293882	91733.5736330162	235496.83812384	301624.514687369	235490.1816574	-310044.712398548	183624.732545297	-74492.6250865205	542144.469195726	22315.6952302686	-192898.162609745	-111981.335925302	6961663.16903233	389040.989363367	2620.42564145441	-83031.0629594032	68981.3333284663	267698.952931847	-102902.834774485	-118208.965849279	60620.6854655059	-61037.5402009236	-72305.3696774295	-69334.6704812781	-240989.656229649	51912.5757934695	118209.124773303	102691.656595173	-221987.257339315	94418.1839521003	52892.5212909718	295202.434196791	-175977.958959001	67624.4764293112	57763.7805942477	300208.02770733	-480177.678579827	474050.638283453	144095.627150788	529922.817980948	-582769.75466209	-518871.760420195	269512.716156172	100702.886898226	-116892.6844303	23130.6614259254	30426.4300286356	8840.83430868525	266034.976593289	-359944.391824196	38349.4639241025	312229.846615176	-452059.884233747	2546176.97765087	2433016.29202213	221579.830003846	-767263.482306735	-454055.004648679	-97066.0498199522	-232502.420383142	-14721.4408882085	172896.525534685	323489.611045638	305149.792350089	-284024.279442645	-84879.8364193424	-1765723.00506055	-5326222.05070288	769491.060987785	-419714.760626508	269206.95429654	678816.144259916	-57514.1240932342	-79857.0711292732	-345306.404230527	341301.396902619	466844.646933736	-245191.068606258	18230.2833771758	159441.857773354	-309409.464742315	564517.077474881	-310481.422461285	800580.247824621	-300186.110979697	-284136.602805078	-270411.992572624	-520102.663469996	-68090.2009658884	282353.043992664	386328.333212493	-374228.008821991	-88676.1862082625	175722.969991432	126480.541598032	611836.8553261	-91406.1691540822	-216203.667026344	-195850.206087674	-158549.676049228	473257.100838781	525883.967432871	8948.31316226724	-59463.7773835278	-409939.56820413	-92220.1468698098	619788.380122395	1193599.78910106	6714738.47817198	253936.776884701	-1406111.32688535	-188395.87631737	245172.043110342	168741.931433911	249605.912655021	225631.385165929	93937.8533039589	-250618.981856542	43980.7804754861	409849.632375796	533395.04611438	-227641.777729113	-340459.748112143	-123729.511755049	67726.0235879452	246690.14496161	205710.837928175	-20427.7554305063	96539.5107428128	-202365.832652189	220060.426860994	-267299.672674445	736300.455854415	-41663.0119483317	-298646.134309459	401244.190179063	266521.238426824	-37671.6128213184	5680.22083087939	-72535.9761352585	-308669.441885281	205190.884568239	-150364.204415991	-130989.431730985	-169097.433866405	-236942.81282353	8936.32006974701	119217.115614526	484959.633816318	206230.075244386	-84795.2433022523	-101427.639700804	-20112.9946351095	-170785.725918222	201349.488562394	-210973.873918763	387016.608718256	-341805.829280638	-42958.4638919051	555692.430178665	-13420.1001648265	213601.067595215	-162552.322700973	-217413.62131752	-215013.989759138	-347988.29926757	-163220.8702725	195122.95724332	-633162.471938797	231982.840145864	1170466.29264038	-223842.422606562	63121.7687610149	310040.884308834	769137.738463323	-833326.214378424	-16808.2992632904	88806.9843939568	-13777.4365505955	-242835.218684379	176968.319504843	130405.080946588	583710.975242045	-23728.7475984443	131380.764133496	32227.352797131	27428.6059249138	-228676.671463029	-712927.720641482	-395870.313043891	109779.970451649	50364.0010922918	-135809.530419807	15468.6436714594	-662308.77059955	179316.712758942	-346469.347988874	27604530.8596881	-217790.607050311	-307949.180598701	-39496.9605513631	95415.8232549759	608081.84646968	-32742.5619319705	-67028.369051007	152908.451818159	-407654.260605157	-22345.6770667371	-222765.753040389	-540225.582127969	-94630.2739234441	554243.009288633	-92700.6062087776	121538.024674656	404818.173633713	255043.210255794	-268470.713233787	-217889.776437876	-698697.388739498	254124.91019379	-318764.947986833	-211482.53731025	129091.889581936	-77047.7648871949	261687.897332261	-349779.272762928	-244607.520913914	-82993.1314835836	12421304.565237	-1238638.70903131	-32007.4815543476	55862.7688628372	-18504653.7493263	855847.134670143	-105212.93362295	206985.624684488	356025.909045799	-408556.853517633	-113639.108727319	108156.823242315	-125299.844950878	-2673057.57726606	213976.189851535	160549.817407918	34872.9839349055	3844128.28704951	-378822.410904407	5471422.03796013	630267.307136801	164536.414199411	-37574.1284227101	-95679.8105576486	-300175.381775277	-400242.90546557	662040.721160307	-325761.019649782	263183.209571636	105674.490493442	108893.793690987	-29410.4371129567	-181250.106821778	415954.249009285	398799.052007396	403128.491845773	-292160.48252785	-248229.344958717	-138476.333770475	-46283.8238076319	135259.561654951	258750.787890631	840424.149996282	31951.058410246	484609.965430893	174188.461735272	59006.7319024535	-402602.008643167	-470145.658743505	10318.830983648	205887.916616666	258117.414538114	-142474.27495727	50653.6201185989	99276.6307634813	239556.390960703	-193298.81060686	546527.746934129	255398.609675641	-219887.974860746	26197.8610314001	-322845.474589675	-175362.180035608	-471338.464598988	-283919.086955636	-217600.227569779	295052.200975977	404815.132842362	108986.599190872	-337479.857661102	-2922.77803881935	375575.568545977	66472.2661741462	-65401.1400127377	2790558.61040418	-2176179.98946937	-90727.7175141975	-21640.9962781515	-201830.057654307	-91570.456045975	-283956.1013087	-189307.722645404	-172280.587751413	-1269084.45532444	-452137.712189269	184936.901672984	-312965.768138147	-154715.986349486	-91326.2709580422	-177364.137267765	-5457.45289143671	365425.655531621	158671.51727151	-293196.945171446	103991.54735592	29301.5602373456	-163408.542786478	130072.107687426	-580231.764485015	-619333.384422975	133156.907442257	-279778.433231684	-273731.833562948	805939.426570945	1289316.73066885	-203663.91292739	-55045.0965973334	-733650.704644241	-211696.501557627	2481788.56226481	310828.235014033	129527.737630215	-831878.667667483	207980.914762944	-327352.945439181	-836423.348589672	239906.733035669	405240.926467674	-88299.0107983605	-1010842.60495554	-305340.922815212	-202035.325771417	86585.5103339838	-105914.085075319	-287588.738216093	101909.794411173	-7631478.90426683	-89903.3220473179	275898.365470844	-111475.487117105	-209151.042435151	389320.256521766	-71687.7237914508	919582.667139976	25348.266745457	658407.691880082	72293.6832140092	-158592.689973989	611045.712708862	239048.244153294	-346427.51733483	-142511.562574498	-322396.845887554	-338376.281163884	-502921.347860868	125814.094745788	1569623.71627073	-868049.54580242	1222906.79040375	723694.082007921	81325.655826666	729211.83573996	1031533.8555197	287449.89707146	4148928.38217368	-535312.08930198	90875.1798716958	-259328.687510287	-256857.2943266	759905.432622099	-228647.981411683	-123494.785383924	210838.456263058	321287.798671109	730156.257733133	-353917.090810181	323005.619406977	-703494.513378364	-39545.8334275546	-552603.03331743	-5542.55020441385	55592.8230792161	307831.835011512	-195167.427103559	-147058.921839987	146796.92701111	-13479.0072910426	-173636.293141388	273331.891858901	-97985.4738661759	-606554.39737414	-365894.023236629	189647.892169776	-515594.418676992	148063.674771233	91651.883147899	-53107.7160849495	73864.6260780542	-21859.1395149144	251905.808294106	268359.220656551	127819.639944648	-339648.070613266	-21254.5553107799	188275.520616626	184036.270838963	-433108.302142147	-504815.658196714	329640.82986851	-97312.2005813098	556976.311575827	-219393.678184775	211162.13190784	23305.2833658654	-537578.34323932	759772.475296352	-140553.97657564	-277529.813213148	-145369.434389659	-167172.888604088	113556.231971091	199561.247535994	-4060764.65847051	-260085.011010651	-987398.737454258	18214.3439470622	-268134.869539082	-553322.362370798	-1735839.79413348	138645.279524054	74778.8964663497	-539710.290521284	52353.3088032798	-22448.4770780954	644631.025096652	-206771.065503839	51042.6972940655	-60415.0536305362	-278363.626572665	154590.610338863	501857.886805174	146005.905630592	-225766.753021348	-493694.359281311	-156946.7369708	-668342.784215017	-224374.514705043	2556791.35438479	-6520179.61730122	-12195.6708660213	-12274.5182691843	150035.4665285	314598.581616409	-245344.59857317	45061.4457960132	-482732.882809465	-171074.504329061	-626439.239487951	638970.964862935	-3573783.16815621	-33010.0205214859	190032.545844578	-316020.132895639	-296583.544437823	-256529.242641545	-1896112.70792914	-576742.708958218	435500.641959759	47887.6631017474	-889073.611881745	259228.594032146	-362466.995283664	-219058.688761373	228065.711235959	101383.16888872	-2580723.41539182	58860.2113951799	-707828.641274351	-52854.9195907277	-1475.68368418697	76159.6193826948	789137.493749981	-591486.417747941	-99506.3907020504	217810.161084698	447364.849212892	-186681.224839329	-43171.5777404047	-3338145.72990493	-70117.3905864755	-250811.973036277	-220162.328853185	-815746.788789584	248305.28760191	-418512.604329705	108535.843755435	-281860.160187994	487848.429130503	6732.88281254929	-431513.156641519	-35485.1099759628	-691463.474422002	-462171.969619305	-107633.987491236	353232.23478476	-163936.150059343	-100534.848147009	118743.03221469	-164616.035545525	207525.600117531	28119.3919776326	-544875.486035231	138380.418086512	387805.180142873	210084.081339285	-256301.632107148	152349.232889088	-192798.986231563	-103921.941757056	189227.37762423	9550.74242614926	125225.106870678	-191271.154076619	438174.607400717	367354.938522971	5303919.6899514	-318193.76623181	-34565.8286868885	-530249.827256119	-1556671.51826139	-399560.008669541	-5651562.81268836	390876.951186776	-100806.430737205	-26115.5613388055	-207563.266662776	-505621.737167299	-446686.95876065	-171080.0046235	-589728.812326583	63362.2975565728	-365288.424099502	-153077.961160427	-23181007.7840241	-898702.908494259	-1461330.27350536	-164934.82037795	73349.9047267074	1734.2446377192	-172228.499863662	-662933.178514724	-166140.504943714	33866.0863682676	91187.8187843849	-284885.990273034	-1175740.26236311	43094.4971746731	-271148.354226859	-546494.996046427	-412732.576251197	365817.601838644	18889.787878732	-106898.714387493	-22718.9809265289	-314611.020855404	145631.906424704	-591832.390772921	-28683.809422865	287202.974597778	-35922967.1836001	-106315.76978576	-135294.313269112	-31324.8998725479	-228788.710194025	-583796.34732233	-831393.749185695	-609812.457686784	-398594.381440922	480106.689021599	85697.0645058602	-226171.128751544	32336.1266004991	-45168.0576534104	1904320.75006435	-33067.743704072	3368636.400437	280825.420787453	25894.2503916248	-139444.745644653	-126700.239769184	-6631.28542386788	-147508.717371904	-403295.046381935	-201500.021271724	-233742.700156776	641279.139088878	1252186.92288805	-648968.969131585	-4501409.74558182	-13390226.7834802	-16880123.966291	-3220059.76870719	80136.909539787	21270.5778076159	-39275.5122830593	142275.623435684	237879.15497202	-343779.831481154	-62697.6230139231	-1076571.75547451	-531357.049155358	-2189307.91591386	-252350.068065315	60343.8976632166	850137.561104126	1883012.91435329	-92097.6221499233	-1099783.00572882	-710370.926415455	261896.635024713	-1355238.77129048	-66826.795627887	21332.1667602922	120782.497909434	-299580.647357892	-664862.164344032	66346.5368291086	-525148.664849581	-454210.429176013	-162680.271655843	-47467.4519632962	68191.5282767015	75564.5459564812	-759544.861070497	60786.4732258122	-329909.037703376	-4577555.00749002	-211173.52413809	-15798.9905808886	554166.562271961	488271.379644834	-681860.049318221	449548.084379095	-235406.270918476	-225300.437651126	-35144.6777821915	-389751.623044744	-163185.078032593	254364.675340377	48651.6550296656	305619.948539548	-63270.7383712056	511354.220691134	-251290.601665626	488392.896378456	-832117.093663636	757387.003624894	-1302402.04169889	-152818.717714355	196785.740884485	-1281832.57602209	-24924.6905875515	-218566.406760847	-361904.071422126	-380592.679279417	-236194.524503051	-31463.6424486888	-704879.884469812	-329387.94495627	-63082.1083906544	-4250069.3809963	-195292.243115657	112992.580503116	149970.564847475	-588599.937473275	-137097.911759823	23975.6300755027	-110520.805588762	-65279.5815954235	716021.335923067	-5381410.50415251	-552047.110203466	-292770.69351577	343250.14032681	-1881271.13317713	147592.175106141	-310866.525451744	-1449839.05457282	231904.418682174	-3046898.98453502	143983.342750447	-183097.419535323	-222160.587031939	-42193.1569298526	109133.529940691	301308.221978031	74689.47369857	73508.9665426923	-284707.792063375	-337444.542058668	-3241906.75822893	-36866.4045477728	-498507.950326319	83435.9066302417	-534725.000449952	113583.687926981	-272965.868070599	67240.6456687735	-749138.469875423	-245115.149789115	527122.767481203	-413383.713605751	-208082.329263501	-177701.986381677	53059.9075994804	-431675.156341657	-195086.501415392	341432.040549543	-296025.312038362	-122922.01110024	206866.269004238	-263571.884438551	-411316.381479384	-135833.859275207	-281415.201982121	29179.8552715158	-40672.2756966688	-43387.7743561974	-439292.254619249	-84214.0444370053	-8276534.51929253	-299230.640216464	207717.741512081	-464312.410483303	-68303.6108363236	-1904778.52206777	-347692.319984783	-3457761.44913521	491977.351143563	-159490.137862209	54312.5570779119	-312849.389905599	-511352.649912736	-744928.335334736	-466910.731542229	79325.0525625267	-36194.9948547718	58317.0458389364	-633953.39062777	-482982.396842421	-232520.934896616	-137752.323879631	-22184824.3972423	173024.869790411	-137228.975477949	-255981.366759984	21282.1626747479	337584.1605762	40451.7965375248	143846.883987314	-311370.903386165	-141240.183482582	-96296.3236962666	-866351.520429616	692032.355295006	-505122.115777978	-425524.443637561	113445.695542495	-973167.853659675	146721.530150355	-195962.55524951	304517.830818727	-718240.327186137	-134321.114326904	460460.219241067	218447.792912597	-63907.0564160801	35345.7140801775	-41817.6645327908	511558.976989084	-64349.2296530153	19526.1983980909	-335720.9257236	-36583.4363597633	6.85878525764565	-172754.172972175	-606904.56370892	-156308.542316823	689468.172104696	-91472.5098044728	-84883.1114456991	-5092421.69488902	59084.4360073595	-189779.923769136	46753.3538373946	33321.4270626898	75226.1258781539	108491.894702963	-127232.719284492	-360327.728115327	-36541.2463926684	-482014.694945124	-67737.0214163882	320724.762360397	-808185.009488182	-1562561.2825648	-1266236.78143799	-174937.007329322	-83170.6590488347	-367948.547988357	-80447.5318656047	568786.111148665	-115327.407512921	-365348.189717468	-371801.916795417	-27735.6172872304	-171195.580446072	-23131.2957368848	-76369.4357522014	-302919.361808166	-146989.59204345	-111957.107206923	-149325.390021306	-29861.1267191691	-758104.623099964	5898.42821468542	-247110.018010665	143773.948918741	-789186.292267551	-1282507.13295391	88096.6923037038	47441531.2870577	-2550961.15715279	190814.268629486	-17778.1716234368	624915.531719705	-67970.6928892838	-198309.557212893	-328032.395856525	-370557.75558626	-87956.1807687478	-1848212.87409242	2311543.19720958	777336.28551251	182365.645266504	-115293.770247701	-67965.1116064956	-21471.5399259856	204371.364350276	-276667.935769062	-405844.068722666	274063.69439625	417868.24581036	158594.668446287	-19181065.4682065	479052.802155683	4196.56498698252	-613709.38788947	-145258.259118983	-170907.360618548	-213668.540682229	-12412246.2577724	-158410.596670936	-148943.805616906	42253.1742456068	206502.602675743	-658689.961372129	-336154.80139952	-140571.211358475	297053.171884736	-2650621.98807333	-1105212.6684544	200904.955520796	-2418356.85707157	-111067.272350678	-249595.64072743	-491363.284763228	196005.847819827	180827.622403101	-565599.252850117	-349416.208535341	-271410.451257761	-417675.409010196	-673696.800978148	-433688.91633613	134571.301258415	1076885.50094986	-454660.775508622	-271019.170064648	54354.0240842572	7419075.33939203	-84351.2525352215	6168978.47888696	380112.642167812	1064462.08295604	-19524913.8326916	-282901.370006833	-2426981.08032585	-234599.838842097	60871.5942086355	-409742.023550389	-456915.111004176	-181064.666883458	-4157125.75155077	34867.5180166703	-267919.084306974	-735124.191332341	-94597.0899372737	18975.735557812	-18911.8095031268	184126.225477946	-186533.982806508	-179165.122304093	-549708.870730446	272613.909313009	-191805.075629398	-350016.569516366	-85538.4032473717	-204499.235667113	-485928.81750117	-39460.2367216878	85420.1560427374	-19955.0838875525	-74575.9038618838	-428117.485367851	200012.443000443	66444.3658949545	191844.537890066	-543339.73323394	21496.6617164414	-399041.688630176	-396839.797149319	-430415.191300649	-82877.5817470289	322568.65420637	796647.002688745	67914.0230410763	-9486.67149771579	-18906.2493490779	-68069.1163744659	-181109.613753976	-625876.993336164	-597268.858267175	-635215.923688018	-138008.905014522	-327987.386493806	-326563.874450679	-2521075.25859273	-397079.09856815	-88087.6081133727	63880.9597340923	-264657.422228425	-630471.032316573	-898305.523779721	-66508.3499251608	-948653.681843475	-22756.8864797605	-326158.040697714	-488084.046044648	-179578.727842328	-4808.84494376002	-231959.667276761	-331947.378718722	-259456.18926129	-111277.079781321	-95909.5190459428	-499514.228012964	120384.392693051	-286766.963241294	-442003.386564548	-487992.068408026	-219216.481189144	-339308.583206429	247786.267683362	-388447.505181061	-756864.379268461	-208225.576194882	-6487096.81393956	-573289.194477709	-32141.4512938034	1276657.02269453	-536555.276882423	-438628.033942797	345155.950915936	-503351.390525789	38341.4784592049	-274637.368981508	-1024001.51821695	99425.3234540268	115184.2695098	-260027.761795386	-256602.849379297	43204.106672961	-43273.8284092309	427854.934053186	-211931.068619306	-6576677.6769863	-50722.7126170639	-353803.454992658	184383.409904316	734.123479827482	-92044.8046341297	-10247.0756595907	-272737.273264468	-738872.302056304	-284416.175391314	-505874.037473388	-2995502.25257678	46768.9582010089	-44489.4035351315	-131603.065611171	-638283.80610479	-892000.356838902	-398608.67731332	58978.5179382015	-112375.230070074	61189.0764616409	175310.327124555	848290.071769442	-73453.0281284789	592308.18209624	-687847.497234677	-213215.043040223	-344775.607095949	232677.597823538	33992.590252637	-58022.3269181251	-806302.817108298	5262.95119487551	364153.393387853	578851.349966469	164298.90234455	22994.3794226959	-3826810.37585443	-20313.2824789423	93516.4693688558	-454418.850202951	13385.2992042691	-324552.331831578	-8590.31674136475	73169.1586206436	-60802.2555756284	118964.917439041	-632741.845321321	-45231.3790254693	-161139.914143615	-653337.194029639	-1290452.91775794	-175721.845423324	-37901.5324801609	-177427.298079642	378582.55936172	413905.120471883	-286795.291770484	-283196.003926744	-319167.978085738	44946.8842047128	-345979.400383899	401998.359744202	-425421.798208507	139773.438626483	-15902.1909040377	119910.392183392	210471.032009053	-39542.0293750423	-653329.997105795	-634877.522116379	139989.753866232	-33771.4434462753	-110007.820792774	-41876.7873763227	-17953.4228709591	-182967.06820558	-146423.796778622	396961.245033069	-349258.922691451	23074.8478770281	-1306272.24273099	712536.062412616	-326422.648196266	-2730555.10022022	-105288.522184634	-107064.323079193	-548681.131078836	238960.187674511	-112680.462027481	-376725.454814493	-397150.578311838	-23279.7062182941	257700.332672972	27878.8438854786	440278.134409562	169736.111712536	-366434.769803739	-467262.482736027	-496297.219997821	-93195.418974714	317799.34214772	-692675.366624494	706550.731409969	-646822.916942052	40292.8258487683	-299308.018816149	23674.184212242	225593.636469579	-230137.472809492	-142948.378195683	-590906.768512728	-1696469.01258974	-36903.9481635498	-85730.0967882399	-66027.2906283025	54476.948541834	167282.235624109	595275.619416761	-243004.045956691	-32072.7627499821	422989.88272907	12124.0658653256	-184553.68910206	-331358.897578065	-250728.829776436	433460.222849355	-183107.295942977	-250974.916342732	16642.0309147901	-219268.504172059	-74448.69267754	-167684.033047666	156915.704050004	601628.557752436	97162.4650307012	201111.630378168	-527590.483566311	-295804.776241627	-8880.30104325588	60400.4118284213	-62077.7603814511	131899.031596385	-731857.151473984	-229787.470140955	602574.677663387	-393218.697521999	-44152.320046251	11570.4536487514	-154985.415674324	-118204.020413542	33196.6200619834	371618.507999377	-189833.038724089	76150.1314586597	398914.512156049	-436438.138214696	-57658.845219319	-3314850.1012151	1377587.08744618	27271.7110133378	-46238.5830306927	-312368.672614887	-380473.37549142	-13741.2558048474	-230699.397345484	-602063.550058161	-500964.883419347	650000.543771914	-159069.603988877	-167757.007643363	41880.5728080345	-153562.726613146	182897.884666953	-197173.655412487	-548451.515916893	301144.52377426	20478.896934771	405858.243893348	-193910.240885566	128851.408992616	-150674.996401844	-154066.906586086	-696398.748994089	-650411.317749798	-190128.33049548	-569096.211032623	-35370.3289781511	-96723.9336264717	-238765.205623701	-580489.368463086	324226.863866129	-38820.0956301971	-601009.216943643	159954.786298758	-118368.361000353	-80642.7317817108	-158415.401399401	-81007.1428967241	-349724.407029491	105991.443116136	225459.602587181	10963.6646497546	-303094.34308656	-31942.1571744378	516206.814869146	-243659.143153632	355792.90567783	284463.643009033	-173260.766444817	254224.654214074	183281.423284353	-222695.18385068	-822838.966786345	48850.7818054576	268257.738047004	148555.681777004	-378666.158558481	-215178.765057993	-486419.020035012	628777.212722688	-294962.113730472	-309664.605702095	563980.174272734	-76955.249899174	271667.9806136	-48769.1952359603	-399676.633229542	-1741863.69773246	511471.999250606	-74057.442715586	-271202.388172037	152409.251547387	1241252.059998	-1313559.1894195	-183545.636237833	156296.659046414	356088.124792392	479692.295681212	93218.0724029699	-642955.170463815	-173063.239599878	-852975.16000118	226488.316155736	-77296.4671014276	-550980.41513119	-177448.561577942	-205751.259113889	-261498.519062073	733383.670857983	294712.425053102	-183819.570605677	-137443.966814979	-340100.53378489	-412121.861480201	3362.83666973109	103922.308585343	-123861.19216574	131692.911262959	139811.013484836	60728.4417840286	-228650.58825067	-197538.893053227	-362014.744701348	-578277.009181157	473855.969896812	-89778.5803348689	-271210.247565526	241693.955565166	231504.02731921	-380911.556837384	-1027.04305730249	-59825.5640644337	-38455.6992464896	-337526.640310254	-326709.48768799	69511.8311898883	-921924.429123602	716580.380612875	221080.383537346	-398193.390794976	93845.6564601055	24900.4806465832	80363.2607133852	-1755862.71646537	-88456.4602397046	225985.83192954	-308543.442270036	-1280201.16797104	93069.1251709955	-111081.190944712	-344874.326128895	2088.12867715739	531060.036042862	-516386.809028619	137170.591437365	-11503407.4388791	52845.9017100298	-606660.483500735	566837.873192866	-406774.616576089	-403810.926179005	77988.7513781162	-54073.985420611	219224.997199228	-293062.868611396	-151795.047015383	-468999.286566968	-21240.2636539355	-342660.335480943	-42817.3591154347	-307546.017984299	-98296.1454116755	22560.9458240666	-101521.21537984	-433609.06374701	-543429.328186642	-625846.214760027	-132844.540988755	-537538.35828421	-171363.771996108	-191733.204297412	18874.3100141854	-334107.490869377	149697.265554484	-756219.868766351	-613651.938536654	109000.446491915	-39047.935769861	-63112.25112118	111813.964487386	-288456.828497137	-193324.87062718	333671.837235962	250570.790575184	188368.479051616	405332.296013249	24210.2537955411	-318305.931464415	-167831.275443909	-154981.719077524	-61043.6607622267	-164356.712828971	-299748.232998985	-1459464.33629734	-71276.2024739019	-496012.296273099	-415926.542924195	-59108.1547156057	-41212.2466751801	-334387.087505923	-164929.925752797	-365479.46792182	-201082.617950223	-240713.08771676	-834201.760707314	-3595.32758913276	-298307.974979244	-26581.8210553787	-220834.64559423	-130885.990626367	-180419.643577294	199906.551529933	-493442.666260217	328153.265669023	649934.625859757	119792.924503142	-770366.94517329	-2913020.46448091	32832.7629751118	-14759.8241233346	15452.3593757023	-313513.961554778	-113767.045795485	1208.3803331706	-256787.486411488	-189286.488329977	-273793.490577869	238591.866516376	-359597.132973172	-4772887.55985236	-707141.574660111	-241404.260576953	-29538.5799924352	245780.216923451	141995.005252891	-487282.563408712	484247.521325867	-165510.196311026	-138052.851123959	-209568.88476622	231492.444907245	-430095.061136358	70652.3146048034	406704.610583626	-1277.94623740558	-218199.797765461	-11327.7948692852	-779257.491859029	-62641.727014486	-631814.067938245	-87989.6919827116	-183146.469836336	260477.519343397	400323.609348131	-696236.489972891	-143830.322404774	-22155.773525164	-1558429.45805941	393448.614017167	-411317.133955114	226519.695785433	-337324.438558853	296862.439502036	-109030.759428251	575591.785160064	-20267.9538615534
R7S3	12021.5581645335	-102147.843247047	-116852.469234506	63976.1062385436	1611216.76024244	429699.365229832	-35022.4714390739	206757.396437528	-211275.676271647	296135.033480809	47172.4136902469	-36724.0713728177	218813.90110635	-174637.790582218	-91378.0806945833	33899.2970409837	315951.098695675	-166275.237695967	-118973.083566902	3467.47040896599	130744.591621128	85333.8917959358	68576.2459156891	618826.600721585	166340.79149048	51600.6635775834	2496891.68160178	-231893.949547379	-534219.49831125	219236.403030326	-761917.202571805	332263.548732021	-7743.90320587433	9616.62213809729	-37774.7901132681	337447.549331598	141889.692816629	-53459.7498901772	693004.665699408	155773.848625478	87954.1728746458	-375389.327029122	317392.765108148	339176.300958875	116035.041081359	96140.247374043	-2216229.58466113	-61743.3091612029	16954915.3331714	267028.637026493	-121364.299378802	17900.094522861	-1982536.29588599	-465199.775968584	199378.954603669	120486.516150963	58481.7351131899	179029.656556445	32441.8150811608	-807637.535291727	195340.032026197	-540236.854235564	-111941.557640578	143310.710004508	-97871.9348537771	108930.228704308	-152629.265087183	74405.1786992657	103868.538223802	24444.5477280315	1246950.61137199	581295.327306308	-86835.3165437552	-47533.5006538276	34979.8992524144	-149481.676496771	62328.1900869152	175766.59130742	4542.23282721271	179505.266118527	254090.505824589	35616.6684720186	-961096.412220807	-82427.4055984066	52373.8278316105	297689.853936044	443341.224138417	98001.3409283053	175396.287872161	-55859.3740479708	-56005.8078982963	117226.241474621	1594440.98627835	188475.876903861	47849.5254258344	32403.4942626264	409958.187215515	110845.399260868	301204.998058804	-79013.7224958354	-26887.5413198061	509662.945607306	-349495.56029799	-134780.606790777	-284000.139043572	-183067.974729259	-84504.8219698581	56976.7076370774	-192104.73338966	252633.674734441	1290197.46189249	-4546.97231435421	-1536.39795304603	229210.536997814	-106205.951840751	-7941.70828765411	-58699.3202348401	3008470.76437956	-162936.319113633	-146175.872093334	56083.862471436	25367.2437363008	110443.818194854	-196178.507426263	50867.48279654	144980.365843073	159223.872714963	292774.133035274	-77556.236211784	374555.141356898	105404.787930746	-309076.332976385	-32673.9999285558	-14487.7410196438	-109232.113049114	283359.347896148	-45874.6524940575	-60785.1861830852	27811.8559734486	91907.0854176494	101569.417202431	-165931.831674495	32038.8123009686	264085.404792163	128308.310643328	-332912.980521054	-136375.385820799	31950.2310523784	227745.969712491	224825.310034367	91626.6225043532	-521746.808225228	93195.7096443134	37124.4998926307	68559.9274674257	107635.865739889	200229.873873869	94452.123423896	-40137.2066124881	-489768.636350828	161202.480342916	-10624.9540010888	2100388.88188848	-2432.56474913969	-117456.946761579	275539.988828383	45790.1808729041	-254680.684329663	118007.114688597	368666.720503803	120879.909611395	487987.183782908	1055479.54329338	-38482.5836854366	-102105.44387541	5284.64269550761	-164257.281121728	-189496.678367432	-72803.7721790492	-531.16263078985	60947.1257995705	290257.221042806	9809.07704658787	-234241.823463117	-98138.9026242413	-118318.774240749	-48661.32800988	72426.0604497098	-197105.160555594	-91886.6674555747	-58801.0390153497	196175.284156238	-42562.9191282406	-1502.96405810025	302114.52644192	-260235.444281447	68308.7799695167	-28168.7560665624	-722976.64654277	394921.0209042	-70648.9737403162	-79376.0968881324	-12111.965121898	111216.326511473	204748.181127004	-13018.9504186842	137049.767245605	21627.2082207063	12856.6800159989	85690.3713885842	142892.833359552	-44169.1186805008	3301445.23044534	-50088.8273787458	-169536.088256718	172401.437817287	-144700.202970949	-165943.194840055	6862.33089761341	399685.955924698	2496515.24891868	-8648.2780243676	4650380.85992997	9744.26547893897	-155967.061509715	-68666.640060089	53277.123615999	57697.3542614418	-173371.853692435	-140175.877693274	-45853.721245174	-110927.987411711	-176692.843024948	176843.136403763	-171203.471169399	-381550.037408585	82371.1843589659	57226.8035220199	-61434.4039662924	255461.137068504	158649.224764683	-114358.911743099	8489.09855935024	382558.653050562	71210.6143583666	-32010.4718454512	106090.461206837	285972.688274325	-74032.1061390995	-63443.566029281	39076.4330685944	-51528.1087495672	-17243.5799476215	-95581.1294656576	108340.332852961	-261848.58000235	-1940006.32648058	114448.11931024	118441.344678164	-182064.274161992	-9826.94418561942	4002841.82426898	-36532.5483630172	1336809.65970619	540670.396664117	-26293.0601807325	-88665.5880457724	-127780.372292035	-56077.0324394519	411853.085412326	-154092.354981147	-167048.235136961	151578.10994365	-61535.7179869639	-56321.9124924634	-167795.9252167	-48239.3748741191	129078.12688854	-222490.892204773	-235836.352236947	-35649.7703162958	-43692.1903683983	43937.6138123327	6264.92828254849	-143536.992925743	-57689.0566240878	88995.2137192646	-11910.266644598	64349.8767689207	-218088.680952568	22751.2135650506	14974.3945062222	-48913.2157022273	31234.4763924039	-105314.636994056	43647.7135309624	-79452.2815688584	337282.923207562	-243479.853444765	103.092688024895	107660.815619561	255161.259811956	-285397.91374378	144691.878967343	69748.5054143561	47038.4241365845	203383.402367839	-115530.163380786	-29776.6658489276	91543.3670181458	2280920.71472892	-178434.902079687	269718.307884692	-438722.913639385	-55139.4849098178	-1181961.84157449	2699.91506093475	117230.974076192	-71305.3047577638	77679.6754731121	576784.16453287	77318.163506734	296063.437489472	367817.034923784	92336.8983771916	-168875.389374693	23485.9230060338	-7788522.30663406	259217.260865818	-21065.1317176044	-301339.760997343	-80963.5406611348	102748.887367151	-13394.141098977	-53208.8423260872	-72271.2854713929	-106391.669757247	39559.8775494309	200457.754998898	-25010.6556652091	74366.9669905011	86276.1633661956	-77151.4439821115	176048.452633549	55028.7451823836	-169114.565215449	-10941.8376886824	61543.1865669359	-83242.9174369108	-23003.3840854896	91051.16042226	-44522.3017569048	-28227.0115611979	50698.2001287433	47547.4713946807	-147845.421188312	190385.796148871	-36851.0267907712	2780.30884149845	179398.349860647	2992704.80625887	74958.8593534122	-264939.366996268	1372314.28435565	-15555.2407711081	-80708.4313056597	162488.088095397	-280167.086023624	24632.2258491136	-323782.245652418	-13147.0798869594	-150129.474586324	-97144.1077691021	-24147.4892155693	-88559.7371268433	-99008.0129658222	-16065.3291058276	-161217.003104976	-178107.003326797	8323119.36275144	51357.5580600789	243131.41909975	-530332.774203924	219279.420539818	343959.195065961	-11390.5950899946	23240.5243189897	-60720.1393131579	-265815.595312085	-139769.833503385	-94407.4242800919	-5571.92565696105	-161586.073331538	-284215.659500152	215160.662807446	16331015.8263526	-52711.2459453719	-824660.848618238	39276.3383549375	302115.700032953	172066.8997152	-213279.130911763	34974.0624361344	-156601.500093381	163186.437751917	-117192.294307777	201680.039477587	187367.153994336	-169228.5176523	43287.9008538105	3196821.72385355	-97379.8998045452	-183444.026276213	-128786.160976571	1431820.39926829	-18290.3746910196	-118078.246508276	-148219.00755119	177855.067836981	287442.223256846	75385.5574552667	132940.112510214	-10928390.8594175	598870.309476032	1199745.7164781	-62651.4505341668	-31861.5514705473	-61302.577730656	1882.55413229615	-157579.30375594	12713.8920939951	150934.508133204	-90636.2818560586	-68086.4302302233	-440767.706067664	-433166.995202883	-45377.0871864159	278870.311224996	107135.933649497	142138.921273161	-32991.7663503159	477175.278643291	41007.2855740099	98161.6324276803	-51611.6047525597	-74286.3276640822	-48012.7962458592	2677331.17272079	-53731.2311617487	-171273.240339045	-118987.166809703	-340883.386712108	159146.366983134	-779316.302612953	-86904.7602001954	-110494.278060283	-185281.304417116	361072.667810678	213086.384194707	-148842.365569302	40770.0164912724	-143403.566294279	-16423.1603135997	-576125.1164605	109066.89737151	-135968.923733661	-80514.7352992833	-83101.0738057804	-81189.0863039548	-130505.088546215	-198580.564954321	36399.3272515834	-8466.5030829218	277705.647966445	-105971.372240223	-138831.412958026	112626.594586055	49366.9075688572	-486929.416142746	-51839.2035430442	4381.346940312	-1366736.60316214	-118112.644489855	-175906.975090051	-66734.7349125801	-202781.673732177	51726.6003079901	-204805.540674702	-62342.6307283013	-4278.77362885691	145404.793174042	385255.634431987	-1731501.18814399	109512.003572636	29670.6929255806	139262.528400303	-1844.54187177086	198005.167414708	63633.2658479727	-64843.4949296055	-297157.34175783	115746.255351938	-77614.1158527256	-161469.223932665	-1343562.04022699	-58110.1300264486	-112651.866594361	147444.412335319	2142.1751447645	-254873.06645147	10902.7606144406	30236.8837121797	143325.090859689	-264439.170503572	83091.9980737548	105095.896587137	37488.982327946	27501.1552479474	-144347.249436629	147042.440171318	-103227.390421139	27306.4419035749	-522355.719124234	1372963.87912484	-34845.3657738683	8877.20108326191	1474183.07570964	61449.0133768822	53075.4193032838	-368098.732032945	-1105909.58969704	-1109992.29564577	79948.4684788077	-174341.270808275	4506.22713784869	-99619.7268804464	-159575.384678695	157338.174186837	446724.243670391	-52680.6848111123	-132659.676706213	59064.6648777385	141110.093565813	-58512.1375140642	-61561.7467748106	92816.6801630555	33307.2336753677	-16863.6559439826	37864.0700827939	41238.5601183501	-218242.579132591	368073.707191449	-202072.199951706	408920.907723003	-48448.1652732447	227963.115669367	972235.613521855	41531.2531704588	2417938.0514609	-67141.0291189904	-1168965.84081607	-42571.423089043	-405260.444875838	6241916.90257513	-115265.900602529	14714.6164514028	-69859.8405035295	265766.631252496	-165875.953950748	-188591.442539478	-922089.14684927	114285.286425973	-180988.22675971	-105978.345821564	132603.43900845	-188647.972059218	83503.4823030615	-121121.668991954	8045.32077652781	-21107.5997406447	37927.2085541567	203230.291110255	259131.072678235	-57498.9843540134	223099.434210984	136445.589600179	60494.4933126554	130298.875813364	-285778.360307406	43200.8702565674	-137198.542578621	79915.5144498794	110692.994316262	34842.764591651	7105.79662449314	-142674.002397434	-59172.9816842898	146950.895178204	-204764.266887457	52055.413569266	16183.2818696082	212552.925756214	-95168.1175644373	138151.857605564	157939.327739328	-38543.9643043219	23391.6677132484	937012.408154002	-155741.124716927	384633.562529429	-277950.572654651	132411.61757901	-35978.0472416278	-192146.067794801	-75831.8480130262	-247141.774281905	-58363.5884716136	94500.9529736845	217654.150953171	384186.706964153	-214346.137158313	-229754.397517372	-151258.792045545	112047.618906603	64828.2261002087	-271601.744490121	13936328.0719188	-128240.467352736	119771.900053589	-74404.1906226633	286872.900414276	-1150287.08196367	-72490.7869259552	201036.8706656	139595.975605022	-106336.872491898	-257238.604929712	2933.31352285843	-232593.595825289	30329.2878108334	-43887.374369448	-94337.5958536644	3940.30598713427	78934.0063516063	57179.7031575194	151045.446893249	-230978.348273864	54824.8027230116	-363569.254806948	-47047.9909055073	168853.858462637	-118060.814371479	-183991.781886155	-160844.208088972	41846.6035468871	31807.3366250726	-60421.0977575618	-62082.5218117337	-132889.494750871	-110743.299910472	78502.2788437479	-422936.975528452	-100156.919328341	395537.735980965	88818.7298030179	182451.629747105	-157811.018756736	112719.339853692	11193.5857611438	11729.795474092	-43650.8112118948	56258.4699127638	236345.426217117	-89750.6474523813	189621.453411686	300507.10485816	2036914.71719982	49841.4468458317	-242971.453896924	74789.5512922382	-2707817.68948413	1182269.86827433	20845.1385341733	104491.604690941	-36188.1743736138	-167783.275443857	-90484.9135078389	165307.140425721	-152455.899546316	-372308.108460239	303961.357457085	198158.626899311	625702.752431046	76185.0878443046	52682.2259824061	-530826.183395229	1201674.84934916	1903685.85246296	158757.653672328	-3999.90739791809	303336.016793732	3236568.18845962	247600.654093393	-226701.436746939	29957.2661696721	-87858.624166847	63087.6677332452	164921.295335813	-888.46040917049	-28404.6422814114	-261232.303530061	30148.0080505692	-222106.060573898	-39194.3676604847	887903.458855312	4420617.64395047	59804.3546325406	89399.2158963954	-174349.070814807	-255498.208663248	-126687.166863947	-114687.093736468	1290818.55415189	-254736.774949834	-91713.7814797451	-468144.926410808	367176.248594227	-318511.971651247	-122668.932021192	41862.1513200625	-117156.451460852	109661.709316218	63751.0769713577	182050.790573842	-493114.277403607	-2219005.80600085	8720875.3747935	-176093.434748038	-29400.0161799043	-13711.9692568191	46657.5087834942	179399.25623867	334323.213395824	102582.048971424	-457121.520416179	-40092.4070652266	-249236.135323067	109255.845302421	121872.348725652	-28393.3339234646	-119157.65619204	-53694.0680785582	-308908.091669125	8661.00215981206	-3708.63935746547	12825.3112919615	5516488.52354308	681643.025122069	-80200.1819634921	-628268.264160988	-73257.7592004264	-121611.750493256	-37579.5977060355	-1334869.6630898	-112178.974242627	-45447.4569452853	107090.842014554	-79939.5884287935	91198.3004113684	112541.237101668	824740.770497742	161100.25982223	111321.894824987	1561898.15469385	-68879.3525599902	1519749.80706407	179911.222238958	-205339.63899149	36271.6703397371	-33902.3139775973	-396179.518071847	831.550130084029	202294.736181496	23714.2327782248	-779055.771637166	7725.38536756705	-475063.308236253	40715.055610805	69492.9351012442	63838.495227447	7429.5889990223	-135498.60532427	162543.706606853	197529.112976919	-264377.371774716	-265435.830218864	-4844.77661724436	-280328.727761179	-180370.331269321	140301.732720255	59499.4384383043	-83916.590867876	-500297.386441707	-163211.537047028	797183.810931043	-154060.750401169	-64005.7464558939	154611.917161554	228229.316521528	-17104.5339785788	59573.5387968842	-299005.623082635	55814.7997853118	23849.4542845202	214229.007880194	-98033.8333562226	153165.781743524	-269896.887642642	-61714.5572926143	56121.0867578076	-109362.249124029	-81238.2083802191	2042080.38326103	-60287.4264045286	-53079.3234372794	189788.411692653	165356.82158825	397737.787275666	-421409.645162034	-166494.501741898	-113007.414460557	94830.5293987698	121716.671914066	-176887.912312172	-43839.1391282629	-90749.1138819942	-197083.192587505	157784.701748123	55354.9797603219	2196008.7457454	21979.327702385	-13697.2285043406	-68841.1798298021	-10082.0616549274	351220.476494865	349693.637199444	34483.8554939764	-581335.384357827	-306189.698067385	-6900.04959898925	83162.0991222974	341860.447102676	-140092.836674538	-268911.297038412	195468.975640714	-139060.950731625	-22450.276219505	-75182.7563546461	-387791.818989442	-228775.457849187	-258471.805161197	-102690.182552894	46604.0708016927	-751196.42301088	442956.771254935	-71725.7215347975	-331925.413994161	-97499.034002804	135201.896267344	-416390.058451756	-56390.1229294259	97142.2827683265	-210004.517682469	253724.551363653	-2174238.16931042	-3698042.33438459	-104596.540294336	582206.966659049	-96930.0760822325	418492.300915348	201830.094895396	15656762.4547163	-101943.497407832	-350695.419533276	-322870.177953729	137465.623998293	-9791.65759036669	74820.2003150271	103466.307089264	119435.771106807	-260925.793469771	55483.9184329952	12525.0284485264	141177.180995835	-99718.4987407464	-92271.6781348033	-66577.4276189795	-198439.131427234	298240.589216203	-102174.209334465	1260781.87165587	242798.012536595	-434138.301670644	124618.302431767	292389.739355438	14832.0814780017	102046.644263718	92839.8987605968	473535.689105363	-237028.836417143	228077.815638338	4056.36003918661	69495.6815154072	-35221.9945027312	-262074.098114386	49342.3526116916	237734.752430378	-55986.1086937333	165123.063737411	82603.0823502036	-22859.2718932986	16091.3960819417	-658139.499547593	-68539.2634251697	1373271.42978011	1544.54828494189	911022.499149666	-136926.398507044	-123550.862065395	125394.099389481	24016.423490987	444574.747036027	144109.909702471	43916.0304367725	-41685.0883941265	-152166.022827797	-86756.5440142396	449417.212698095	366489.859551488	-21387.2073555974	2462.63447106432	-118727.135281246	334781.130904643	-77382.2698416406	49328.0634918356	-138424.008698822	-134275.087696126	-8914.88400282266	235220.233694846	-200039.903456664	-80196.568435112	-42176.3143421756	747214.236872477	-152233.015814989	-73699.0981585414	305600.70645344	-59842.1097701755	-34400.1046554815	-213479.073421527	-233329.157667277	69036.2277225407	-103687.039881774	69554.2537317805	595136.645680609	-60327.982032572	-41254.3001176555	-112819.019223605	-126610.507522604	-653184.359556558	5250723.6219318	50765.5529151353	-107724.424805461	-1036468.85105306	46252.1909827027	-242886.015771906	-127157.95712569	-197951.52845858	-127006.454866181	-159532.966139135	202189.936307409	-182917.258599217	-86487.9786285331	-246467.984984917	-173582.063255098	219003.052557987	-12961.4337657885	119674.680166411	-1747840.76134902	76396.339438717	583629.819795127	-183390.276311231	233645.81710982	32458.6069063393	-213609.644143527	17435174.91717	-139434.773306726	83797.2693882965	4384.6197379995	5898.24733220771	-13489.5849587339	160069.25242452	273639.45400775	15519.6081492469	-177141.191748259	-22279.4926175946	-269926.088709099	-330127.943120964	72046.8331041819	-182843.672467303	-52344.6248315461	136686.477612528	-20489.3114213682	-9225.8919886371	105330.697828471	-29083.4734242875	107925.75923697	-71177.0155725347	-70253.9321214378	-48037.086401414	-41334.1666255264	-158920.201202648	-10418.0010936689	40311.4964473663	-110289.335931708	17441.6909379338	-101000.474492542	-14582.9840515416	8852.10933931936	66767.4855550048	113052.692963822	-28759.7327620524	-142313.666542054	-147891.472179634	103431.102947976	86095.5091488275	60434.41639311	315153.550200693	11083.1585854783	71424.3060815814	2641110.49676127	-364654.534338764	39546.6589518272	111670.012993735	-110.681896181923	-74725.891339044	-239298.161833734	-88522.8232603365	2035.67776374333	962554.050345303	102334.246621944	-19980.225628058	9676828.08049834	32636.5905041825	484900.161710475	-129658.07895725	-267471.476797344	323673.945911095	-240909.9038519	309185.591455045	-54983.9854547574	1446316.63607063	-317378.228648102	2011.80871615968	-51981.9860078598	-31962.3518437846	-52243.3512748371	-164735.768355856	-177213.438792817	139042.837131631	-1089893.50813195	1012501.73626872	-240728.680367354	79921.2044372484	-12933.7463609912	293481.365266872	234661.84184188	24141.7664614514	-3931.77730243318	32792.3313673551	78629.3511703358	-76410.9571557274	16773.0395617261	5413.00081858255	-16094.6189493993	-122581.089401373	-72202.1788576515	-98114.2853510777	2561941.23010543	6344744.88209628	-167228.264337436	68734.4206738905	734995.638813245	1114380.74707394	-209488.388120171	165694.644264831	352604.320590504	129749.484118787	152520.352662065	-224013.551415267	111781.097517638	-230046.29124755	77759.4544267961	22097.4395771862	114823.411861571	28067.9005859726	33276.2069654305	-271902.85357784	18549.7374187073	-207494.058306121	10823620.3210665	-58872.8568380759	61288.8630800531	93089.6360972373	66463.3393519048	4218.34661415588	-252807.011500573	-39674.950732516	-137267.364054699	-15928375.7807382	14272.1363934847	221117.364527194	-72022.8555111035	50604.0180626957	-239687.986955317	-14.7260129610004	55286.1697741904	250302.307828718	-227876.262751379	-112337.315292538	-127456.981437084	-226824.749648654	-112455.150066582	-89458.739563137	-132738.949138471	-163597.884831177	-215415.397552706	21881.019894895	-138377.989738531	-107436.001202367	-69517.0295532087	-23991.4699975704	-62706.526936027	7562.20117782639	170321.674209832	23033.5593365826	-1913.39301217135	208543.842896995	-23154.9615469727	-61114.3920367547	-116004.556633953	142587.969801676	-165753.413633022	175382.705227572	157052.390253084	-77702.7481303498	37874.2615033743	-90624.2323388626	-58511.7250009545	156697.48645918	276189.352807279	409159.795951332	-27509.8701413158	911405.020259588	353884.142469051	-21474.3246177897	67877.6572092998	-406817.865491802	-330826.717145336	255697.291927351	-92800.0079455182	35482.7871179656	873919.910989742	123901.810775185	-4990.12854277129	2152197.12886327	-221156.241592666	54506.7064102657	179902.876170849	120776.642851204	-38266.3430297799	-40723.9762241505	-10070.5843036722	222177.479934792	16466.1400951058	-302415.151910188	85293.6492375745	-5433.04307594136	-56317.6777248875	117375.665705176	552510.065823714	-1449.41409884183	435490.853474805	768358.107442268	101548.13082041	-82220.9196007436	-81543.1010718438	80614.8174418038	-192373.397537243	-14638.6689439112	-195039.573223464	-16074.4871013854	-302251.347622343	463454.002872871	-102062.062091113	-106036.412982515	-110203.688700327	20406.5717186118	-184027.392763486	-302191.505948037	158454.592512218	5611642.82046508	-61042.6011246268	86779.5851834848	-227654.234983353	-152334.029876908	313506.644012628	-126976.021189729	170680.893176014	-120394.31846383	-31707.5861839311	-105105.446391123	-143697.632466487	-1531.56026719587	-397929.478146368	132325.653612684	67086.7763184857	177487.668802152	-318389.029486057	-84761.1520499586	-233728.475630752	8311.543107859	30259.3856623498	209182.764887542	169703.535676326	11670.7258700961	-108129.364856503	37687.3934243716	827.615604464379	27959.9566353962	120334.62287224	420770.215565845	21832.7886623619	167267.819245349	-432349.616868129	-2623148.56355518	-21132.8457489369	-119376.54482878	149140.486637418	-157619.822908018	-205587.650039675	141139.089247701	898895.785030781	-52265.4189512339	-1298.08002331509	-8161.6529008094	-296031.450807176	263973.283847741	390069.249168804	8258.03427982386	-146127.611240929	176058.967673731	12247.503521648	-131954.190074292	55482.0533899224	-61360.8216830245	-50236.8387854961	-28788.8212785579	236412.352473686	69922.0027879817	-135904.982080958	-59803.2393208203	207855.386456957	91315.2248440931	32900.9823884394	-193087.231193178	-112368.394898965	-143703.175379894	125493.66904957	46919.6019130036	-117816.043681947	-59965.1640922057	1515058.64680775	-1981.72084360039	-73348.230353779	-67901.6689817251	87073.0500169998	77978.4575891211	-229146.90897138	-31662.1794166667	105384.206574533	11237.2650628157	-112273.965541123	-102056.569649471	-278610.794908933	102359.925110094	4501.17128982539	47051.709564354	-25138.970236612	142012.976695631	184359.592465151	18099.2446003815	-103511.184426608	54647.6115852611	239567.58203232	201233.499483659	-686347.773569233	82205.97250945	-5724.41670638345	227756.840631916	-180491.337786294	-168618.254939086	140235.686146432	67742.544391957	-203160.618955638	79247.2705508756	72516.4783767746	-77959.115755981	112334.469548922	-1474056.61168719	-79766.49026156	86451.4716020201	-79813.9292516797	-175346.38767804	1095148.09590374	114853.487267365	-289395.705837274	-391836.506806127	17415.2686321819	-223227.398794308	-4115.37232832243	-67807.1008924678	75938.5831336598	-322245.764914256	6764.86228222018	-300994.902549784	-2375360.80112676	4510783.48540231	320085.384131344	-37109.9303623126	104095.75697996	182214.087826457	-110158.544364172	-18076.5529133793	-216007.169211991	73643.2422376954	-114389.480086187	-132333.467841539	-12201.3381839772	295146.066695981	17930.2020758535	326293.774428642	-167345.572012116	278569.426424311	-154499.531885337	9462.07810017704	-96532.0660360946	-215152.976670655	-133731.206364376	52013.4235426123	142822.957836125	-351615.362064943	-138272.036460289	40350.0858189311	73979.9419700867	283342.836039721	-44921.7897147549	-161718.847550126	1322223.47014852	-46976.7148302801	328762.261708247	275420.943703555	-375765.925060399	-146051.365621305	-263570.698561158	-112025.189449533	259065.222559417	361978.005693659	2356088.34845853	118161.711902494	-464461.648704476	-267768.484147632	-61128.1983566971	35103.8922467008	175295.404750782	116914.073899088	-4744.62143346971	31258.6136626385	-15171.7300794857	-71678.7899523085	227483.951326214	-47129.2933956057	-554717.011862946	156208.253810109	-83337.858994258	-4461.20827750117	154108.81883751	-52093.484477015	-26919.6591338475	58970.6470288214	178136.405678257	-221831.85416651	379509.263908093	-38322.2474933821	-353136.067638221	31825.8851158896	116227.483263627	47673.8919740776	46906.2825306256	-96325.662012403	-208360.162677282	111612.365006752	106029.594812183	-236482.439167075	-218073.081616595	-166068.89498346	118427.484478078	272552.129647995	126651.528721156	-19301.1040528807	-274579.997192936	58212.3008014795	-181922.103244313	-210860.355839769	138452.197191719	-26382.8398749563	-305579.583143718	-221905.770677206	87993.7589938027	81583.4703642125	-11220.4388162869	-15294.0669319915	87385.780421127	-207002.060449674	-206389.775939207	-177151.188744235	-70916.050754535	-26256.5878345276	-255504.114167152	117077.434079075	643785.069315532	-175510.680458763	-71578.0372621109	34660.5501472629	220156.390954416	-642586.716665945	-99283.4039039528	-72367.37029725	-558163.801231456	-360590.174957766	115068.102016391	216988.376818524	602005.604260056	118231.009169286	19777.5797582929	15372.4553534741	-44729.07533398	-291933.715608336	-448703.264732873	-33102.8580793143	-86738.493106216	178253.656697	48007.8908784115	69980.8586051603	-444603.709161198	30373.0559018287	-269633.992191852	1354853.22172277	-121663.019228247	-48820.3297498791	-22798.2122717719	-77183.4189342049	368840.459418372	-87811.4227935448	-83497.0295768436	65755.1364151211	-108125.779025331	-173901.12744973	-130756.575164761	-199377.29771784	-86918.3564496192	322780.453847288	8805.55423025826	49582.8109282684	408579.766096334	236956.634593303	-137321.240317382	60861.8904420563	-965715.453039124	151072.730199605	-362136.954371025	-96498.6342124408	48156.6061493689	27043.5229083417	-16766.6670828198	-173210.163209744	-21302.0930297941	-67925.6393070648	2932657.11533707	1967889.20791392	43369.7050355644	419725.434893608	-31562504.0021351	399105.510432796	-78335.9551151842	51189.6537548051	120873.813085126	-367194.054504083	-1324.07281301013	214685.702666681	-5306.61773225282	-3659938.37333844	115157.519123569	31903.8091120736	-67569.1465629664	2225603.36799807	-292894.485732293	3305808.1933715	241476.361521607	-117765.192390678	-69926.6638450913	66485.837945787	-173389.226616216	-181084.947250621	241926.892909932	-369166.634674349	196601.361179013	-67837.5033544199	70275.4846328486	140909.132252578	-15187.6563671485	143066.473876315	75111.8377919408	153208.596699233	-92915.6997899444	-223200.021260758	-155102.209255298	117513.741869388	269945.520244796	61126.1388549029	-85571.8797081104	-91563.8020347303	200486.046864868	71454.3459712474	-23616.1047179558	-160098.399018702	9384.38967336822	-526308.996158637	258832.513271494	46031.334932615	-64543.6436370402	3023.08900742985	-82769.3767233649	11934.3966100629	-108587.558091977	356176.699128901	204630.968219912	-111511.339131495	-99971.5883848527	-122214.460217612	-109300.521028824	-96693.4682272951	123481.113317473	461239.835473069	922304.130758669	184213.500868478	8994.58639407823	-244920.592847766	-254214.250939536	78530.343928359	-263449.22236539	-97192.2105715384	-487600.632963819	-1354147.92444614	-303023.050315555	30770.6711427168	-45327.6234906609	24431.2834666061	-113772.666364751	-31159.1949530168	-9973.58564625065	-558270.315209187	-143711.267894377	106186.011783129	-104016.214403177	-117064.157520143	-288029.525105037	-20248.0353450095	-44985.2520522748	105741.820057483	-22238.2028221927	-133409.503609888	150223.431305167	-12796.3944363889	-42399.4755595521	166334.086361344	-87918.7961042735	-379882.342671095	-71035.3324709701	-5428.14659937491	-142332.073747262	547753.357419262	936953.713314674	361212.103062453	168859.354957118	195790.634263092	-39356.1011107439	1000770.89589175	62510.8873650838	106941.950043848	-314314.7048069	115951.769909275	-191596.930227992	-342668.216559989	162240.390147333	158265.599073592	66949.6026627154	-31682.0753127221	-327641.674195288	788.561777736368	129214.199973115	31048.7074039776	81686.2328367007	211235.916853498	1088666.54762812	-2918.97599320153	200486.965199365	209810.110211695	-197997.051197833	29161.0916323409	-35491.5020244222	167422.280299547	259987.81455287	11036.929767169	134234.356727461	-75881.5277936401	336634.062474015	193613.131493611	-146829.425167724	37278.4006131082	-61154.820945006	-127555.339862557	-59222.6148458364	1361668.23047341	1328592.5117069	-249738.154687098	1944615.68073325	247608.736256896	-61951.8054171685	969875.87425965	2305594.4481785	-550358.288546558	3435076.5323094	205510.025354424	95118.067011607	-60749.7275503747	-92804.9664322981	79006.9818718223	-51233.1068028921	67468.7124665354	53082.9113377013	239684.464990399	208981.578702491	207717.399072026	522874.040838756	55692.6105378662	-156204.790536554	3485.64435903559	102651.951021752	-16068.2707498035	106877.283265062	-356586.17241851	237988.680766342	250726.824229044	64441.1736844034	-54322.6653492901	388314.38945762	130.949745841021	-560742.627777306	-505194.197623416	113811.719834521	-143968.366021508	42630.7228818323	-45872.3187251056	272537.386808286	129063.491809326	-59180.9055081256	112437.922493335	132458.752228037	148756.656964443	-94652.3995151623	104667.456047417	36724.9892727535	237378.321640718	-198317.818333357	-348177.864697035	109000.264907655	-168650.926138504	153650.146136879	-45383.5383072076	43267.0179030948	21907.1997865604	-110491.715515418	433309.292533933	116292.993990041	-138510.627631511	-71203.5090973048	53681.8982608199	140026.50427138	173937.498374739	-2694961.89592495	-107569.217294206	-346759.601041607	-93618.7337430255	7116.21765659813	-303064.968461857	-600464.660017368	40694.9932084915	84420.0127596797	-343382.664880817	114008.578568786	72343.3074298735	122015.360134882	24506.3273280541	-247253.479397858	27440.1306825206	-76683.2045750708	305584.123669552	433523.557125468	-74556.1835053166	-61091.5934831824	-254496.344408444	-205531.300194196	-452753.412719851	46726.0147433141	1614157.31101126	699144.690816651	163987.095201473	168184.54073406	-87647.6243941089	173349.241156404	166794.643239381	32051.3607732323	-27345.5822655152	40502.534253047	-201266.481655174	156930.386153786	251177.436411203	24636.7642543814	31507.9517601947	-39788.7797747723	-37913.822112613	-74854.4231572358	222262.292243441	836639.02431662	143474.810998889	-43530.4287595818	-20232.1586901586	502158.295253663	-53271.4613038934	184663.142729149	320468.657003472	156980.955611449	-161526.559655625	2312.91951282803	-250161.454988203	188005.182882322	148533.683457558	99624.566210312	351872.366814864	-301703.722976791	-30490.9030793381	389017.314538596	101917.308061045	317245.535548402	283588.987318931	-35487.0856249032	141125.937126245	-60901.0323567787	103685.993628358	13662.2858748349	440316.373534561	-32548.2050934541	1716.87326855502	-123284.740430195	19770.3375535078	135241.258715646	-201372.139036668	61865.891510798	-10206.7011462958	-481749.552992053	228577.753389565	149784.673015451	-105287.428017414	70879.519501467	244668.59776378	64238.6865668554	92312.4306818079	-31088.4358504434	-139309.086290924	102288.200021375	193605.410451267	181674.06266324	105472.37582732	178389.52435696	-75248.4943120246	-227210.441000815	79934.0000094605	-29653.1318184449	-191795.851356141	-61585.7775526261	557478.472972304	-2775.52904477631	4722462.20820611	-179007.011374281	-106053.369545825	27324.1914328452	-621422.877218348	274188.964807049	-2426531.64140094	261335.921951595	-17712.916279189	-2670.9972694707	-191642.933149626	-250960.0051406	-124718.624705123	171628.160003848	853760.762252199	753243.758410422	45127.6713468368	137353.823809119	-18431039.8077281	-211225.408524473	-241622.45977051	-55277.2211444557	-47537.1277842575	-56847.7354221991	47451.0785602315	-161641.979294758	-90022.3059493924	77118.025149606	389363.823581879	470927.175119893	-184947.142368312	118322.507725435	236655.168960832	-413217.323801061	-340659.615484205	-110329.665690604	-232431.635846339	19133.7464495691	248598.609402041	-102321.118567326	85280.6855420719	-195910.074036743	12333.2760244842	150871.168751524	-21824070.6169718	-21626.1963533575	281652.78488651	71608.5800943639	-170862.835539034	62985.7848585237	-472084.619533783	-232955.538898232	-145503.857434043	610924.718156798	166328.537145331	-179184.964393576	187409.722445037	-38107.2297950305	1309077.58134549	176694.61611148	1719902.82226909	118403.27583796	81802.3907946133	-269690.286232671	152989.752726083	500.226485500618	-153861.415387986	-139904.827432181	132512.620567997	-312867.634804198	1243958.89890898	1761019.19302683	-105202.564027418	39494459.5417956	-2579504.03339435	36420089.4525797	-1050834.95370041	283824.829132986	31633.9031703223	29086.6611947684	548832.750205859	550934.685097177	446108.165662315	233032.127507837	-483690.211731255	-143100.219493922	260888.111706498	-3576.77219603791	230651.115486825	1168985.95234108	601977.28644216	156007.941595421	1127954.22992296	909969.296276027	-159387.913942693	-574890.127114806	126612.242321729	-62397.9223950894	-430412.466021639	257195.335612902	-50597.1439112532	48995.6960998347	-67309.9052405367	-149178.815549281	950.307052506258	-70377.3978727981	72442.4947750336	88273.1162553349	-457002.047180357	192394.7985109	-32728.5716483211	-1735489.12410726	-143656.477589131	99602.6417893313	45691.8888792975	165068.773015972	-296068.518277422	27420.4146255312	-13323.7251024885	106579.313923478	134878.869162814	-154042.06376975	-192122.239687359	412840.397439182	-66995.9780873789	669745.443269476	78599.0588206734	2781562.0193418	44221.8562765054	188757.384677646	-244333.476063048	742911.037112654	1043387.22956002	-201126.05912395	109171.583649035	-393882.590128513	-13403.2159721653	-156596.780050767	-124494.309835789	72224.3971530889	-176681.51063584	40498.4853005165	-212876.933776115	-107000.36088673	80550.0176539347	799933.628056051	-335677.896055745	-129216.878008034	508046.906544715	-404978.111156504	166165.935773483	99498.3186613743	108424.896150361	-92596.3065109551	343825.616127829	-2215750.77836649	211815.636594062	125370.430169644	308795.398435964	-777669.670069082	286534.060648832	78380.1629234502	-557849.068071037	147040.599870458	-116036.58645551	-16257.9179610018	301112.798371773	184432.079748194	161573.374517786	-88425.4701716035	235199.322238343	166591.392824321	56143.9815863392	34300.3295110765	-153262.595258989	389076.10833917	141271.770883261	-138977.814987259	75976.8050847441	427087.23188606	209752.92985517	73598.9381594739	53998.6172033985	-367519.397050292	-131630.860545944	174142.678693817	-41271.6372966285	4884.61944423544	-167441.287449127	69191.229872442	373605.774411959	313536.984407682	32647.6116305273	-163647.951494852	-85804.6505717905	196912.454477807	-188063.080455104	-210725.822853458	-69213.9305669714	-150171.758886513	85331.6998596583	1080593.32355552	109700.425504881	-62046.6327876993	48154.6167369776	-12391371.0219927	-306811.727588264	829686.844931575	-114949.819019232	44904.140073126	-449458.669610539	63984.4903501825	-701544.889198881	685025.96551664	-105390.116161236	-58185.9226894526	-37968.8546110826	-201775.303481497	-215793.200319134	-162998.691894457	-39665.992141056	-22345.1202063646	9495.59947048335	-235840.230193066	-127488.772188677	138937.784432981	-207220.028061291	-494712.616796371	411755.772188953	-91003.8451158488	75662.6170829327	134197.291958601	204724.376147943	27009.7621833879	43753.0442133212	-9501.17442230025	-142099.547382663	-45261.8258178028	-395649.26808335	181288.820710761	-89923.7853477625	46180.1618429006	-73876.7921180847	-378499.945284734	209941.355603277	-33014.4805489345	423057.893005318	-189524.188511385	9003.24929596057	187213.614491081	164320.224907487	39421.1630853217	-19406.1930744841	56083.9986297464	471420.225351401	10374.6038014025	-175021.741294377	-156060.640669992	-53563.186632206	-23689.4809258122	-133348.901638133	-352150.502697823	168604.714352182	989807.421946925	110288.849744597	16806.5180668639	-1184873.88572036	126467.96262185	42907.1906279138	56236.0647946616	103762.665517075	125573.374539463	136790.334989976	89716.459924109	-87158.9661991812	27925.3800184025	-236639.3875422	-17967.2039461955	192515.298724967	223653.250644635	-415626.713409768	270116.070028242	-91704.3615031707	30822.2861245426	-22782.4736945983	67560.1752916617	257414.753720526	10920.8698846967	24652.90408327	-54512.8873937334	-80713.3598438141	-120816.880680127	-14175.34190133	88044.1107730399	11550.8348336272	75736.6695868705	97667.3825133688	-63938.0015145772	76542.6667350919	-393223.070295851	12178.1604550955	-49706.6779845307	225095.970925474	2838464.48455444	2043196.97629191	195937.778939439	22631368.698349	835136.523766244	91157.7099729075	55005.0893875156	314186.330501907	17320.6054156763	-13864.2687526203	-10882.6705152776	-53942.9057048512	119731.361392286	-972213.905102448	1054089.90900374	546579.975382647	31604.9930855594	-3870.34332088875	-100298.481796085	199879.192813167	238806.139940081	-149835.791606138	7583.29324579727	171690.764597884	235887.249489222	185125.477528724	2629201.50710156	-195923.62297872	-85575.4592088029	-35736.9294606914	-90358.0207611946	-9299.56928500026	247447.298307478	-6911488.38768976	-182475.633516847	1062315.78733838	45680.3429985355	-158474.460291596	-304702.461373493	-146026.941547843	-171636.720991912	205031.742299678	-341933.982875849	-223708.849467943	37553.3446185163	-1116515.32000871	-199879.985396779	171669.034599551	-25647.0419501722	181692.200183238	256738.887556674	-136707.183562191	-189715.459684662	-339156.64980449	-61934.495790133	-72145.2032670643	-93736.2873562993	15865.1780757898	466169.575187132	-176255.274881048	-102920.84778813	273816.174094382	12361140.5681476	-172231.720801027	24056501.775941	216701.332001312	549470.207226532	-9558644.44668292	-127574.140576198	-766396.261089952	-14249.9967387389	67060.4831190707	-87840.8371048729	196239.108690623	-37813.2836730394	-2046536.97957041	-8870.34325496499	8505.7452362141	-262946.224497203	107668.742724121	-294095.759193954	-150874.875950559	93957.606865806	-180492.804289641	-73212.5699744997	-200169.770700568	167688.22644087	-77519.6012513467	-44598.4749816267	-164644.311376924	-75389.305854677	172127.031240786	294282.052986612	269694.034457167	2316.56712636161	-131855.821232418	42613.4081669303	34052.962503752	72778.0520484778	103285.506213694	-94414.7059252857	106780.604914083	-315076.038709797	-205376.954735853	-99783.0953289481	-204670.55916707	250744.84125781	153151.891965281	231612.689264879	159478.772709949	88265.7904490426	52313.3976182323	19427.6753652602	19930.1657276796	-202007.805144695	-197582.249322807	-21718.3604527031	-217192.887403174	-97268.4980326845	-1070581.62660764	-155773.431162434	15552.2397435862	-67927.2256378688	12520.3541771757	-10676.5176847969	589486.725280879	-91203.3177160898	-482926.596025091	97698.4754422655	-11810.002785748	-119973.254367909	-132448.738211268	-170345.577848728	30250.8636955253	-355132.341472785	-115089.231439186	-215481.269810646	119199.706803841	-59786.6682195427	16524.253651776	-86454.1940629353	-242515.97860902	-49051.5624252438	-121.547754583837	-77971.3261997299	62995.0653668801	-57393.0044580972	177103.407283734	603796.346130972	-3604406.96042445	-154501.228066169	-74215.733906881	3802618.18589289	-98178.3930981928	-195043.216896245	82298.0691904643	-275284.582356339	-23941.1154476558	-264315.459548149	381298.158167215	227652.877892596	345533.007737993	-206232.617731405	-145286.518187058	44847.084707506	310627.827275346	308628.698507736	37006.3292207819	-1559037.88433519	100111.355191004	1399756.90123505	151095.630350196	177388.047112782	-211106.762823806	38625.1161077812	-152231.718240441	-362959.98067827	-133303.54465541	-22671.4987174481	-3319987.53102466	142619.365232716	69365.6490777052	20740.1335401522	-232725.79117876	-598872.368651974	-26012.2022810617	-87170.9938757511	-77924.5330785315	-47846.0958844067	121347.072797444	433848.49097748	-425992.247878739	47716.215564489	-328462.335952246	35363.8658666426	18392.4379759746	178352.776973548	-119699.780662492	99277.8188395078	-204299.929104082	12189.5778631385	162837.962923735	544668.198720321	-38767.7941213637	50359.3512470508	-760131.990905475	50095.7895864173	125826.579572438	-142877.156280081	-68757.7083487191	159785.886153571	107752.153121099	-29926.4702109856	98329.941502388	103471.157977333	2030631.52381928	379869.579666263	130444.104666657	173564.049267575	-223971.028664848	-61507.4246351215	-52599.4734133835	-179436.527203378	111779.788723786	74859.6835521309	114379.290651219	-8773.65998248722	-110221.261050869	235953.116432109	-435221.964391971	214153.749657016	-338429.122297456	-69216.6189956043	-170958.36193913	-25712.2012499357	79019.7972882597	77505.2365706705	-243142.801278802	-85212.4683393545	78424.8729384249	-146206.433732293	24963.7666756493	75652.585796964	104133.873488358	-40829.8265291628	9225.63907722276	112896.443808124	82906.5707747744	91096.4847618882	-1083825.89581328	341777.698010193	-87031.0696845563	-1442448.95591104	-102673.120711835	-82386.6240914379	-129914.866892576	145946.871467552	-82303.0851394294	-6870.04023452059	-87817.6356754175	60773.4710444402	129263.133724499	-55245.1108816698	98569.1735631741	157436.049596724	-284983.744891635	-221530.871704795	-28165.9697394418	4832.97076276828	160944.517057486	-22210.0198994774	382444.72141349	-125819.94915569	-82145.4156885706	132637.331411033	9870.16798029306	18890.6731979506	38896.3032737911	-90674.5419145771	-137330.405493359	-330050.417188573	-1289.15417802111	-33173.8980074275	-90693.3245648092	59920.2776423374	222082.534327905	150798.409790668	-398084.253968573	-37616.4899821877	-47481.3226124436	-151317.135889769	172989.504012239	-27462.6035025533	-265605.342386195	65209.1968009854	-178399.597620257	297803.846951623	123468.837972826	-3338.39744508481	49652.4549227652	-296297.622898395	196699.853180183	463232.23159098	32051.8942523495	-16708.1994882602	-249641.074136809	-124751.143959687	-117069.644526531	37284.1692178833	-249838.487303911	48614.7580024657	-351470.446685819	-10050.2820123379	290216.410278785	-41899.876749062	65492.4406814042	218729.814705772	-108964.187242941	89768.5362800667	177893.394213279	444379.879214035	-325622.807551946	232900.657966009	-63216.039238859	-197663.436414853	289691.231066922	-1205392.81607398	500181.642874889	-33347.906495261	256837.25673447	-191435.328465263	-91316.9774776587	32816.5181597509	75373.5954838031	-379308.126479513	-144824.354612271	240425.663286183	-113981.916562648	171315.859266699	-240712.796320292	-102280.632596071	165720.407426536	22243.2778017334	-30041.4363556851	-1562092.27735501	-49310.3850331725	117835.443492851	-157322.440239959	397853.662203908	-74887.3069779786	158788.955862108	-121386.546539167	-206493.244418171	216.151760950845	-99413.7801822931	-52224.9106416378	-55460.0550497683	-48860.3702447953	106082.451101501	127068.898595699	-201428.045115395	-161145.473177282	124236.966683136	92392.8498577656	-47611.8229590426	-47577.2846746672	-266191.234795457	-107278.070886797	13799.7752809698	139484.382429634	-36846.0357687794	20385.7648734522	-43899.6011198217	192781.743106181	-234018.581708323	276900.351446244	80110.4756257733	-218846.555188453	213228.228318215	85495.8114757027	-160686.694171048	-216214.311165826	24561.8941912319	23379.3103728843	-2370.52540076706	-189106.112107099	-114226.778225624	-116237.252837046	229337.404773582	-19660.0091030527	-87544.9331159159	417457.351727204	-8307.5791197713	-135350.169187308	-69163.7862413851	-208387.229746989	-4322176.52953644	162953.520299878	133400.248553183	48144.2784980465	327465.436875058	2546916.96258725	-2555732.77565633	-7821.99940333862	75040.1448651832	182587.362937278	325992.813627905	69530.7314430253	-341691.267535075	-238373.840116932	-58015.5629385922	286878.184008347	145042.334085982	-47930.883282618	13035.4141310103	13760.8733450907	-49090.531571585	278323.097279866	46145.1999382072	-138687.903446847	-120714.577572679	-99360.7508321762	168705.271446019	190453.916234698	-83300.5780513988	-40594.5332021384	73534.2527288592	143399.095978459	-124102.241725018	-110295.210992765	12327.8257256666	61051.2435408187	-53101.5390488134	84595.1209558505	10147.1277458805	-61827.9507164495	133844.596302772	43493.1368574535	-217690.134163322	-208189.182460326	-107542.51986739	162962.657618811	-97207.3029995445	-293077.976559701	43836.184508372	6232.32541674009	282421.036564552	90382.5875064626	-373798.430193941	36266.4586376481	228052.092917109	220636.496804009	-224857.06284149	-84005.1811443328	267926.237799061	45981.505407946	-419803.385384557	161822.18938447	34642.0426226681	-119542.783206552	-135859.117294042	154864.577716412	21317.7296458895	165481.978936752	-408781.809207706	-103053.99982899	-267986.664427467	319473.349427832	-122530.168717178	-277692.515087917	43419.008248007	20409.673584554	55196.5482239059	-241002.858762877	-88374.1470261313	-177243.996286021	56228.6747691065	-163920.12469164	-149826.433517184	-52039.1240201227	108661.957022562	42397.2604412814	-12261.6299575394	-90324.0365780434	-98566.2519857397	-279380.106269471	-91138.6237133014	-170963.173585064	-98600.1506465254	-76836.2623347487	66017.5819579544	61252.8426073846	167337.691178601	477171.458185912	337051.213460682	292021.498839565	169726.787344465	-57153.3845320677	183467.185285001	-37636.0688647828	-198853.158280535	243540.466074786	170871.810718369	276311.683346397	278343.314750948	55700.2441814123	-220277.587567213	-325946.071120212	-59341.0714247006	-181800.228023521	82755.6530463979	-40710.4081037218	-275673.053019097	-72372.5536498095	-302654.703137947	-177316.169287196	149200.143881214	148431.054534669	83906.9817158932	1424.06227601189	-274486.943901413	-58116.8034908426	81268.3629808495	9534.98891777544	101641.956941925	-161371.32258009	-220607.704457423	52490.447466831	51495.4814454722	-21202.294979279	-16504.9085473636	-161744.031714624	223315.580301634	1420792.02482024	138956.401481052	-360129.168192021	-736856.691360288	342046.036990781	-17133.3716978465	-41461.794110714	-171488.097205421	38474.8837400434	-21566.1862482682	-75494.2994682209	216184.897592554	72022.4933755688	197316.485484892	-91677.0575486447	-2369819.56913106	-119059.587588897	-58550.5679201831	-177877.732190765	-64833.5995348885	47079.6097064189	-275737.040668027	500314.79120464	32727.7864564232	54595.6660278315	66643.6489125292	296148.936249329	-192907.514554433	28608.2227928679	111126.107409754	118070.701670055	214326.90870013	-28709.9526933231	-235332.214781272	103092.624722859	-318404.471152382	39593.8093544849	-105561.35950352	58817.5513901759	35968.1094058533	-597677.771573444	66081.5350804018	-121407.490895265	-620286.001389331	-201995.809771816	116447.193280713	98171.643535623	-73733.7928025405	145750.806646423	12048.4415948772	432101.617771579	-68933.6997312389
R7S4	159461.94325894	-270597.166066215	535121.949883737	85088.5937606309	-2603350.18113077	-80407.2822412016	585226.778822304	274979.532481419	-310521.036451517	-1360661.21537469	-65945.608720555	882480.401628479	202951.720385746	-84513.1957827756	279254.667781516	291115.829706608	-533730.152415052	-519955.497968748	245004.848826497	-488167.700310929	-20880.447402672	-756619.658058447	390720.851903223	-1673120.28891462	-89250.6697006339	188890.77187215	3351348.13521112	272556.188286771	1667675.34666153	-208115.567014938	2525160.43867415	-500436.431033928	1018789.25892082	249353.648756615	-307435.480078398	392589.616078703	-512006.070237064	209770.428692086	-545754.851701365	-660821.841372248	-258836.658524291	-2178078.26425996	335191.373828198	-376993.282502997	195360.753943606	-350278.463853819	-3292930.84851505	79092.9471485387	-56059105.760632	393979.56169427	-148602.873912397	-826165.735684145	-7077935.42112302	-241975.919270246	-937653.974423828	238344.812885629	174396.86007517	-548089.436504605	-205124.567180495	25693289.4641324	398628.854900132	-953730.171010689	-87409.7015212158	-520813.875473508	-221490.475600775	-352292.731687685	-121584.043766563	-77868.0553973918	-953656.50786535	-274122.618186781	-237384.544403792	-79.7623428391889	-339105.628807747	-485276.82525905	-170142.24564179	-282726.850964584	-3308.15839188711	327912.403923956	-480355.283727437	-214834.779661118	-311834.072937895	-28742.9280006794	-2376657.99232696	-259238.717887153	59562.7256534475	-244123.657244289	-848600.073445488	578479.60244254	439335.712754781	14187.6701143741	-394503.18024809	-172563.521789957	-10405656.9298106	-675867.985276785	-6105.66372065363	63799.0243491141	931948.538182096	-421766.769101705	295885.36515806	-578827.955051362	-343842.968386709	-1084114.90073485	703334.139042809	-765186.382426411	-674437.310781133	-872916.999594041	-483136.155060259	-140215.64231422	-876957.52328886	-753637.186522562	452209.053954602	26450.2800091698	-344034.097131555	1304916.45377194	144557.303162312	-197714.781336234	69485.6428087099	-4865228.69160478	418416.317169448	-670554.944053794	-115694.913433962	-235328.663872024	802886.277610631	-949584.129674963	-56626.6100477345	169181.563128525	-812063.280405655	-914089.42354942	225221.691420614	2242342.00585734	152825.124440418	461265.318125435	-772176.61569225	-91245.969830142	-849708.385452964	194564.681322476	-240037.195191485	36707.590772673	-17293.6741680129	-26263.6479418153	-265067.393570222	-690942.858021326	-469456.928532962	92220.7526720497	-124549.383419838	-38740.8679824653	-183270.06766973	156895.650179625	-1476083.84430944	242471.15890419	553656.908401608	-6508818.48067596	59430.7304637905	-180594.953880655	-161024.302470755	-58243.7671487286	-441313.414264696	-431593.247171416	445860.587667084	-798411.252394364	-67541.2118813075	161495.860190042	5832736.36413524	-537571.773284305	-112918.144491472	-80235.9250081712	-760073.843016853	64752.0115073305	-231827.222264255	360774.700059892	-525760.188987021	-256341.865395316	-7914180.33118321	-386.559724573514	-7141.41128859899	39365.301136884	417299.157470288	-134905.244213587	-198882.668042174	-356371.713250639	360271.389570362	705613.135025514	-262768.820664193	-357313.945595443	-586044.638367914	-634401.300919898	145554.560228533	131148.736813081	222163.357251089	68009.1433132909	469900.88341232	-621492.593118496	367055.890628357	-433891.147757988	377531.401208015	-771087.480988099	211034.624469	-126163.650867359	-257433.530993021	151642.157437192	-75403.3244751333	-345833.935699144	-348713.341369585	109415.356384132	90989.1594312883	67424.8604467431	1756561.43409157	-614198.2630046	-485019.949537039	-652851.539882276	91081.2445498761	-387281.369967288	-15564476.2223385	-978132.177584282	-671945.962381126	-6454832.00666031	452534.785339537	250072.250578041	-429075.969433352	771683.828214716	-4980054.88294673	-29967.320688146	-2398201.31877135	-129075.786470376	-54448.4013263433	-140361.716624002	-215023.10581807	-2109.72075881806	-265721.396122987	131552.715950037	-677088.059890183	-460299.922178873	-215641.873750054	-754032.275489508	-144629.058466748	-540933.534496991	-185675.776351158	-394701.502397676	-694108.946267089	62333.8861843096	-222025.035697923	143362.023029428	140100.986750638	-333635.889281164	103493.307002772	-94047.3727500964	434447.975612303	-196481.061526975	-211956.201422326	-581891.287023907	-323058.324375372	-212526.63601036	-445379.258919236	-507651.276765544	-391604.029525639	13290.5775821695	-1941887.20222682	225850.745829676	-340101.758121894	147623.123770659	111060.84092112	1366292.46182917	-153847.303701173	-3329539.75778495	-6439283.74303852	-27888.7458713897	192168.247882452	-382284.28672026	222310.121417825	-391558.868070001	-318016.054894126	-811662.454982321	-258612.063085626	80045.449073577	-33938.7430564961	-30548.5939781232	-242925.742709565	646031.898083505	-439269.867345921	-659619.215816902	-359047.276381325	-1743273.65020514	400426.191749467	-723179.524641771	498072.50155751	232523.397020049	-196793.99596687	1831579.77834479	-98373.791221051	-922179.979904649	-198328.147580637	196416.248451023	304007.461354223	-560439.695738629	484664.757988448	-158725.040978247	-253643.584137455	-412749.530418478	228177.029403888	-412723.469927849	286273.114517484	-553365.345998785	-780124.621706729	-29527.948326398	-32825.2242743496	579884.640626944	-657294.772532924	205466.840032027	-504624.537894473	-266221.998626468	3647228.06435617	442161.401878122	-3313821.02027487	22986.8045439338	48436.8375297903	1697626.29014759	411967.731727371	10855.7406741659	-317374.162546249	252191.241725709	1957895.12173518	-627649.98322405	308694.362214475	-786300.341335295	-156752.440669194	-246208.993298885	440622.640627123	-28467911.7444672	143895.465749795	216018.042754053	-270394.491708014	-106182.530229351	-166461.26719738	-160901.327876469	-371047.219542936	-28868.4791591781	-1450639.9724515	46073.7446070843	300815.884760355	-455501.527957397	1227504.35433604	-533070.967181886	-176847.67523403	-97835.556895016	209551.978980337	185883.087181032	193307.629635005	-95315.614992602	-315406.920115954	-312060.010076904	168100.520480313	-600393.923396051	-299933.304260297	-805923.399963845	-65250.6188712755	-307134.445135551	451615.823308761	-212851.100297162	-114703.244121105	-700149.961431606	-4381412.3107701	-41983.796290438	-212258.64381541	-27351.0128559656	-40936.6673147378	-34328.3422650823	27953.6400131319	99875.0466111383	-790358.377628167	-363652.334673769	-444281.258799355	-486383.760688301	-909187.239662504	-511421.572675681	-302468.837761304	-698209.263499514	-199798.628769289	-178481.522599484	-228163.616897092	-11299251.2155082	-377390.059883832	173573.219913088	42632.3693434949	44950.3679649047	-413880.959304303	-118367.774644658	162880.001296947	783399.257449004	185010.419475287	9882.98558966704	-120622.157416539	-158397.799375039	75796.5837069562	-269065.756115139	199822.852418225	909188.372028163	-290108.760666858	-753428.758679186	371723.288253748	1251961.98512129	437928.332048343	856380.27395535	-381279.317076582	-480823.453236285	581080.145133538	-368694.221603854	2568018.12481085	221843.411936114	111581.036347782	358046.939207953	-6220575.57223698	-37917.1627581753	1486283.3744226	-456870.199848117	-6958093.09399422	-107592.607175473	336555.226451147	-19313.1171675132	-392505.3809219	1393375.40069144	-88532.6102487023	916175.323452777	293653.515807366	-11568915.1183068	14073725.3947305	-286516.723748491	-213277.694694487	-229799.614141443	-346240.487882507	80716.9350477288	3112.51378541737	-194494.706111568	124237.038016055	-250122.928645137	278366.751521992	207250.853999663	-218869.827404372	-728964.942202791	328162.104347271	-147938.9819837	-250784.475138583	-922715.10415816	-403533.006808634	228616.701669431	46370.9613449138	-369534.391230554	-455916.67754346	4230862.12879349	-247084.418232587	127345.776727191	-208676.393786442	753871.317874412	-143139.414660049	521072.205836338	236389.721732451	-1493252.35276635	920732.719505647	263144.479195203	6130.78040038013	242413.78482897	-909025.205529923	-253915.324272213	151530.348288066	1965525.07013865	1098.38089310231	-813549.992384862	-619354.652878362	375606.087867207	-163063.079079594	-90109.0764545866	-211633.371705863	-285732.228272794	-459792.123632085	45631.6467996485	-1000876.6501191	-14193.5207775681	-93177.5145857032	-208764.746549626	790268.323082811	-158793.898416797	-183351.881375027	1691521.20843119	-367265.534413439	-604209.750308352	287721.963549409	-310976.030493942	-164835.812584504	227445.949259542	56116.1702119202	-650835.919973279	-117976.878574597	-126528.558524687	1895734.83918442	133989.85046397	615619.354414632	399451.295589067	607803.752477688	-246875.650524432	-551577.362520208	10939.8454179138	-359348.97021368	-379341.985469401	65075.4518723869	-121087.795239253	1599639.28354865	5440.50490465384	210559.507533397	-56701.3195571912	-70851.165957105	-646907.527502493	-181427.349185582	-983315.740839614	-267235.909757864	-482814.427529885	-18031.2893606247	-280204.435304415	-154583.999266714	271789.793840051	406772.56157186	456415.153971903	-66799.9518524645	-30365.3684273883	77231.8765416771	5948486.50939637	-243219.537627431	-157198.006296856	2513934.05253588	751954.644597362	-320491.125808165	85594.6710425697	-1254306.10511562	2086216.01239895	-10275.677710953	261462.458209578	-368015.276364137	-164334.690324558	-381163.270251499	-839615.806938134	-39182.237619672	-165988.657836101	321706.158772014	-345334.716519211	67255.7612491758	-416440.896908207	-511994.302573306	-32347.4861245358	68422.3928334048	314237.705647141	-72546.7726646575	52173.0642054715	368285.637181851	423773.233092934	147166.343968006	756850.321605363	1785224.13870271	-488723.167358838	1643935.23508126	176996.183660216	-616334.009596301	-113188.986300972	773430.434453949	311979.630585682	-1353730.589929	-11935648.6404993	20066.6356987013	106180.765134989	100663.469827298	78863.8978603649	410907.424077266	-395770.035218942	18572786.1683284	718755.425222109	66970.0148693213	-308138.532182039	353253.05122607	-821012.73335557	-154776.618594916	-71586.2378698531	494008.035486974	197564.811749284	543889.579279282	-340560.731763759	241156.682114351	-231437.401289341	271821.718019846	-42117.2409643376	103426.50498377	-243001.122699124	731293.959831382	571516.704588975	103888.657587603	149810.411584642	-249056.474705146	-989964.309746101	-52339.8299334264	371696.177032392	168048.980649057	-775491.292485173	305875.606642461	18449.4243194584	-94884.9304829161	42629.7646749244	1007246.83235791	586290.932021637	84093.3750123232	-380327.349802643	279534.947127537	444764.834972777	289676.481731472	-99022.6030946065	-35085.3830209677	-93667.7191429902	-486411.559116338	-150539.736004112	70382.3746215006	-244731.23785873	-422111.110137087	210266.969038636	53346.4337841239	-391079.542145651	-236918.607642411	138562.592297758	613571.270525875	451500.528219595	-370016.792711568	386766.9587752	2151574.07742651	-533833.485303396	41673.3232144193	264062.567772751	-763444.372609193	248478.22541612	67922.0482842538	-3023901.89961587	306927.177944909	-80394.5777647541	-41216.9846363452	124534.188576702	46975.480169155	675471.115334419	346773.800559653	-73149.4917248394	308325.857688811	-85090.8891029708	-186047.046488355	876321.4779081	1100298.54023852	58175.5591685073	462255.764335176	-1060676.52945796	586093.728377503	-73569.723361531	20136.8325059829	1303297.10486502	307956.627626323	-1618348.93971832	604826.145691064	-1518079.28043592	-419468.420476802	-358313.655611483	2179495.30630354	279299.332660257	106370.03822886	37042.9915600934	358634.959179712	58621.0964254066	707660.271528899	201039.947669486	-469817.799253238	-87378.1433848124	459847.837255466	-693442.800788455	35373.5339805614	338156.133786305	190818.576759371	-868040.162583284	-3326077.89001838	-72656.2678018271	511890.374494678	-193389.486707913	185253.857567064	-200164.711357889	342472.804991725	-9016.94844259936	267106.212818244	-260686.523291992	373305.881777199	-232030.060273118	-43471.1663226964	-74000.2787639197	-586253.573246925	2078798.31028453	87015.4956079707	-105115.363582822	216054.479855269	47445.4004626794	-163382.113447771	-1711654.68671336	-136915.418200602	453658.180204128	-175403.497869495	-316975.967167737	152761.879321437	339511.105532149	-167878.773761034	-115610.686257677	342297.176649781	595383.168440941	-620632.146953273	-141330.225653335	118067.834915619	211378.336718185	1177684.04365726	426471.328412949	325076.599158004	-1154472.2107234	527108.868041635	-305870.483784736	-305813.701509505	-627588.894461762	-533020.773059908	98605.0132353308	171520.798379552	-967522.830993821	433450.525472521	1448258.24978278	1220150.55599899	101790.38630883	-290634.941485349	143991.590742502	259028.924652223	470662.99561108	459363.856819168	-26100.5138624564	2297938.79784314	-15232338.0952967	1111089.95142762	-497511.857480134	-3545.30766831432	673012.503447332	452064.502805839	57803.7342634945	2229910.51401739	-200262.848316784	-2278355.58361867	-122526.3444974	-1060228.51419627	6745.18493088293	-302815.33906479	-211109.982523445	-60829.703807774	-461672.037872855	400230.673374647	411285.895753043	392579.591228405	-445606.215530616	-142262.511773814	2175957.167386	-1040006.99621029	-1010846.19607506	-215423.173379641	-102272.243744307	638673.559442592	1620688.34896133	44899.8529090444	-59655.0281960122	667427.903175537	26608.7610857148	-113389.066513509	-468682.684939143	-1804204.51624812	-1829.78685646099	637016.452285564	2082636.01134026	346416.707945064	49524.518809945	-355567.245009158	-505777.542836469	-312365.387913837	132500.863415653	151934.606409007	573762.989747127	-89422.5535351845	672651.231849781	1289646.9493614	872954.275470543	-1136888.21302367	607258.494272459	-340560.110136728	-6113.85029925809	137967.302489519	-405501.612377463	249898.122304398	250044.343886318	-451284.167820315	326371.6724392	633754.263011306	-259751.136386337	-289293.111532466	383249.072062006	-96191.2955674352	-337416.817014384	-461215.574575451	-232654.791639697	-1135941.82966863	-424947.43524514	243945.418447074	-383113.461594033	-176455.843121353	-399328.070436492	504904.310381251	-679464.547186295	564357.604924947	177989.200878252	-692350.994732748	266501.015602978	-39260.511136624	24304.2049471587	-66651.9397603131	520661.266014551	245369.163916086	145977.18497895	-394602.898594243	-149312.086337243	20457.9341366577	240826.171998341	-64652.4972984264	516822.405340038	-366231.84475622	-164557.623732122	-315798.876274322	180197.896857458	174678.037588576	-176685.512575538	196488.615104539	2078.8993578688	-693100.729265423	160370.498728867	-848669.645864437	-6652932.56717936	-829116.710418439	2143313.41903586	99653.3431733824	-334815.074643396	-177745.908289784	1486256.1462112	-222914.650956566	1074997.4866606	-66854.1767803054	-225734.368250129	119708.9153771	2193608.93926748	82112.3345301896	300314.544088691	1720969.0511423	88273.0976501239	20633.1439682669	-1243296.28684039	-520692.479824175	-36992.1918856853	-563785.419068328	330993.927194939	-309619.990621966	2401669.87586418	1379780.12443076	-583790.015354934	338794.884465938	-70213.6878612658	289005.831766819	1243626.12402853	-172993.530751655	559431.429940578	-313508.84367722	197853.910025025	-36915934.0019829	-36145560.8980953	82520.903289735	2100757.35053792	306426.618032729	1029548.32689381	229978.64901092	-2367940.14242377	-665584.279806494	-2631982.66370991	608283.93762613	-352746.548784813	384984.59377366	23795.1607876906	116210.327545709	3191908.17996932	225420.712127086	-883919.946153063	-118822.613664175	249609.174498577	-148141.590514425	-250141.413593296	-21100.687551915	-81735.1755101597	160965.742055924	-786456.419262046	614202.965377451	900536.969604942	245222.766090388	146688.808650591	-112780.965242617	248037.794189058	467912.259791663	208121.520392553	-139972.046070546	-134362.637199806	317697.255716901	-219110.624648615	-30047.1994645056	504087.336225153	-119220.019365732	-24203.7220280578	248295.440533349	1110587.33102813	-194960.033593282	-132214.346227033	893341.162876747	-765179.427008008	3492440.15385593	-476105.508849699	309284.827520921	-210512.072036937	-1448400.20852921	168405.970018768	101593.886145493	-330895.451036607	245369.951372153	1636700.83108759	372482.245276225	-33575.069671659	2041.82209479315	-45748.1324454287	506538.500312413	-320115.928989055	-465280.369001824	4347.27786148384	371014.041294968	319203.414935057	-1142556.05602214	-343784.120451956	-326601.011318963	-17018.2299433343	-607134.651711721	-335607.074655361	-287236.775404538	-198976.234963099	-365667.948121255	-402429.284283599	528236.80912514	-103348.596885182	369509.410174752	-351849.302650462	-448407.730282496	-272486.435423927	469388.81883211	-552852.621137178	74193.0678082143	22214.6161471279	456829.001015553	4273851.39024534	-90742.2880113898	106071.87593486	-120015.517284145	-190278.438042433	170379.114489674	49309495.4797326	-96784.0062192297	-53523.9440931581	1192648.24239896	200180.233662772	-236783.924170569	147378.362977587	1102543.22828519	-363910.20831278	-316678.142947577	220894.503887918	-135364.030475927	-2930.86737320472	49150.5219991108	-147885.479121621	-1004810.67402941	377825.943985906	-412212.663354072	1915046.43219223	387674.771361936	-2663777.02293373	-1395126.81393405	-139684.662307922	-95428.5829198001	-411827.433633913	4948911.20591009	161150.532006727	176441.84782698	-267357.756552113	265591.96721732	-175140.960134502	525823.780281084	-1274802.06308848	-215251.300489773	158136.734737413	-66648.714226091	1668446.5022458	83469.0044786397	1258296.59816807	419851.240486944	91016.9042604301	-367476.896626396	17269.7544975188	-248528.494659072	-393797.439371607	-152544.828464821	477883.086766917	564160.644128721	556852.142035132	935749.07773024	331090.928250822	-463206.693228411	313070.52092187	536836.369967777	73290.0690131012	-248667.879493113	299181.107153276	360502.417448845	-41764.7688694195	45803.5308449014	-189487.213437916	222774.54621523	-72696.8354526763	389955.991775844	618992.167049009	-292093.861928731	135655.699430242	-521927.134562109	320104.505693788	-91707.4180111248	-8223104.02776772	130857.713594426	84532.1251180957	-17087.9051716819	628951.086479961	-731002.358826301	-199053.115540241	81533.7593007567	-326694.606602118	675915.45891868	-878107.912034328	-694842.072106014	1691260.55956056	360991.169065725	-22246.8413266065	361052.630676402	-179774.031212512	1303816.67936402	273779.082700778	-198686.402338944	101057.8065559	8567779.1729028	-826977.282077714	-358623.845394252	-86335.4748041161	-637942.986160468	-519717.003109063	49507.1842668742	-214377.63640212	-131003.579586164	530422.675142548	940139.495354887	-358017.420528243	107305.323627137	318333.067114561	130642.608196198	-358694.727679807	376035.856380968	88628.4514863423	-17463.5180027115	408024.415872846	6738.06335430477	-245865.136245493	-557202.776404642	-233078.036335652	493086.86804321	208162.938321875	290428.486157416	4229446.45032908	967563.652399417	-406179.900945313	144133.248932397	2358542.92586807	-390813.961733076	-195767.18741299	47608.9762120961	1120201.75990043	-108126.565059642	54393.0338102551	486709.193995284	-966018.407988033	482057.200793053	-403814.021205532	125680.301044138	247671.973871192	-151489.57129787	90217.0861505729	883693.495977645	271240.716721435	38735.169720491	-424436.130426078	-443212.125465919	432658.864865644	-292896.171768704	1689654.70865259	29265.7076841867	-356978.277174124	-172882.747158393	141790.131180074	25105225.8355927	-128209.303523428	564632.167658878	331293.649657471	482385.459326179	356106.296826196	259020.091000225	516054.733949702	-18914.2463565679	17041.7201643229	482430.066461507	66662.3478375196	-162648.435408132	-660901.738267487	317998.166490377	361792.668243917	784480.61649686	636234.96266945	412977.471953197	434702.985912427	-330743.998443723	106214.379609324	11968.692470742	-523744.993476644	242908.169846557	451508.483633098	-164239.876383416	917817.596392034	-817541.047481171	-229990.710553209	326813.466203692	1119719.56793494	698072.486974254	149240.154916651	-154069.082026581	907395.356604972	447356.022261832	-217609.844919274	981412.810624045	112533.194273652	168776.955470743	-20937.0689770679	2321264.06463461	-305698.482717986	413801.426333288	-295860.07312617	388856.530003349	241729.715198799	110827.583688576	707880.518629529	-151076.512582295	-255201.402354478	-889894.131591046	2416884.66642984	596682.409226482	-233371.597056196	2329584.8590831	53397.2609840217	445712.753497993	-204335.243881211	327248.370415282	90674.2334264444	-236482.284276832	74892.1004009032	831470.744466783	-185512.576021308	-173111.834686895	386483.167038549	105732.990072763	100365.701995526	-421899.917699345	583505.098276107	-689101.44892837	4745450.65551741	733120.111602057	473570.170548868	412726.137867992	674845.741261735	-240674.754385041	-289653.302896692	229147.944754434	338922.279519257	628896.256914856	135800.360681711	46768739.0560129	1036384.68134983	466506.39992361	-191508.740373815	865008.225131655	898100.7581227	700594.343168527	-179322.532718368	6893555.98866956	107295.7109907	569365.846944802	-339718.044480618	-226186.099836917	286471.662238894	-17380.1603848299	76022.5850801888	4499977.9530557	123354.849648508	904094.767712354	-313549.833381695	-64302.4349273661	1740260.81464301	-27020.5186390281	-497609.703415931	72117.7691073903	734733.226121349	16374.0230616464	1254525.57511559	-335251.177257641	-211570.937934513	586836.840553487	268342.703175311	116481.641306648	-132485.188013099	-142932.725424858	-437492.613322629	679224.139289455	-242137.111084315	347263.809802048	-50425.8746907282	1173540.20552693	90806.0856088075	1292398.26275938	276147.444471627	-488374.750377764	-82219.0325070302	-483925.176080733	-367096.616394593	819886.249083156	2397494.1131711	153127.077381241	290881.304260377	-182053.503670763	23077.7495085776	568725.276176183	315720.276765918	348415.669344486	534759.805458619	-38996.4667563288	135359.155729443	359462.769595166	88707.1983860308	-224642.490136293	917955.870799275	166896.324338828	339646.651115883	-118522.88729281	-674853.006639743	307034.406753291	12390.7941760507	623583.310811994	675901.746802516	-52017.4442640642	447707.40186095	362676.969646926	843070.703438126	-43211.2416980264	-43409.6756193539	-138530.568732307	12878181.4293256	728954.094331532	93747.8062575398	112288.063792306	85146.9626302618	600304.02215977	364479.217131877	-340316.317457591	-12966.3127858959	-234094.206042265	76373.4645207331	152782.522156616	282469.614330293	-16574.9636374909	233183.514550865	179913.171208905	-374631.918546552	-201192.521453044	-138823.003120662	514392.166585806	134581.559664449	61485.0270524058	-425741.030828767	189120.705584744	292730.814260733	734088.304638289	421622.275135166	636918.475517925	-585929.596660429	-526804.754503122	80633.8432383749	19190.9445987051	231980.633946273	-284684.317147688	20116.4683903616	105911.42040969	285618.335919666	2895949.68801488	595460.142905121	402926.304312391	-565844.955189298	4178463.09025289	2424270.53820073	223011.609379208	-1025655.00541507	-7584.07086298966	-257997.515041625	123994.298138369	21773.1752479104	333327.667235175	374760.792790424	1499717.20871426	-622660.005739032	522631.147522197	1547865.29986684	-31627822.3950628	682028.907493522	-896695.2233381	543330.50277382	904325.549669257	195137.007507916	-176362.121190751	-84694.7382111534	475202.192912269	898932.267235292	-164358.060132048	282106.517894221	-564523.779024059	-592093.52450837	190099.936303258	-101989.296429616	860870.581831719	-49098.5766593834	-530200.892739966	63280.0351376562	-576051.335270776	177112.742485825	282165.163695131	443629.581611605	-137684.196931104	228080.998145701	274889.076362352	450835.934138873	410932.360757606	21642.8576301241	7848.08693074699	-2506909.44328872	-5336.99824625444	196651.922977709	352001.531769181	1150144.65487246	608787.070606539	-164075.156422473	410810.341161272	602023.083243238	1548693.54995542	10319616.1110781	481394.685074766	-659403.129746433	836864.037907995	580355.869582235	263621.155781995	201520.380225646	266843.922868456	253335.738184577	-582783.812406349	-58879.9464108736	902515.177834058	666373.520238367	-217382.889929098	689348.493158317	-653944.334024402	424802.178330282	350565.879287452	79506.0281255345	156552.996576091	415551.272976853	-486311.581423289	31017.4809395996	104022.454903584	579022.47048278	29412.4328564358	143584.302036038	692232.967361074	123236.29745765	-58984.2545610398	-228345.496407764	361411.319274888	-418494.664016293	95979.8864932487	-509962.263709287	356742.766086908	69241.8111463241	15346.3231850259	-120377.568022456	-319350.669885085	863010.847615881	481576.647441557	799490.894230695	-132602.850761686	491788.645275841	4232.42247895507	-26097.3032745998	-408754.755467154	1406157.69142318	-144890.103921147	-223598.784072016	911559.290598209	44892.639831796	644841.771617814	-503947.908730735	-8879.13755857054	35510.7338490816	-196988.72848865	-69839.8869668343	538608.080287776	-650418.945002107	150312.930409751	658416.904649531	-3885.59082842389	290953.241413926	318599.168216339	1020234.31472854	-356642.006240792	216291.803152871	387434.992002786	1435007.61909207	228028.763339068	77916.6542269074	-299689.564976198	-410024.996329212	-382242.851881014	184930.256144763	236730.635971963	96043.7021921035	321058.118380618	-646144.8892614	-612899.35368626	397998.218211023	-156565.571986104	-384986.423223372	286534.506810808	-146938.361580323	394269.273145054	91122.4008812523	45318277.4919018	-169326.788835229	-169928.461383574	80808.5689652721	455485.050190422	707728.843302531	230798.533863963	116535.32721108	235764.914447273	-330037.131197449	474236.327806426	457514.992379217	-470443.314690973	145412.739506311	480855.67322849	-54283.3036986575	165662.252872237	25915.8194281609	-33585.0021701816	449418.246157232	-484480.029332051	1066377.34970849	306139.586748477	122040.402313038	95543.0593979065	252650.482571851	-731.5605770471	533774.3560522	-178699.175582036	-489679.200865717	100370.881664103	20905710.9592725	-5173082.35877063	-46496.2444432812	-585483.933878863	46330567.2099894	903042.79799362	5560.05744969863	438842.981350789	476665.243624112	217518.830103423	237351.157178515	-191481.941162131	-315534.216644568	4405164.19391433	205791.97367242	224127.023561192	289909.811083197	5367465.09955192	-167084.97199921	4620728.32637939	965231.528590336	772818.260744597	-1023.86891443781	-213504.965710176	-247001.883387278	73989.8631320564	1060977.15440921	94106.2722841327	175077.006034027	478211.728316754	47812.9194832274	-342786.243843137	-317926.108865027	616656.427291722	575624.333880796	617077.760823785	-308080.869357245	107105.418001519	168935.636215336	-235006.562474145	-257279.208024451	-123630.686763892	1569074.29939734	259599.327096759	615479.620034954	235300.806076016	98562.1599274863	-368895.945055932	-729146.546189792	1186177.96489475	-45543.67946848	428891.553051679	-62093.0331918259	137564.513295041	269375.233917747	374500.754881882	33283.3972982318	422174.473919949	-292764.816029283	-372213.586632084	291069.433587293	-162365.529088521	-71588.8093096184	-364144.129317764	-1008652.67240671	-1292044.58378344	-1606469.26995144	265011.105774778	199379.09451194	-167409.67829406	445994.269060587	600490.184179418	626195.546998674	159654.491930513	6850488.85731802	-1182081.92834999	408950.689088052	-117258.148043846	18285.8273012544	-187310.617133719	-133177.086080917	-390048.067090161	-352041.349134232	-458351.853844697	-484862.384487315	235272.668094241	-96733.5187399287	56971.8946336744	402700.675763394	-143407.140547054	101585.318409163	538077.109954793	461199.135045689	-298448.265135413	-4626.58708585084	239187.373433809	-187359.141549064	758.079541843115	-353854.669003016	-32770.724179357	358972.817829659	-440349.230605322	-123687.029911211	569359.218632944	401368.034344827	-1144728.1278006	-561765.901155497	-929430.927701952	-220454.390655	976764.948889614	472473.600419669	128910.580877491	-937228.079607646	441377.021069248	-85278.7624840637	-715555.221975584	286291.150593511	504637.181654161	-186837.785534718	-1250177.23405172	43354.1477932312	-303350.092013436	-70412.7349817175	-257587.207149515	-622677.891367623	-517338.787015728	-14843936.5835937	-85401.398417874	-203801.534015861	-329171.613800096	277195.778586809	718952.382634687	7740.18811766067	1419378.42152529	-256158.087922685	1372537.1829234	-50454.8303912668	-144250.756676762	468400.581187916	100210.325413204	-359383.311055947	-206852.4910606	-205688.352940105	-516849.537214167	-559328.247774916	-761698.626989972	1647991.02578852	-587824.518160966	843882.251780449	693244.470625419	372947.566225298	120507.364792582	906807.467297868	1757751.18699864	6067587.70475157	-1310810.29228765	6605.94726021049	-439469.65475119	-64277.0060993839	1297794.35853285	-389240.529708261	-66509.804630709	351518.269112438	304790.958068181	299383.819687107	-419533.772588609	589585.607470979	-1465466.7702069	329920.236544885	-741610.75101033	-249972.382052986	-19222.5121401377	253308.683449692	443094.399652756	-478460.433874005	-141910.913317289	-51700.2463901811	-186568.336885644	57430.8621489277	-170768.45655078	40195.9659426489	518258.665726996	10346.3155246797	-621498.155826108	99464.3407205856	234909.422183354	-374089.378330103	-168107.671810627	63883.7734876552	603203.985547552	456637.228172962	-28273.4396351126	-274058.630967905	-218948.271582733	211285.846863287	-200812.113362128	-433111.916678476	-339012.844495384	400914.072140528	465023.740662198	889539.546470022	-402113.467196446	422368.657414567	-55226.0045228795	-820735.204889532	599668.239652967	-410594.639909617	-251335.524738221	-24133.0638279908	-105670.546675607	-144614.024780646	195529.165674168	-748469.49362292	-277754.462798563	-1103704.45745335	137099.168969104	-433488.984849095	-284809.359434811	-1495103.53356492	168626.780069299	63476.8867241269	-254526.048102327	-87075.1362706755	-182794.617335044	943328.983249775	-571092.859611186	779373.456388827	-127200.947641938	-240055.537966426	-160253.667146865	-279834.320615069	610564.343253042	-176495.735887465	-338614.551065578	262547.593683261	-67923.6006090948	-570910.623359099	-161308.87498837	-7594325.40301664	-308845.600312354	-230600.371677456	353355.165656339	180663.942999634	-566476.27975581	-36019.6529878577	-710562.417368668	-400781.692059633	-545582.528601497	842620.677149699	-3348151.43746544	39370.6550884724	246079.401549742	-346577.647544947	-114881.890161381	-305718.125279601	-3156128.11385215	-2225450.66979082	593894.667709761	49985.3027947642	-712306.636762436	-390257.880853963	-615855.906105386	-752608.437912109	-377068.768805391	-201447.568621212	-4055574.24074469	172885.690522879	-639395.66926114	-286339.546230177	-337028.556452641	191429.29844832	691080.734422117	-369789.558383621	-107532.334782536	-400606.968785872	484764.476275596	-758445.974116326	-427706.614041641	-4386081.86424406	-407821.618291449	-285488.22373937	-266034.556644263	-1320142.18344106	-90180.4692315474	-623574.181968217	93134.0109295823	-296418.535950857	1052749.14602672	-219447.129109703	-427448.245780197	-235394.517201431	-1129238.40929177	105528.030629843	-473801.442087134	454150.707869606	-284734.955680825	-235098.458017839	45607.7295147643	-362343.612486549	276424.22982664	212311.320887066	-707146.778335638	143740.132888946	400536.496743955	649.922913286131	-686986.248106851	-82637.0043586199	75655.3268589158	245349.479017532	371165.172706987	328792.28728813	415270.491116092	-132608.827353169	-425446.120631772	804434.25114625	-4203131.9371045	-262796.351668084	164665.208954498	-949408.669722931	-1489810.49997702	-894471.115406938	-5049496.98672405	243596.405335875	-374754.786344445	251101.75033575	238325.889053174	-193773.361127082	-276702.921609903	-396724.029338965	-2258407.40312787	-1249575.75877407	-606962.542569737	-926810.325426244	-1117800.70930619	-1311950.93057268	-1256221.99353451	-123778.972788615	393166.378645552	15624.7257801511	-345751.643603994	-788948.190672322	-206678.168238275	30141.7609532066	-423616.241297448	-1146839.26211504	-1773086.32753898	-108383.74750256	-549533.180304406	-135053.516914931	-202382.914044938	901119.77979864	689570.554708932	-242837.133460771	-735468.110108938	-325882.92277268	281436.249356513	-724724.837425337	-121585.553625584	224664.052664198	-15058271.6150826	-103556.756585277	-568339.590168026	-129912.639029018	5795.28663620219	-1229153.70860802	-611095.966661199	-598437.498955365	-464596.810485445	-424764.400181297	-65417.818247403	-103388.811453739	-942583.980850264	351605.938883017	-241536.333180308	7339.41789270237	853273.261400068	535878.329167871	-66045.4933713365	377415.621441455	-217922.982548618	89043.0014559068	76175.7820957316	-410859.478202551	-530743.52007567	108117.100814658	-1266628.43904508	-1493248.1992195	-1734281.87930853	43913468.1510434	-17591286.5326012	23518271.826696	-3214672.56627084	-299302.248219879	62185.2990573874	-50449.537116039	-855679.332912842	-921934.678448071	-1639078.19579139	-93757.1497143672	-1117047.45319951	-728769.892033925	-4947053.78699081	-381602.131000419	-429828.747388459	-1401420.44443137	2526038.57261399	-516658.496259381	1583029.28455859	-1697299.3506826	940181.734487906	-498005.42984653	-376752.709489949	456042.52232896	1332529.49331012	-293454.071464003	-1216804.28860538	383270.375055991	-750713.100899216	38018.2625415908	-164734.955775047	147717.672192641	-61481.2329062011	55663.5463814948	-170787.641870267	116977.976525309	-457180.389612413	-3912531.37909809	105136.357542555	127913.287536295	946085.999290923	456723.6004614	-405650.667834164	855896.908915307	161676.041475064	-403222.724273358	-289016.082482335	-190056.095935931	393102.744207796	-358231.494309808	228025.585019453	-781881.48427385	-120083.988610939	-4252404.26378326	372415.88845654	428179.135198533	-282982.058548063	115691.222208386	-4669890.89758996	32967.7377924121	260891.684184743	-1416538.56920255	71930.7252793318	-105604.539786936	-223605.637969023	-789365.737852687	123510.055369069	-241566.506958653	-672676.353626591	-400592.640433791	-396572.998990768	-7799734.4343791	192233.689560119	750042.61272424	-599907.209173199	-325241.117891736	-305217.795327431	-62132.0683646565	-545664.75841938	90413.9619479612	496154.934745985	-4948959.68609785	-1449935.67582209	-706430.387307199	7124.23401577411	-1250654.8349519	-206879.740357442	-697143.182382373	-1298176.73234103	130044.949814437	-3719621.88394942	394535.476224363	-589894.793934311	-325541.165221528	-458868.085396474	270790.506273133	91287.6257032256	51196.1739315879	-38682.6332278228	-528693.621035717	-247912.211161437	-4352139.39422498	-246105.545218247	-606030.263062093	82159.7445119821	-1063088.7390934	481244.285260785	-647197.242072804	38958.9934797294	-1157772.77015203	55722.2651131645	539340.696392837	-585313.135855683	-365953.50446753	-82801.9814480432	146060.476060607	-898831.554399829	-236579.683431339	369445.99949827	-122412.103432764	122277.25212524	102593.797806291	-56237.3073915711	-304469.016217573	-114068.572894179	8287.99599532664	129289.944746461	-2397322.73305359	-354886.370914686	-755395.682029151	-218598.5220616	12024841.5913225	305043.864115372	-1633074.042803	-654160.26908074	-20679.5316607833	-2382986.50963607	-705159.55335793	-4078271.96833973	-406828.483075576	56653.0559273475	275763.836537187	-248963.009113592	-373494.843802326	-984142.77668827	-545687.706356441	452404.60168334	269706.86115619	234189.256575157	-202672.048639656	-540284.74697904	-732711.244118606	-5427.47531191802	-13235030.9267237	-346427.098834555	-12608.2514667733	-398236.563470669	-198374.340826544	466123.059893985	197507.771624526	239154.777473518	-267180.935974238	92245.2588312662	280003.121043544	-520117.878014645	963586.661831906	-416975.415207353	-1206307.61424568	372327.545504839	-1037246.26040977	-449957.147397669	-277782.686555308	-449146.627140191	-777032.854288344	116634.156858047	613742.526206137	50156.3870516142	32277.5250926841	48072.860515408	51638.961878109	-16607.3056966932	-107485.620705405	577826.925263642	-409552.022151985	37350.6974144122	-139540.757821947	134506.706935272	-306828.274431295	-583923.923011024	214234.111072162	115329.32048992	-143179.186067711	-6084240.90343105	-94665.4986061319	-251194.455825596	98974.2187226619	-75588.7783705359	-55812.2026532421	31956.5544262953	-228284.831897102	-498249.465350412	-90024.1998591822	-274096.501222182	-121112.738750424	100593.318398508	-940558.654550415	-1965471.96745443	-1711762.98539702	-481343.911817151	-217022.456281416	-510533.807717262	-418748.206989732	422164.299395483	-147387.499058436	-565358.531863367	-439502.728730857	2861.96312789576	-31796.5307230404	266749.851914146	-325981.211061673	-491755.918046877	-489142.624130976	-614093.798643714	-21153.5141349225	-51589.541649585	-730268.470660157	51269.4823112422	-439989.131836888	-214609.031400266	-6073794.65658859	-7034428.00230283	-125397.248768963	11318662.8480179	-2958948.66201843	150483.050758428	-90516.5415791481	524923.384104242	240.161807244991	-366000.30458941	-584824.916288505	-594651.778753019	-189852.643511762	-1515052.04306194	799051.638970222	-219554.890106193	153796.522243945	-132216.907071098	12646.4472064735	-403620.058771952	165889.82164604	-23776.2057601055	-789809.829315606	-66317.9520866947	164996.287968086	-186903.285589421	-42297343.3872471	1385079.91900244	124023.089000958	-779152.752613011	-76961.6634788527	-228722.762181766	-1115845.04414444	-1396951.86010748	250587.330330538	-3127979.97714292	340565.571685349	873268.679122395	103671.910784847	-172997.419213519	-345187.724553596	625313.682632309	-3815771.68955195	-1429733.4714965	231798.518495717	-2274443.66802805	478793.830253655	-870966.98112703	-722897.982812652	-224416.829435299	15605.2453665459	-259504.828530299	-223150.11947455	64230.3948123412	-667770.754212689	-1124133.70637686	-231295.158695117	413960.905280719	99954.5901489297	-517355.116132977	-280476.248021705	-374106.515298645	-13015090.2898366	463644.194684029	-35434429.5358032	106909.637510467	769252.561061459	-17373984.4001979	-191017.859130907	-2554149.41821715	-523155.658678625	134132.051049253	-480450.036918309	-956772.585832404	-229056.391639909	-3630301.20114481	30258.7168639517	-465506.460269578	-747206.205580276	-339178.998702509	835753.98372074	466204.606138531	347720.693205243	232610.368225455	-111297.88810216	-585471.538836304	55831.3004410206	-100574.694136671	-358878.790596741	66415.6742711389	-293609.705761095	-809534.306121689	-493298.230076237	-91708.9739794207	16107.7491753714	334277.152127272	-791675.690541151	122673.229160547	11232.9903007152	12395.0353972098	-492664.064218718	117517.365784555	56208.6462342621	-255843.263535641	-745985.130732144	311539.118210151	39622.2201238779	1244516.59815139	-276530.365031841	-375190.219736813	-370288.324776714	-82673.4138385712	-303426.630335752	-631365.630799119	-633560.80738982	-52687.6095212085	-382665.678791208	-8285.52900830848	-343464.874481161	-2646173.62778336	-424320.769551803	-9071.96017187124	392879.349200134	-531624.459972347	-1119182.49193841	-1832298.44973074	240171.994544245	-694785.267360774	137746.265089813	-428237.528507419	-827069.653221618	244335.746803197	704358.463260333	-424670.302043752	313828.579113977	-160513.062582537	422447.744284914	-288648.986439695	-443842.67379108	264603.507407815	-300706.975605388	-253731.832997398	-690612.193747874	-97350.9277803858	-316629.558251618	236318.760859829	-333908.264125833	-1481709.5377319	-1617627.16943416	1023834.45903209	-775178.627439612	-17017.6776523446	-4158933.51756387	-674018.336342777	-358669.857995596	456017.674473824	-249528.520012079	345394.16148348	45845.5060974287	-3353523.05557918	-300633.156412453	-553477.262552623	237808.245471731	-84736.5733209909	121628.365680237	-766746.496046612	120728.66859385	-409135.884271525	-5372887.83606452	-519428.873867855	-2798311.68953771	122845.47168625	-121256.718476773	308887.328938215	-173042.395317877	-247419.831713507	-479217.368903635	-288127.238516291	-700974.32735029	1606384.7605186	-78639.4020698956	-311488.056267226	-274199.479430766	-522964.084994913	-386148.593461378	-589332.532393189	50959.1502343823	30524.3010462892	296595.075450761	-109863.455185609	150461.886485454	917991.993213357	831875.039114721	-393047.694836021	-377472.826427056	-578487.195116764	-99862.4929059855	405806.652184173	-294739.384240359	-968792.006938146	53907.7994417409	358024.365387728	-764523.893503396	171746.344207722	-48997.9077209448	-4727660.26197685	-8370.97468650859	81585.9514779421	-526841.278143728	152351.592219055	-789846.308089872	-147944.805453029	216536.058478307	-254008.76884055	49046.2480332873	-3986842.84677475	-700028.254905412	-471904.325273437	-846844.270551336	-1870964.55012596	-347911.600126679	-17461.543851638	49035.3763031301	543615.999577709	885856.827933157	-842105.25559675	-512179.080429508	-327535.741168132	-338282.304567562	111637.248651387	493766.750448534	-314007.112416023	258266.330336511	40525.8653805876	60509.522487553	300064.211463598	-83047.9161823745	-274634.334131367	-1193142.5146217	158822.06715955	318322.930787104	-284305.183361858	-282200.828276589	-50579.4304496946	-28041.2345471585	-274836.893845558	392799.896032614	-721620.104495035	-56790.5632001515	-257074.650411661	705386.185871508	-401668.174731404	-2151735.99659517	116348.513164058	-11632.5495949843	-770544.82144063	223386.808273285	-173955.359690432	-762518.812357879	-738703.041964355	-208036.924709184	55829.9012349376	256726.530543891	834572.920009261	-20819.1432930779	-102634.059037094	-635131.308881006	-756135.254938462	-282912.149655283	432371.777222681	-1301629.75682228	1132480.66300418	-725991.591016856	327482.931073484	-1039171.00586853	102518.557251086	440382.742392459	-413203.568240751	-29238.0740865202	-610408.495847197	-1994413.09464232	-235776.132098192	-243256.771986892	-5435.38999314835	28845.7801019032	-127382.959804711	957980.367879541	260257.624691423	-16277.7904753259	958458.833048909	307497.889216541	-522616.547977202	-458898.98213781	246365.733824224	776441.804275668	8914.90750871581	-688947.315915577	-100202.773631647	-253322.688415311	-141078.182554819	302635.39394015	-161934.878671124	14296.67237011	-108716.111321184	379071.362312388	-598173.253983484	-205850.860762793	63215.5133576685	71051.6545635194	427802.052195215	396012.201239604	-229481.406005157	-565201.655752929	466702.127694373	-457266.83397864	-213447.082290477	-546825.926375341	-29896.4805535742	-412321.41348606	-289383.789575887	6064.07217271655	256341.778256934	-326558.019153262	770276.06621931	-305359.834296283	-554123.983661306	-3281416.1032885	1991240.07112198	149821.870527598	-686033.583835991	-237264.450149786	-255681.346383999	-195563.440988977	-750943.997817812	301769.939537144	-491538.834749652	470534.140195283	56906.3354605794	-636533.092725409	389494.006282818	-167276.167813266	112526.316071521	-191402.196085712	-885568.042593707	3176492.06054763	71178.1058349317	572299.253724907	38299.3063999206	-714762.8585059	-241069.152506995	-613131.136480473	-1530621.78254731	-666705.207725689	-403480.151053813	-850922.032529519	176139.590088575	-45189.4794691861	-247800.58702146	-1127980.8890009	299940.040253283	199537.464668668	-807419.305600314	-129521.302144558	-461429.314688071	70485.0411182316	-99169.5581437684	518831.793537102	-313717.10110151	235015.464647191	201165.805537907	172529.969190796	-453218.673907144	-116659.671510924	586995.202970601	-180997.976792991	269862.264235824	515764.150139516	-82282.7317809625	88463.7191465445	174329.256792017	-46944.6662885247	-861027.363229366	46534.4934917673	422784.394007684	300883.277605937	-337219.084918997	-90466.5643317175	-522666.070087928	669394.487577584	-352408.923122303	-398658.547054826	1080513.68605745	-49063.8721447777	858916.738233395	161843.665386697	-472673.829670354	8877460.03912333	578016.711628225	-406817.60569002	-814855.343549799	62793.8571879902	-142232.289949844	8994608.4885225	-219193.469498162	-28653.2132990625	176396.156498433	385581.462054811	66068.7878676037	-772777.663816323	74801.5972186079	-1412823.32413227	-158796.808253537	-506031.650199404	-797892.497887335	-378266.956935833	-472426.340999918	-302408.629399641	843725.280697105	551066.777077756	-21342.6598128068	-27006.7887453832	-360475.151888529	-1013144.52082642	-413014.257967414	401568.203058978	-75664.7553286779	141533.157682581	60007.109091925	397050.518942655	-276634.585503487	-371025.474427141	-390519.105433892	-948902.292831717	543983.673325578	-215229.533609996	-458573.315938753	314042.809661796	409777.135041531	-774279.039931272	283306.058135277	159871.468982518	-395502.032362382	-439546.995322096	-276511.602775155	15670.8600183256	-1625204.40828233	661564.488377814	454817.44227602	-590816.853048252	94087.3250303984	-318496.139240685	-138472.275515232	-2069145.5751547	-8761.37416916081	-241578.090194836	-538386.560551373	-1416869.28376177	-10313.3402772632	-292220.049604653	-472823.807241701	488359.098786392	585853.939309098	-859828.839729176	-79557.7389586751	-23982952.4387588	276363.694348602	-601670.003557392	513044.442087992	-450917.484052806	-80884.3228864199	82266.7083683139	-87164.3317045806	347797.06694225	-62868.6626447399	-96812.6298234167	-404888.13414649	-242439.689895348	-337223.050405721	368395.754240575	-434844.948230957	-541925.633100332	-126382.321904837	-195948.630068016	-597219.189608083	-835978.539976215	-698948.032371669	8324.37913264127	-481818.672574392	-68927.7911221375	-317194.997322625	-50864.6563327957	-575386.988120963	-5354.39431958923	-1368711.03199758	-1357994.1005965	-240185.154173632	-427850.715650462	190309.778219255	-125794.613330153	-382874.966322904	12444.3163393902	236361.492780237	183945.670109645	-157702.018174127	218042.472993471	-19604.8014465006	-321023.32954739	302967.868569385	-294587.435877912	280003.755872188	-323607.897524755	-484517.396391148	-1879232.51114201	31441.2607900325	-172022.610995592	-566661.525588039	-348182.760700682	-362957.465732166	-689950.569051438	-292174.363187881	-110341.788926848	-34090.8095559256	-295086.55862831	-1434616.99326572	-229701.08855383	-337600.549422428	477815.825875021	-682836.546965075	-382853.872158386	-319555.639796783	319835.616105457	-772566.778286336	-115894.910596452	-514483.282621185	-92145.2843526932	-679674.415525336	-3888374.53503405	-785968.297651736	106256.436311062	92821.6718645697	-393362.568146657	-279360.152769432	-192708.502458452	-500552.469885644	-375920.365765426	-517311.801635623	37077.1656000809	-350666.103812861	-5495942.0235944	-923285.737430145	-378311.27241339	352030.418367818	519261.747212163	145594.715765523	-750008.955248297	-474550.462445866	-487424.772457811	-191170.343322424	-476384.090754596	-218499.125289834	-393707.557283288	136148.442837414	331356.756260174	-254996.29992457	-837716.789429157	-274291.046456594	-1000972.21853261	-334555.502963398	-697073.475465873	-424715.937597571	-85631.7698106221	426108.641087821	515685.938056697	303868.02544493	-386891.449593421	368058.610811299	-1276073.27941616	1019470.11869591	-946914.643468658	269404.495743131	-504620.157951005	282610.249699486	-177638.100035746	115933.094719208	226041.838904921
R7S5	-19515.2582318004	92837.5544303929	-92091.9629754946	34748.4718200144	896757.884203403	74417.7586465365	-135720.138243123	-68555.3034624508	62000.8371506719	491653.484257432	-7359.57418500372	-238325.068110425	-25669.9702497165	13928.605114833	-133125.02743811	51158.7959763419	337423.906716419	169159.691686288	48424.6378694058	333424.832744479	43230.6978802285	223207.234578543	-102078.388578596	953615.508182395	71172.8228660163	58328.3228748587	-796393.622310547	182096.948958121	31492.0247171767	79688.5451015838	-97443.3227739739	90646.409834837	-242160.527750077	-11816.9412832624	149705.588289212	94587.5950111721	206822.872926012	-43561.1593929694	491046.901156951	222742.14010976	93328.1678558417	680467.548899826	51175.8117653343	-8868.97784985212	-93317.9937171097	144675.576613184	392638.31495222	8692.72586685775	23836002.8283229	36677.5476469655	176373.309881436	201451.0744987	6188795.78928414	309479.634519092	202346.426782433	-27116.1462556901	-22820.4913621512	118363.999310219	70948.6157697335	16256933.3787217	-110294.940304176	607533.425549219	35634.6376363578	155568.480090925	91923.0769621763	173507.368456915	102587.357815263	58559.6026302796	280378.941020724	76076.3365146976	223868.322433315	-17932.1189363677	151495.178711225	185283.855020459	72400.6997853722	283755.884467415	54890.2982730406	-53873.199016437	213584.27812414	126243.666499842	177301.202651434	70922.2071318056	1052439.22069089	127612.620656076	-20784.1832458075	195920.617458721	269202.195125241	-209693.575933772	-53523.418033741	139149.995503018	128834.673993258	92364.5522445878	5335257.82589751	149411.642587804	92032.0571075166	728.555962091827	-208170.359793566	150727.591113516	-72323.0763346804	193961.596797972	114959.282953943	552106.682544806	-92601.0665337478	244013.944559359	211111.887752489	288605.16432529	185684.113594867	14409.2000973638	712548.351787081	135756.970901427	-189482.113285953	9247.5647479531	159997.031087767	-406293.100154849	-6736.5255087889	69752.0592288126	-2543.44240559003	1270843.68561687	-64220.2602763786	210814.155678548	43780.3141779722	-12131.3085736166	-230138.982375337	291232.737599213	406627.83242061	-26477.5271085779	281884.62933873	-30769.2124629897	7980.49851035734	-529476.570733831	-37488.5682418023	-62000.7419550366	291039.484806721	11657.7562187034	323237.698328414	-30947.261955374	103538.37534032	-21259.5836240552	106620.311181266	19623.7467350947	133221.926906537	238390.659767558	182599.471411631	-17488.3949115132	48413.8243429928	131217.881044673	57248.2181516727	33036.2771127843	513475.753198643	-105458.528013056	-152100.865883914	2749237.99106857	-9965.68668757145	41294.2781102249	113705.131736464	12226.004741755	191293.57371181	143540.108835486	-68291.0269632863	383305.768595183	45402.620946054	-81552.8792971282	-1645841.93071605	202048.024164442	29173.1772071096	73177.1099056485	252886.750238369	73196.2733128545	85008.8948577246	-30679.5746200537	160003.757647246	-96507.3023780993	3379841.36728677	3115.25213804839	44552.1652916485	-10085.1478460523	-122298.978646567	25789.4802055231	89727.7853835403	143770.845591568	-77880.4619845767	-130671.767673312	234645.813523282	163339.683190013	183794.053234635	229236.702451187	-41461.901937497	-50519.4871572558	-33047.2616859334	-24186.9385106179	-110224.663515944	193991.651822434	-92247.6997480157	184542.279521747	-126651.587104557	240419.402428877	238597.299021613	69150.846416801	440342.945508975	-26138.2970829237	43584.1981924932	134763.792313824	132350.23504263	43914.5302900497	-5059.75254063501	8860.44992422223	-507485.804398467	192372.779730554	225775.215690926	221915.589915476	36063.1817988634	156156.267734263	9314654.03225633	347099.624490229	254233.930507003	1658989.89367123	-140783.001383771	32606.4742854151	144133.046745279	-95221.4624268448	1871392.87166111	28948.5000730809	1345512.84080147	-50.6361573173599	20239.6048942685	72706.3228360507	68530.9626570483	48178.9698343017	123843.681360178	31256.4422577761	257551.446271346	172840.352635812	37265.0323293934	380107.158569438	74184.4639992339	191006.596179059	72267.1847651279	182051.184490916	212982.838275218	8714.4357065597	300829.999052433	5586.16367291669	4925.1535855568	166634.337450513	20227.5889185281	42627.398449806	-110121.544883825	205490.583062044	81114.0405514486	208536.410875868	118475.576427136	271960.414386935	167475.775219415	229031.85711365	165606.439731521	33850.9578714959	836150.104342875	-69034.5871165473	115123.888113327	-19855.0045522006	-9166.58375482824	-413322.185041131	40847.3373955071	816654.977726942	3661790.33491191	53503.3647293746	-37065.2392466962	143472.612071149	-45400.5695235731	159650.496310802	178606.382714977	296878.448240598	79700.7261396758	6844.92156951351	66622.3741334762	95642.183608492	104039.922646596	55978.2172851157	177136.863332386	186732.165166845	121141.461460815	645853.714046221	-63876.1334360024	244828.405608009	-114020.931225159	-1770.79246307963	78475.6279958917	-412015.655069868	53209.5015734352	281841.496907015	63805.4315410831	-88645.8911944632	-76338.7431732961	155805.160635243	-93068.224583799	99073.2400936112	96549.1063903576	108607.93595891	-24649.4438377636	220066.616858208	-83958.2273450268	-2717.46780362396	241759.004942387	66348.0619639845	-12986.887239384	-149647.831135971	291670.992316879	-54156.6551063801	105439.849330999	124909.53999973	-623058.147357392	-121916.651722625	1683532.4108837	174552.03164589	-28691.6454572086	-256143.871717259	-88618.4504856052	61622.8456062187	86862.380174146	-98393.840692496	-469744.301205665	258803.70221611	-75375.9359399391	388945.876794675	68764.9460969877	112909.803055457	-86882.9565554518	17118871.3232712	1287.76888750782	-42034.3712676994	134295.984604975	56834.0079167691	188728.162704066	77937.7940536997	142609.516987344	70002.5891537104	526560.863384107	1749.59780392825	-104401.288001783	265843.844865438	-309068.56898922	220573.721990332	65512.3641099852	27926.1295553817	-35531.2949444187	-15052.4310428892	-23821.1594571116	18906.8507190478	102156.419636989	136626.608711802	-19905.290843789	181094.758467541	120098.077530283	305043.633203112	87874.2532053578	119165.379945818	-131316.675309965	76383.3441819676	103123.06619976	296063.59571296	1408575.97414277	35770.7455328137	100673.263723582	-60472.97664881	170935.607844791	55256.0067205493	30403.8667963697	216309.508334973	139884.104126567	160049.801018011	149028.333264017	295267.016036902	339865.633066601	201724.78689594	132181.085596541	235581.661326859	112612.446554513	69001.5288890382	87503.9285121623	3279068.89072418	157203.39647425	-111117.094272971	96766.7654670558	41025.9265364502	49395.5824145352	45846.2715145035	-82537.136279571	-152762.084038081	13893.1078631927	11794.493259169	66359.2219875159	245719.791787056	-19820.9509817487	138956.622099417	-19395.1792350326	-525625.583567384	114039.956797578	404876.539828459	-100578.245962338	-289964.707861367	-88915.0734500512	-279205.333565823	150255.598947921	196674.803820767	-140949.724157198	196159.501266748	-832164.688490298	-46104.028105209	-3081.32506540728	-73443.0122545285	1711214.69763178	43457.1444780009	-331420.06739189	127306.966600696	2117772.06252864	64203.3505293487	-53384.436950364	-4899.49240139986	133091.575023038	-330461.864334248	21065.6593390348	-252324.23558645	3387195.48492366	7502050.41186587	-4298070.3821498	126155.362892184	98080.3036622188	96682.6774381298	125696.788735067	-72633.2621189339	3772.71697432082	63787.0735782954	13925.3705215094	81031.0109691768	-91723.780799764	184760.811107649	21882.1097735409	207968.805025089	31278.9036723935	38869.6557805669	78117.5807752783	371514.592330263	174357.903335739	-55216.3761139031	12780.5638868279	96065.8242511665	177881.673442897	-715624.446939707	96568.3732355505	-20789.8865365582	93840.9233254806	-87400.7222035945	122312.458780617	20052.4247987028	-6364.58358347957	448241.773207355	-223026.549649318	-88984.5818277542	59984.0333001885	-105640.810414702	316151.120816797	87563.8958277176	-63713.2849249236	-353466.577571711	-31113.2127522182	223931.841991425	209678.869903703	-117715.262977306	68924.4807096199	81772.9154276598	68034.8415418326	135065.724585203	174567.643503468	25131.8196980079	587958.992248587	-5270.06574748865	54549.9578633344	73352.9808554046	55889.2285383234	38746.4903943995	64771.7482374337	287990.043588158	101633.87904879	290786.638197829	-83884.5271349537	105904.076718606	107247.21764761	-40012.5422157821	68027.2135878407	217771.876657179	214603.8601169	111910.246746343	43602.3040818205	-36203.4247599377	-131889.521756884	-76731.8986247847	-172902.553900531	67160.3641563586	172236.558303777	70358.5015249278	119288.395972023	219321.456699653	-4724.642449378	207706.772575728	-169578.86782564	-16514.3460615599	-38255.1690860925	24984.0018747511	41961.5431771679	283772.22682561	117329.645903523	300912.735815552	112234.104707281	158170.880065185	28943.5614789769	129740.425729608	67367.411248742	-85562.5209976134	-104586.184758915	-126618.162370609	109982.775960977	11567.5737771604	-27650.272944007	-1550036.08046039	157292.179948341	63164.3910090266	-401748.20618824	-212625.536841124	162656.095382166	97159.4307404693	619815.306189728	-712166.436688517	1044.41008308212	-121900.737389979	106339.188848251	97050.176204808	153321.632381307	282796.634523598	79946.0458143798	131315.289403286	-77291.9746262086	165164.319122355	-6220.37336500647	162236.877899236	189697.069931624	64430.8689641699	33241.9892960448	-65393.5289125238	33521.6404360708	-11944.3863052795	-116836.346311444	-6150.18694515113	-50949.9188338209	-209217.886933256	-397296.455226552	332966.247884113	323802.661905805	-32772.9273326653	169202.258000947	62839.251735101	-164744.581170337	-79007.4238467682	780781.425390899	3278124.44690658	32092.4087856474	19182.7140578199	-10341.6873935057	27969.6184230276	-65523.9136931197	227593.827970406	-3258425.23173696	-123157.750531994	192167.726516139	101107.992184301	-81996.6179367427	290217.67027557	68378.5010738509	47971.8174497228	-75630.0417552135	-62222.3166813185	-85916.4735273448	124009.808262557	-57208.1699790609	77012.2735551537	-12983.1028169037	60991.5642735187	19848.3361099748	91251.1013506725	143455.946174401	-186117.293035149	-40437.9049829871	32402.4772451822	87494.6107581255	314880.549754785	70619.4587717272	-54316.2299360917	-24519.8592319623	285925.401744737	-128841.259790393	28425.0380659278	43584.5910935818	4770.63709720195	-118369.627446367	-137441.092191054	4619.75158748163	143740.375431934	-91049.9420481048	-121547.965792036	-64522.9777595455	6848.32258147434	42476.5119716278	53347.202288639	174522.377661429	95226.6471710615	11902.6738913594	88370.437650203	273240.004937188	-35598.8636542449	152102.981759158	101580.074486909	55156.1302138477	44024.433865716	-192322.045538138	-89704.8823125356	110713.639584087	35763.5601500591	-141054.596964568	155806.701605663	36758.3910807929	-38395.9598000339	281312.178612579	100020.790637064	45628.8954821642	1144999.55532462	-37194.9644892249	54438.5083661766	28602.5990544419	-14276.6543672854	68700.5247386824	-183088.854995963	-78396.4997109071	50005.2704183025	-121966.80245418	66945.8309364865	140649.277668802	-253297.123683594	-218800.661040233	-5067.62506205637	-113528.965628678	345869.370304016	-105600.087908809	51289.9945339275	-3769.95850874875	-348615.228002356	-161812.472352957	821863.148017707	-157257.312940908	436734.442815555	131467.72097044	177862.323475739	-773500.620648321	36979.7979638048	-13743.9919992179	15407.5983666433	-75590.6089610743	-4444.78920912434	-117437.983662493	-46299.5904653349	142953.106952967	51947.5189718637	-116025.122206658	177854.642751813	64850.5463421193	-144033.982897725	-89083.5520001686	246294.656696621	1324263.92530644	62541.2777526407	-18410.3493104502	71130.139946405	791416.882552623	121474.240935282	-44931.573098794	41721.4320378381	85143.582445873	77116.599729074	-69230.7597583702	258703.961730673	64908.3628143963	190725.642322372	202471.012440605	489742.237557764	12158.9527466882	12479.8001242879	-34187.8031187037	30912.7065610833	144403.254716461	1559257.88829306	63222.7292743904	-151220.002939555	124510.603003889	-39946.8475902323	-22846.2023148962	-51624.4220331176	68914.6896944493	87920.2223761625	-111023.851356588	-190583.276434304	348042.968867781	55343.9937841654	-87420.8097338577	-45681.4440148861	-240349.923865318	-88553.303887606	16012.4883117226	2457896.29238712	-123664.853583949	132141.60321039	294375.273191123	207941.106633705	229689.798607637	1850.05458766891	236307.736129629	324173.810324284	-152751.982186752	36196.94567008	-349027.292444906	406447.353998247	144346.999551891	146174.503342269	-69048.6721064608	-147326.163232453	-128884.212705202	66131.6647232777	-309506.533284429	14304564.6720057	15601299.5125828	153064.347841539	60313.9957099258	-185718.515096515	32581.7137843147	38179.5559446007	-356619.278781287	120121.60306036	1835309.04532416	125538.631067641	332019.32022581	41099.5676796641	101678.638694541	89506.7756392776	40063.1519726002	141427.825909592	126248.810785239	-95688.6257192857	-32322.8452636384	173147.222428733	2473370.17067475	-384179.797768663	320745.170211144	318267.358917651	57936.4469090663	72433.3271629198	-220924.685190332	-511884.994541666	-26542.3854333987	101209.269811756	-195587.706767105	-29235.2392123798	31165.6175644063	117038.821349889	397642.970228583	37886.0345925081	-166236.337732198	-229483.495592182	-160423.254679339	-228975.948645951	132037.362654865	164333.213418481	142440.689151995	-43676.6023373807	70560.8356970088	-179531.417593422	22738.2314261633	-178356.77965746	-421944.656697207	-361235.291793442	497100.458955502	-146352.676102733	98719.7817956832	32969.1022692972	28546.9738274459	133969.484416871	-50724.0456758361	-58345.2027637763	148908.686765562	-90336.3035379472	-199395.639490072	108230.520692712	142550.390410998	-110378.419524617	40776.1247276429	136044.894133544	176271.453074564	92690.2183450097	525482.61076543	125844.199960015	-125634.364247629	127429.443567885	90920.9882963594	129982.134579158	-118338.865496355	309103.017300563	-181717.222238729	-39656.0919639024	275125.77959846	-56029.7552698261	63034.4374326869	36302.6626844427	51256.8951361465	-151545.822492561	-66155.3180020804	-16626.7708785279	25103.0994834943	64582.5186907253	20093.9870884213	-87655.5013782166	11128.1230275839	-112660.099488545	224686.761621	36816.139806729	109726.549603584	4309.65589538288	-48310.9840774287	98964.3313910005	-31540.7340897403	31441.9164214444	338430.392518394	-2681.09764389402	266506.145348156	2196479.16660381	351295.507483422	-233442.71378087	10174.9436527819	136041.952390506	78544.7209034849	-132663.936338101	63946.1861154297	-212893.654080335	-50723.135201275	118645.041819935	28980.2550329566	-555028.50273429	359.217889672043	-16870.1216397392	-605705.846073989	32118.2491284496	8851.242119393	605627.504460474	172067.085696552	29386.3153336169	432189.846578294	-63793.9830517022	70397.5687882121	-381242.561872064	16763.1517371317	232723.190721301	29718.1994528939	40568.6875308299	9673.91992197898	229961.954567469	74654.9261572362	-168830.479791594	81560.4206297403	-74489.8276538868	28435610.1744592	26974668.260132	195352.285815194	404868.72953182	-33942.5484909953	-179253.081635771	-28612.8338377091	8093269.09223118	236885.621850227	3174973.04136493	-155754.042827082	87271.3927979073	-36703.5354979236	29536.1017920345	-2566.75709055538	-332342.132799273	-51064.880899698	271816.090614756	136122.210967055	-107141.478173771	8755.66224283619	75494.5438917385	62293.7804510498	21570.4593186965	-116469.26047866	235737.362059823	1050512.26729917	-285006.417735949	206220.115974706	-2755.56119173801	51526.7175264423	-88011.8490582844	-230690.868585991	-16121.6229854731	119253.523066986	72768.262039643	96896.2710360505	98647.6043307066	62844.4620008876	-108537.196221035	70021.5264626497	49905.4927865615	-76057.934746178	-652838.540276568	145605.158559585	41325.9581585218	-249241.561946879	217172.116156994	2471638.81016122	203423.399037821	10344.4432217947	77503.7482609279	242902.763727886	-45085.1852910995	55762.9776696479	114657.575263817	10390.8924162167	-467635.302592005	-105007.349063871	25873.3538333138	-55432.8131255094	25875.3591946357	-161480.319918484	90035.6987270031	311164.676258229	-25178.7646738941	-109335.477876096	-51010.8768073121	380488.52503506	134613.886726916	104454.631688302	46000.6140210669	228022.366427425	170791.846697337	94178.746540974	69882.0207703789	134793.576818779	134976.262981034	-88549.3261675532	42274.0629107967	-138275.46157531	284359.065915588	153807.561108396	77373.6432338715	-97824.3765704293	199264.580255812	1388.27761039277	38087.2854594906	-158016.026186003	-1444329.37954429	70212.6012165381	80731.5011067312	42212.6899621039	84094.2095336134	325437.694142994	-16614491.9921126	39482.4533683112	55291.1853072062	44021.5682157131	10518.1562931285	140011.422064271	-40648.5101768624	-86121.9803519091	197997.177308159	144179.903392811	58068.0811022602	-4363.83098570034	34290.1353449152	17137.3108948356	104101.729108572	366356.150318486	-31628.6854925521	89854.9896138657	1938956.01275537	21055.1956950731	942712.499609999	643760.087930351	139404.585867848	62978.2706765319	206243.805435697	7135208.89763981	284230.303853109	36201.9770868171	73738.5159461863	-84906.2631666809	19022.4344346938	-127060.781555647	542774.903291248	89897.2084315188	-10524.2825453889	60511.8629739923	109912.168056815	49003.1564667075	-253419.690706536	-65214.6985779915	80818.8520183683	148382.81751429	25250.8707143766	93783.5815202644	150001.645244446	79534.1331304821	-61082.5985508792	-176736.690672377	-254064.242712368	278390.898896505	-130914.032913973	263876.696636977	-75668.7685892492	-150618.627815378	-21314.5293962739	82269.3792347281	-129086.515351045	-50298.5651893093	83107.8594841945	17953.5034193487	74492.339491494	-84656.0114445175	33014.273497525	-121392.343070411	-351063.442656161	125963.143998298	-145084.371420407	130634.807814179	-114669.379906904	30998.805573057	2575738.89590367	-13947.8245970247	-47796.1967402368	57795.7685570327	-187505.946889938	186268.420842859	21393.2058701897	-1828.16715134254	142915.144523798	-206760.63687771	325927.265691395	277163.837671562	312368.79745637	-103742.356870286	19234.0856780191	-148557.68104922	92461.1895179103	-604350.360473027	44672.4810095622	60695.689988559	-19125.7887748846	14734500.5409822	229321.494949251	123992.700319913	71120.5909385847	239665.509757666	209723.660860617	-20516.6780781782	82765.9315413237	18315.7530140787	-360778.282179041	-274668.139346589	76821.1887076114	-1108.21240568126	-2315.78912445817	20315.3471104219	231777.821301135	-67630.628001886	-63310.4324708387	81343.1761867597	-121178.362680259	51826.7374854541	80135.5649642225	184448.305544802	50082.4083214436	-145269.428255854	-63322.9418754471	-56105.3976548284	-1023073.95636403	-306730.974588591	127024.583552438	-49655.7092370329	-250799.874178243	1458995.36965117	30952.1053781432	-8724.68302702699	-216655.377077571	87938.0364576379	70330.7856984935	94244.3652515874	313407.408160422	-99781.7488282225	148656.45662791	-17819.0488485183	-54098.7833250809	107028.761169977	-9048.25542947652	-9034.11435751489	-84228.1614192239	-9484.39654228846	4507517.25685509	132526.219908637	-175086.289684978	43679.4136329224	-509149.555615435	-22405.0242606694	145299.487610372	118449.685340712	670496.360017799	-1758276.37239597	61313.2492180801	-116102.773646772	-6572.5645187107	-133868.451117183	-131819.490174028	-128731.237383459	-229677.029886335	1660.32702341159	26208.3813580952	-174219.416433162	90608.7178496141	69101.0668472476	200203.033800213	-133462.351139998	-26968.4033835719	-33743.0873461727	-74236.7911312153	-163044.231725353	-137688.327365366	131343.906065812	-56793.3412116661	-7011.50563688697	184348.699643868	-54273.6769332786	-95709.7883055128	106123.076847518	-272474.349161173	222373.332830767	77787.110986332	-132853.888420278	-588592.084838961	-202485.406567135	-28607.8705128282	44570.3170067648	-172798.712882604	-168332.584502078	85929.0559044367	-362918.784618652	-13155.8020378392	1478.28422000685	44570.5020509739	-847473.376326672	112030.090684384	-101875.976566491	91305.7555671102	-87309.3573492235	-143713.158203025	-108184.668085859	-389851.021534786	80587.1809120606	99059.9815120934	321459.92666936	93033.0496134326	-155626.179941109	91095.9607919193	-931598.378715404	55866.8166318962	-150428.861913689	125078.154363127	-69748.7664052128	-88412.8569049036	42228.8248849303	295.451210074407	-236361.574933345	46000.0644787736	83497.5888948794	-112960.99131207	-1825.40858914396	-3593.37302073959	96422.319389054	-231226.334671569	223418.772566504	-1555759.80406339	-232234.983275609	-190709.373541175	-84101.3711437557	-256080.290096548	31319.4470954438	160731.0782326	-65715.0109060075	-180547.885354434	-148540.762256696	986491.641550248	-16586681.5939013	-160551.202504642	-121641.98292221	114069.437928022	-254651.668725325	-243231.757526838	-238232.671992928	23862.2994800855	-2685668.71728841	67837.0844740218	-156095.147460269	118055.698028061	50236.9123094642	-25794.9294281928	-16550.4309116737	-6335.55325488261	460837.075357281	386.233517623004	-4013.90890289054	143869.192378863	32344.2203385499	-90693.8002079019	109215.483292126	81576.4752151962	43523.7499562356	-291590.274275568	-14855.7089158912	663145.332662831	107827.134288943	91792.3071510256	-98545.2604322568	-81118.5986610225	-48192.5179697943	39141.779960731	88275.5721374704	169954.315272372	-189632.852939763	53108.6291217373	103891.685213862	32213.4426444603	-274233.017245863	103993.003526527	747274.15655038	-75829.3679540514	59833.2867685838	37032.531043936	142012.193094466	33223.9072692695	-244149.402687058	-779659.43825634	-68491.9415284551	-308098.23455953	81222.3794028554	-48247.0842359487	-158033.175671806	12283.1916492475	-121165.640425008	-78943.4927425685	61890.4834584161	21992.3258915601	6450.90973908269	14403.8121077525	97443.3910078579	-442625.847301447	-52528.7319066121	-66440.5672037011	50488.7111834892	201040.591199316	17392.7633065833	-8774.11708993145	-308815.759369046	-318938.943747585	-7587.65887946748	-58354.1817450474	-118301.22645359	-232580.567590961	111981.195727042	27418.9245723414	75047.1891776389	-4302966.73823039	-213693.09954848	2047.81279169043	-40004.9622806989	-55017.9230557522	-207456.835528995	-12098.7989004611	158293.794833454	-8252.44942538459	51858.0212799339	-39284.1745419608	-61048.4463899367	26808.5266367534	-8758.33233730119	-56080.5043574206	-67037.9018157904	142324.437375794	126315.935090709	57279.600124916	-136339.633630797	-71724.4047617636	-83831.0728953084	159576.252961297	-43354.5722184894	282763.539851472	-177700.529284976	-102076.738182592	-186087.307203126	240771.420754358	153466.886526852	19596.6551897357	-21090.6280571539	-29430.4056384208	109676.172666013	5841.14459095405	874.845319684595	-74748.0313605323	210506.425993067	-219128.574382553	-89022.1552661953	160067.145741052	-109422.465274434	-178209.7005603	-56877.2140483468	431895.249659272	174581.890816885	122729.337820389	-20212.4417394497	98956.603044316	26922.283598225	-83371.3610717707	-188341.941207991	205534.810445532	-101110.237420153	1067986.50051523	14215423.4358081	-208629.434137247	499339.894217067	-51381.1569580646	-198147.357854804	-41898.8593962799	70172.1907666868	250276.258088073	-77697.094584818	-295663.463582946	81011.5509774555	-172747.808123335	170574.073752253	200438.222760727	153993.764261943	74221.4255899731	-198320.933072111	29397.8605910236	90463.0291060581	-116788.016434307	215417.589361957	-52456.0207531684	-90866.7505500744	-89673.1070603954	109741.958768541	-70951.2797969915	-64701.6980829601	-218301.873006311	-94701.4215602599	28977.2386268268	141894.65736497	711877.791492326	47299.9124719026	10493.1487522415	-136912.774887412	-91582.2621026431	-276303.651140084	14756.2978089616	-194511.247646715	-130211.330354666	-453855.665468691	-2813033.84845488	-100502.433920313	-181458.908034611	-453126.531777405	-155509.441022911	-25577.4899616002	-33600.7845161254	-67601.4558392492	-81901.9546739437	152483.689255746	4499.85766011799	-222431.470927585	-245661.84909558	95968.9810184424	319949.271346547	201243.70202165	-142161.447786624	-77264.1290999271	-53724.277646238	-54483.1931209643	-155990.543781783	159518.483448862	-10194.291793561	-43121.8159694923	-123538.314732874	22953.0521965231	-53153.4909339759	-168105.008620677	-16170.5636006868	65323.8336530164	115865.120574439	-163569.144985167	140642.686447023	-4567.55215346286	166925.674324267	-89189.1093672794	94410.2443500136	25084.2543956632	37278.3071097661	106361.48751851	-268683.393970528	-137929.400497031	-257184.858620025	75545.3296029342	-85649.3141844136	-2308.14918768741	16265.8781902719	152548.455549731	2663.0725684762	84662.7396954975	119025.696731929	-110587.799642806	7150.03234898103	-248203.087739365	175438.362162524	-2921.47805777085	47060.0087274607	212436.627831883	32989.1229513659	-71973.0082896226	170209.634903605	-4159.54395583716	1483.48564043859	101397.262956298	-48643.7954737946	-64248.6039238468	-316817.013733314	479959.674890005	-38027.487308232	-60867.6405434546	-179841.487264971	33177.6542825484	-1123.9662271302	153053.688204711	101487.187314855	170792.032399784	-31448.9100830905	-25490.7119125623	-10274.9922217334	-78215.0463901616	196139.486984893	231011.504800614	-161063.912760396	3247.95100120654	132770.983518375	-108617.360412389	136811.601775492	-71267.1145475089	-50877.3280764727	-6172258.39987546	89970.4456143859	-32447.7621085741	-25814.5943256838	-194871.991594731	-834.802710818272	-98563.2652081298	-30111.2888990788	-55566.5122986448	154129.42387308	-126325.629026685	-283238.849542849	204221.917295944	5332.94542691204	-131360.614752059	17349.8346403542	-34757.5894486256	153325.208918161	23509.1336808297	-330475.354892166	175632.333672374	-296004.394008247	-80140.7524459086	107867.569211778	-68421.3733316465	-27495.9549020131	-65344.3653050724	-206298.385643418	80374.1837624642	137880.337681561	-26547.8731259692	-6642449.62137994	942182.348954276	53109.1957766799	70435.8318080866	-1609112.26449081	-347771.873689592	4007.46351035993	-5493.12154730364	-61561.7942828658	85860.3148893961	217600.995732295	105377.849226609	109989.696848057	272266.370706162	-31891.1141942465	-57324.0714850229	35731.1468923429	-1148694.74193592	10784.9641186922	769087.336007548	-326515.59606184	-68470.6089624464	76327.9881134983	93447.9789627774	127952.216572249	238032.385386173	-325886.070210737	15616.8252952889	-76956.8221341914	-232839.045503883	-38343.3116316465	143865.203591723	134648.094069443	-168374.28055576	-109703.335914528	-26191.972573368	132904.413486208	13298.4104585965	-80876.9575871499	35226.1329279478	107537.421754979	192850.383585273	-536392.114330699	-43863.0304481001	-159665.654916183	-68539.5354631069	-36936.8930523406	148631.774063345	224759.452174841	-126509.458148127	34229.6483592927	-100944.035549323	83359.419016931	4477.32321413992	-93857.4287265039	-33684.1541358933	96633.6538206012	-133906.74100489	159620.247200222	327466.77387757	-66557.0359594793	32039.6531422441	43727.0079085799	36096.4648554739	347723.913752822	472596.741088168	749671.951260785	-6650.27577897256	-65099.3299226661	98838.8088160542	-76175.371724216	-135773.716854027	-171477.617054719	32632.8587368748	-1865046.33739793	661974.002364278	-78682.5455921167	108195.628386825	-59141.972291495	47079.7277858315	-70032.3106516165	98463.7674737468	92640.9987379176	-9170.55987014764	198457.809567383	-76474.8782322105	-41202.0687390918	-81036.0323967796	-106953.1708856	85079.6225504523	-111997.661841497	-123994.396830622	-122686.580914548	70935.3169075769	5410.74427295807	-41596.0534015601	78303.5698075125	59373.3989165767	389603.004280595	-46164.3917599679	-40689.5990560835	308252.454227003	65586.522791148	-156515.964885277	-60956.3191556845	379723.509069361	147620.184939687	76777.3362996375	124250.469043714	512237.952722509	-165411.297859169	9418.53376442861	281598.598820287	-86671.4732240241	72172.7848195685	166180.625089001	26653.3382650531	-113652.711303176	52492.6897656264	557896.879811211	-3298.42471853856	142416.397842597	-9207.17305116592	76112.9208761833	184742.602564588	247501.806284907	2871057.223223	135575.774829742	167113.33394111	42073.8779303917	-7444.10092791542	-125834.330451338	78789.32608217	-383067.243163267	132846.654885819	-491645.580578907	106160.270527655	89163.1794308677	-92532.5502376536	-45533.1682985761	128195.039536329	63890.6355784768	-5781.48651005565	192576.719693655	156896.644822163	696714.568494233	706292.118156661	134618.551329101	181429.039615363	-224763.934119924	-124735.445630573	852439.162601118	331283.934632212	-440826.150759059	1777417.81066247	459148.295423446	-5550.4869775809	118708.047718285	140293.366665169	-434774.082408074	127374.930479608	178133.498469738	-99731.5079699842	-99716.2329582775	63333.6218361707	254846.838449065	443069.71942868	474958.796095848	-122640.453187872	295191.426489741	98800.8778385473	28993.46760712	-99930.2945769835	-20546.4923475835	167338.554619116	131453.904714844	14448.4923761268	96097.0110942473	246360.651341918	118087.998009988	-7869.12594383573	-73167.9992101201	17134.57607446	188442.252119765	-62192.0412747055	-21424.6490222114	167358.924251618	113982.571950539	11552.4895287293	-253956.167817259	-222935.41808414	15728.566561941	160203.129166695	43911.1076922176	-61016.1514871067	116447.858700442	186138.194455923	151678.991147475	-94765.1352462227	-200213.832744941	-234087.566236083	183658.539935485	-69171.2219517969	-14346.5860626893	275408.393910342	-180924.746080328	138438.74358323	100776.563721585	48421.2022732032	-18757.1500279991	77858.578377047	-62692.8315923815	275179.598246157	141527.534712449	379150.198243797	-565.166758621002	37604.7545891116	88215.0722114785	575482.539208309	-32918.3427675263	74556.9047770602	155376.711661058	94565.3520305397	96009.0675982943	-285036.006658458	256409.912344834	-306868.408658931	82356.7699072257	133260.035246815	1192.61012094876	61128.9146369779	-235244.062374536	78475.5635248428	114450.694928732	-195077.495598539	82645.4986841635	247893.601443717	1182799.01036002	3141252.2613419	62181.4928388633	217975.048062237	-69051.3790665907	-51196.0260775105	191215.254416026	162919.160222313	285766.168255177	100899.553189362	285869.413853132	-209798.089604531	831138.977690416	-42933.3977249554	-37335.408384322	82634.2795429602	-69138.8881853163	190746.649051916	1430356.9726071	1088467.06320818	-122403.672395236	179325.719610258	482928.781033504	112094.415289512	235071.788590667	290235.57748944	196770.672234399	58894.7740047711	1789271.80170566	-6533.2552416205	259787.545492171	155878.128190385	155070.747570367	-769.264077805412	-192823.428033924	59521.215762699	21627.0156025826	116849.692671196	-138788.096440433	298591.03055772	227962.463323023	491138.018636961	184238.286605027	121804.819561918	125720.535231551	513965.051246809	234852.253877297	226862.955581479	-34190.2553092065	139052.255826011	-300158.232697345	108896.856430789	218385.57226959	178021.891980912	213465.682305785	150902.006887328	194049.18414087	-172739.859773174	122756.642476603	133483.840650717	-81174.6193631822	148040.615392222	-74019.9228183097	-21930.5466538253	244617.742257534	8452.46273849586	-71400.4817484746	61673.2606224707	238323.909769848	26583.5222697397	-78793.7178255437	-3200.77536479072	-127095.725372134	-170780.673687631	-187624.276857172	36270.0280326246	228867.80978293	-244182.34977009	1441251.63996652	83183.2838921933	-47879.6699284011	451235.406192448	732429.575652746	128903.064379577	1706210.32466555	-44130.4529472949	133657.232810251	-151356.543256922	-68333.1468207557	-44522.4958237333	71597.5370399402	92704.6429622257	1051218.28854613	759378.421367645	239706.958260349	322029.891649127	759083.234749757	503722.964975854	252091.569623987	94343.3541860241	-167063.835372369	13899.8771018625	128088.436281174	275933.411111574	71722.9515872302	-7091.97368086915	182309.003567263	525766.931625042	725983.516590152	121932.337882637	194994.730202394	86042.6611120096	92660.9449879334	-231811.96666177	-248130.30586419	85904.8482357723	225553.456370374	118305.062732142	-91555.1046050763	272491.494432375	30390.627823654	-64533.2085141784	5533432.40885124	44104.3449194359	198501.900751493	79830.8394411695	95791.8706107329	343045.387001904	343622.083108072	212129.884123262	164573.709844855	153793.012270566	17216.1401619273	70800.5044648858	595979.273685609	-68443.996613168	729856.50609879	271730.03053349	498144.993560181	-38973.6625136992	18962.5445725911	-124212.386404938	39139.4123270538	17805.0249357259	58104.1234891348	115291.745160797	137844.845357897	51517.934596299	489201.77477332	478617.124116806	690408.511839657	6214103.128379	4647012.76116281	58556069.8305816	1980101.55650809	76789.413570261	-5843.70687646795	350.377160634886	246093.686249796	232462.137143084	516794.929214607	172237.786267749	458895.595363649	274581.591671805	1747364.67586728	162857.403372878	82518.6652301684	455421.722810422	-902188.532223801	152890.678333162	482639.728777584	1452657.83843951	-259151.385408052	179510.212267673	129016.242295709	-213661.622097165	-236983.495794396	233319.16802589	400819.35861221	-210955.347572833	205241.029445107	-44309.7030661937	116171.207434055	34614.6136862493	29056.6971546206	32368.5721943516	196360.199680285	-105036.631555616	144625.063926921	1912200.3256009	-78006.7306155643	-91677.5719204417	-276509.665467642	-60488.3523111424	96916.7558136175	-243988.577004099	-134557.126893612	34848.8327655208	142934.883553872	-4511.69064707863	-181789.806716109	197318.902100367	-51948.6617407541	325748.153242349	67649.0622701899	1807181.81697144	-289987.532328207	-97602.922398503	-63647.0603544527	-51686.3874690049	2054331.8273047	19517.812450559	-125467.819763111	629360.446109379	-8629.92806122369	104428.537457335	181969.929756699	251995.861219964	-57779.9818132184	124480.70276621	169756.650768914	172289.708489871	120654.282015859	1634478.55861272	-63500.276321687	-204036.531982148	227039.946979535	126278.041926282	167449.708402055	103538.794700378	153218.568443073	44727.6741964846	-87691.729887363	2279958.20282419	458372.784257511	290345.997405231	88772.3078194738	880617.382866396	98415.066992506	193932.647778036	565442.487637468	-2477.30472126722	573707.523403652	-76213.9930816586	287858.905239639	232914.795352531	153364.132811614	-113180.23796057	-27510.4670498252	83067.2819920707	108781.625626439	209267.124163392	141314.023827093	616762.813106614	2507.03185681053	137997.40934485	-38945.7729824638	431006.191895746	97218.4432592797	238937.441770496	63554.9136683848	483963.667796585	-3541.43753996232	-160261.332126545	223836.806902936	99578.9955054095	33743.7501293949	-44832.602240185	416473.046196376	387187.205109766	-28485.3151460316	86286.9779418049	-31537.043246072	-35220.9640282795	41889.711731877	74493.1240174243	59737.1302427604	-91794.4672365414	-35660.2909792228	700276.024976452	159268.720062516	338820.547572349	49667.2704336711	-495386.866648212	-121771.304501735	400050.494021468	130150.594615792	36362.5644819964	1202203.78064729	311907.474361649	1905665.60906228	175907.982633202	-40011.3707217622	-133295.274546627	1871.77868089057	111885.225408152	391046.782468685	164139.604140703	-215846.383044659	-170688.035907957	-124784.189185047	-60915.3024101645	142823.602639196	239004.829931081	8934.7571840046	1870526.55656285	144173.847922619	38939.3425162166	111050.542836574	138512.874150721	-102931.340708333	-99515.7791587106	-121315.75801849	16223.9998870861	44345.9283019058	-128685.553681709	95805.0527267281	-430633.888980159	80556.9056605373	457388.354068163	-74021.6101233634	380478.438446437	150713.318560016	134947.392621755	139796.317531534	384174.492708963	113443.766958614	-169384.683290048	-9496.58498889616	69635.6577524468	55165.0243542287	48644.0358478058	37930.3998335775	25363.8412315811	-245844.001814985	156790.593628324	35274.6062309839	96139.113680746	-9491.49849710124	96108.3039452549	223346.837781224	-351080.772596664	-82388.2097298976	75921.9622017561	2634034.71881473	16054.588986862	164698.301041228	2555.95293369794	48640.9769937153	17175.8156151553	-36886.6847813712	89390.1543017104	174060.92824766	58728.7755067997	77140.158402498	95286.7882141676	28270.0655033263	517037.94748797	701670.656234652	1279470.61199655	167750.154069882	105396.654053569	174393.259386351	149308.382299056	-146021.62249284	49860.8832509419	305713.531326425	229453.291211873	633.73399220283	64474.5181134038	37745.229887205	152295.337426251	212649.15547567	168798.866580149	269062.960270524	36334.920916408	117055.468523758	297430.985331319	29571.4700505222	127150.098631585	118245.330499732	2180302.06231717	2694194.30377301	23929.596283881	10345684.0652725	1830515.36956025	-64000.484886264	65623.8491108091	-149399.070997463	45356.9645031887	150589.738829712	241310.854735212	194013.257769212	104225.920457724	458285.597528216	361109.393145338	341447.310395731	-61685.5585418264	54922.462406871	83247.3780261713	144944.473688434	-155836.80976112	98188.0413591673	306297.302733264	87920.3569918371	-43110.4257878509	148906.943270812	14758940.4677902	-338317.506012218	-14573.9946048625	184953.170633625	40169.7702646578	137813.050949326	392595.692491191	1139190.24463888	-109920.052822472	980659.671056173	-237630.891566402	-310209.906802726	-159736.455338397	-11767.9047444191	-8751.78481318725	-243587.395141264	1657388.03271247	603062.594364749	-98765.7473336533	1159840.35230649	-142084.774810743	316540.628905057	261847.677735749	99095.7744015029	25581.5172640641	-25847.7927721567	53353.3414190301	-40368.9918986616	291627.985254939	335951.695272176	-1122.31305688639	-155782.868756109	198142.77093061	94401.4776200395	124072.155712966	146962.267405184	6019078.63397181	-136224.478810802	13901447.7310207	-95574.2377032975	-288545.769802872	8594831.47627096	87255.7189063251	1205148.03237945	182883.966578455	97184.4400891878	112570.108479425	467170.359150837	94452.1415493607	1820415.17166892	-33383.174170405	174094.081134295	307608.156044645	226051.705551592	-224176.409645069	-175526.59659695	-96478.1192779761	-14197.3989923826	110824.063284667	182170.254017833	-15634.1844951006	60593.8720246139	235969.875064286	-29292.5817112785	115752.862876481	179443.508651106	222618.840978569	144392.928636654	23147.575120402	-24131.5092084317	270841.873017004	44663.7584617241	8889.92929108792	96680.669340186	258736.615772779	232504.323630464	-22518.6697346663	49217.4809253468	250156.076429317	-127007.464501601	15906.5194174797	-349809.114263284	102553.280242705	132250.885565359	196169.769630659	88144.2554437912	68204.6133292306	308966.889011286	243659.354762166	457236.115927188	166964.222608727	-3583.12322484515	140331.57702412	1060677.39705211	158106.740182326	8326.07485630599	-118631.308165881	141908.166680592	339918.208850284	1095936.67856009	-36996.1785062603	300936.109864941	-172296.337826189	129118.579197032	306995.630757807	44895.7354373191	-301139.530030103	153581.628260091	-46544.2078947977	-6012.47791891291	-47455.8576907139	118962.420214702	53744.9523872909	-18230.5019189379	91732.93741812	114789.76379984	123639.106335446	-59339.9411313712	81786.8634420861	-49477.2016534455	156520.001665552	798784.514300548	544134.341169097	-918466.381722352	260053.075229316	47988.5145014141	1038133.28052893	197771.348964855	137446.82093949	-87807.669475296	120894.463254625	-136548.372030307	-21901.2868100307	989584.796293459	108773.747812732	133621.500168693	27916.1032943537	-46407.7144951377	77694.6205411889	281352.841527198	-49329.7245293157	295314.670859806	2266433.76448364	169046.798746051	1049439.63830938	-34670.3750170875	102603.316711842	-172930.527298839	77202.349551922	144140.949390777	21282.0071375608	195101.248863654	370929.823660377	1441697.35360922	60635.7445470785	95198.6229205586	71412.8098705037	326962.106858727	156824.303681926	229317.088259575	-24076.0562504464	23795.4433210156	-47976.66310761	108160.920477559	52814.4584943789	-329322.111509834	-248036.476464848	94955.4295590599	129818.545764737	215806.699039901	126079.325287884	5002.82560360972	138307.699967561	285331.074296593	-126574.929489609	-58192.0227807257	453710.977906496	-61610.754738566	705.750771730189	2150489.50139679	7185.3990295678	45082.3009237471	194201.590437804	-71987.1746118756	183514.686889544	113442.294661394	-75712.6948666627	94378.7765107796	41617.4550509776	1632341.16006466	159003.909140777	87187.6142586538	758682.779580871	718383.609038009	110517.091150259	19622.2238595892	8982.27667187001	-146895.072751888	-317177.20941084	320736.689462274	177629.909948672	101688.367485298	148519.393086809	29906.1620900307	-163181.474496485	87688.9523737287	-72009.5409976521	69889.6535453521	-84191.3019628185	-56184.2435029542	100985.378012065	252876.942294094	333237.213911053	-74758.4830473855	-123562.20030232	99351.2230296318	92875.4408999309	-24383.0845097417	-31930.5659095189	146048.833167535	-113927.115194454	298496.561377454	51736.4940972527	47761.8711208588	-193392.549040362	181595.773708624	1145330.79364162	-49972.8315022223	40485.3048779673	261744.41821793	-51845.7283540846	55792.491549797	451429.869414326	314496.960903134	80506.7965217526	-13265.6206554359	-55587.9871177246	-211309.865786936	59195.5146607824	54555.2996261747	166872.250697224	301723.635115876	142457.668260598	11046.2963341206	344769.4758716	-45086.720475654	217212.004596156	-68452.8590800469	327004.84491676	-20150.7305540162	-94229.2312436129	116729.036224739	32561.466443564	163660.332310288	1210485.66460351	67189.802608887	101768.1419921	55050.5724894824	-25093.0759705149	14096.9849471986	-333216.956942085	-47185.943643557	81104.7243307713	-274962.061552277	-40345.3739072615	235884.76443808	212414.602563734	26187.0938052097	-195567.691375374	-11845.2879392994	242203.742142288	177990.680536252	209136.422816002	94503.5251062054	-61922.1483707918	80905.7015489831	10986.8230378824	-36871.8196254485	-132005.160035366	183935.053207316	88675.639496467	-55528.3259116365	-53009.5592619392	-69375.5693012289	-60507.6719622801	170987.337930303	160392.229919477	-165377.104468144	141737.116467283	64312.4455102446	151187.377796657	51673.8425496954	115705.470862969	117668.713491944	-24531.0380941187	11533.9785254939	89413.0903410672	-243283.211868892	27896.0215225295	202916.314544932	1722580.6315609	-454608.398554837	-7256.56527187025	187017.717293814	103911.228853032	16818.969031608	71626.1165097581	247744.678503624	117427.384133799	163859.904217639	-113228.358931264	-21734.3849901459	249674.934911175	-145327.14261606	91893.4809197108	46536.1341253775	101639.941561419	345608.647979931	-93120.8001428876	-68035.8251684401	-151884.776725841	3508.9462969334	258025.27126904	114916.406281787	202091.602103702	521227.519782608	164713.467184291	174100.406253325	335691.020814193	-17740.3412745913	-43172.8601986523	106459.744178615	306233.957766631	-74095.466418902	-8758.83016106435	235748.57270575	142288.025512714	228128.270098117	18109.9250688257	151946.558702528	-231015.742382104	123127.315138496	-46004.3530307891	-18025.7838019294	-37274.6144739774	153543.077089152	11807.0374325229	-180171.538543385	38104.4865132393	-70717.4170900859	-87834.6345296499	24219.6703615507	55078.4067010383	-31293.2685568758	24488.4169652464	204925.485230722	2088.82738498412	-131017.54032202	-95951.628222027	113812.685181489	34026.8934902285	116677.569985393	-202606.752749672	166448.288199393	258951.754176332	137170.476381574	51345.271152637	-197724.241003792	-64927.6800678831	125073.169344889	-978589.19697644	-160808.147561297	139636.382354865	277446.118271704	183874.887136615	1910938.60940132	179541.63677267	75255.7437528467	19521.848457714	-38059.7602114909	-100974.012873823	-11260.9497044059	262314.737621365	11267.764458156	526944.387785999	136143.46522283	156899.824895318	388972.617928964	175065.473225495	152493.342422675	153870.42436193	-233398.637963547	-156832.119180516	20734.8963428791	47220.5423641097	243894.442636691	233304.54058541	103970.522821932	-147982.178275674	79199.318297483	-11711.1204542594	40881.8013206399	-131189.237309837	83541.7692133206	203494.235822471	17123.8365356923	273707.791892912	-119773.944953804	80269.0612021363	188464.835394541	-77669.3777870329	-16721.7543140005	125981.796375882	-128886.182296338	80376.3927228517	153542.831423151	171960.460537612	6942.36241670075	30254.8071137474	516549.116685787	-149046.195584241	-141184.480380973	74097.1745657292	-38502.4821700362	136865.411330289	95003.7745195936	520238.055605007	36431.6771711699	75297.6569929464	187784.851781017	659582.878325856	25061.5248502205	71562.6600889335	179036.236280795	-185731.554778242	-187038.958565954	232127.947359984	21839.4730548964	9773467.91131244	-84480.3451017869	211094.951744126	-171234.933245742	201477.527862722	63368.6231525998	22234.7027743057	79765.2228038273	-92024.9685788543	84862.561219037	69892.8543884684	176361.638798104	98433.8993572052	125010.593395042	-89911.5137083825	113896.729435789	214558.922776372	53619.9652013974	65904.3286842916	220159.784767441	223905.924145668	185039.589484663	-44293.9062529948	133492.571355227	100176.767624874	138281.778926468	-30086.8366522456	202310.701362027	28404.0921764797	599370.664875417	857334.067276541	116972.822893133	165961.079099961	-42282.8369504451	54570.4570255	144147.425965337	19778.377960527	-75805.0704843816	11813.4948702516	57983.2803883351	-4509.94884159676	29511.8636617773	165893.185801363	-30718.5784338261	166949.471645585	-154069.428504114	118987.576119604	186990.817753233	746554.379764976	24204.13969663	54814.0667251966	108984.746524168	71752.7616275586	136647.067711373	221151.022818864	74512.5919121572	61620.2349867697	-5240.82622094393	129356.440872046	443448.970918414	119928.10421359	86527.5598866037	-160490.083989192	278303.000146029	244295.25173772	100207.693920901	-92285.6592190704	261759.855407214	179509.950277103	229888.419843808	46109.051423778	400204.709236485	1964867.3986545	278895.194790077	29310.9384188263	-21275.8167429795	19701.5377139858	129963.992620543	66092.6041983816	184824.172762752	173035.813638248	340097.614590007	14924.9913472113	107984.350510242	2291459.52489819	291159.079788666	91699.101020744	-75213.918917767	-99665.7246108892	-51651.0995703014	280168.478272606	306349.118637352	163777.942777833	115652.383681904	180126.415438566	139817.470038691	120005.309622384	15241.5108897508	-69723.4832149792	153108.100768448	224473.137157385	148632.068813035	354278.699732517	87100.080493903	284038.015046609	146931.806051683	-28446.5815144864	-95571.8577036167	-178887.242236417	196844.083297838	136282.220330958	-115772.232942686	703519.103228676	-355976.743345543	274205.81847002	-7148.60903307168	231583.009130447	-99662.2912119735	37595.9122945349	-10299.8509603363	2941.98067121817
R7S6	241426.505743837	168160.053418218	406778.969545142	-363077.096126216	-6180399.63072081	-1513923.86989147	144101.213224849	-681089.296920567	806762.21378724	-913061.01083142	-138318.880085709	280912.781145616	-693591.412556483	633452.400115022	192675.35643851	-227583.302473833	-1180816.04774589	424539.607760651	264552.764626307	-16622.9809679103	-489888.396475437	-420700.232690929	-185828.568875967	-2935798.83190698	-605164.733250257	-374116.481986554	-9011723.788343	661264.452137803	1551649.08136278	-945332.53028593	2062754.87357899	-1123225.03677235	269458.847635523	-13918.5479013793	93742.5961287652	-1173798.37833131	-473871.931141228	191702.570801023	-2488887.99026323	-639169.168422804	-318578.297207593	1218550.79327351	-1200666.35783987	-1058050.46158289	-408093.923255625	-438585.16899187	7940360.19228118	301364.488343602	-73656331.8456767	-897873.038403136	133800.325052675	50455.9630285157	1889990.26637358	1167520.2446493	-676632.305600225	-450924.051646997	-157378.607364154	-679463.98683967	-187457.688080851	-23821747.5967413	-576786.55896561	1189126.38302118	269043.436487919	-486197.281578201	160500.985457329	-510464.201374709	341129.959620702	-264652.117867934	-496847.831412204	-24520.2446265581	-4520292.96890556	-2325822.46660932	176965.908773022	-29670.1815398022	-54881.5156103595	317445.055624499	-257392.349085548	-609375.238551193	-282307.715159597	-754181.546771415	-978381.440974929	-63900.0131654555	2023781.13415007	108056.713495485	-135333.141291529	-1475351.29993269	-1501289.67731839	-248619.410833678	-669316.739596396	-102678.705914891	174644.534778944	-395665.276541353	-10220617.6348689	-722758.570047581	-324743.327388083	-182108.512560537	-1377794.71804407	-260337.435623197	-880507.825643814	99868.6406390864	87390.7963686196	-2201945.98791826	1212864.08958203	186463.784161347	685157.71056839	411004.037091479	221412.122905406	-280538.327695581	-265959.838308488	-798073.020332692	-4992168.56756092	-30072.5297067421	-6920.08177776356	-458927.713170893	329288.282563577	-12301.9906381011	151385.987864555	-11124744.4983445	493151.285099604	318531.920029278	-205515.096818372	-106035.394534531	-305854.401276416	494453.855388622	-812315.940187803	-470470.799519696	-626009.387985585	1059073.60519687	196724.165873671	-1166999.05958249	-184556.249459933	899609.815711956	-48768.8456587121	125616.713603684	390425.498441334	-904721.886571205	260387.753994902	224984.217773908	-256258.730587185	-446271.572679906	-568107.246725652	474071.102827478	-303244.940586311	-659200.425838239	-553982.684226803	937673.671663756	471804.109099872	-74011.4968360975	-1052543.41524309	-787608.792352831	-188149.983507365	-258334.996132878	-388450.251053349	-155764.805871506	-414979.604451393	-476813.644168005	-787659.464263962	-266034.862611745	45420.7357602188	1022591.99895455	-610186.874711231	34625.9201105683	-7142492.56532593	3960.4287611574	481494.172405152	-1050184.03176938	-448837.184370719	900482.86008916	-548780.58321153	-1117294.8985755	-506350.151666112	-1896822.44070651	-7802486.62644728	-23176.2017619686	245960.217010309	26355.4497488868	517060.048135174	553848.44374617	102931.572771391	-194328.310581494	-186612.687599661	-955293.881019585	-243130.352639862	756864.261922397	409056.15216449	365930.56320432	179512.38147175	-279271.405388998	593063.881545317	265588.137535457	151712.633027881	-732886.586841133	218660.137995173	-189462.129536328	-853772.725527865	714943.192277042	-604750.716646604	76523.9061460853	2009646.40990067	-1673726.99883735	72504.0150982438	261228.95163998	-7490.06334485029	-450766.754262158	-756248.992904776	40838.3679707953	-187714.304290447	-226948.70607318	-248571.18292545	-419284.559635962	-437742.252592963	109236.428326064	-23022345.1537307	113539.546160751	442109.539374841	-1100260.91388158	478686.682639437	345094.56145715	-170737.00156059	-1562003.01253811	-9659920.02537626	113959.854166799	-17574854.0405706	-80132.5258652165	339666.992091538	62635.9495378678	-167156.993662108	-373921.933879718	649628.84321645	515049.173731805	-30021.9112279588	280268.535136484	721619.246924178	-904995.146729073	708870.773654337	1284406.04505304	-467875.362237249	-362237.452245204	74036.1637533184	-941167.302882388	-722195.076043382	373145.247712638	-91562.5745051483	-1474051.33960755	-224667.508465484	1623.42500160983	-411821.067534973	-1217353.23184089	114053.004376377	89458.0091770557	-101241.840628488	-268980.08157729	48474.0628245211	246882.608144102	-561856.598401845	777301.462899788	6055878.82311936	-433249.539371488	-519438.037845635	514198.027995922	139568.203908788	-13303202.222391	70316.3937170755	-4812222.37331888	-5541363.58880918	40444.8055559993	251813.817043984	408694.283001356	66734.9662169182	-1560724.65234571	491132.736567123	380422.785182605	-526606.148361881	174624.45033769	147245.82667802	477061.236815629	150961.063482743	-748329.4858332	609390.585453665	541599.239223845	-14549.0211712977	-180238.712674313	-178115.149738384	-150231.95320813	319126.169737235	217081.025384671	-433878.413710304	440663.600085369	-208684.405929732	472026.470908864	-49777.0495157498	-183137.28975226	22774.1597151864	-154173.472264937	237385.577913315	-199105.716503977	-77151.3166710316	-1443326.57000909	783212.37671054	-348700.987164848	-321588.513974373	56067.9934628104	852386.950299797	-747380.453418399	-79679.0697948231	-159099.376976645	-970010.174689206	504126.133317569	54102.0739516081	-417746.779021299	-7731966.89566037	530767.781841529	-3172200.41632861	1229876.54543282	45072.0224476359	3258382.32136328	26762.5304121357	-474584.10815453	183125.610674798	-222914.093727219	-2208352.38949518	-316275.920386674	-1037236.4793951	-1314333.91184525	-378400.433871211	538847.924915839	-61633.1075464779	14676408.4015262	-802698.749948656	-54175.3926874953	901011.031944037	315877.219985943	-677938.088872895	10342.0976831295	142115.580815908	223324.456253577	17641.7267315858	-188414.511328863	-655857.262087158	-117472.078241426	-215763.813236878	-557356.567471109	144320.744328513	-695697.044451971	-247767.862790855	490721.053113381	-26508.2904080297	-162170.54040693	199585.896000659	-3876.38984128525	-370796.884938323	13582.151485864	-70832.9766474283	-316283.23522476	-155782.899647044	483666.149600688	-588829.332167601	88700.3103757908	-48397.7435666624	-822210.626517224	-10881072.9290327	-237845.967481266	816412.349282599	-5445571.48143402	-209513.103520985	188796.83888938	-623128.491772444	658097.667403251	170929.848752067	1015626.37432334	-134888.915602111	42642.5510540509	282704.502176242	-122618.230238242	173084.517165758	383097.847922672	-97639.3801439103	415798.086560964	691865.429725199	-26774648.9676967	-248022.855765743	-544463.544140399	1588548.18355213	-773272.714895132	-1398307.1382373	205987.868355164	-168874.73487382	116755.520552917	949111.705997196	478388.16059694	367613.949040304	-221005.892820906	506485.501456216	807900.718828225	-706735.607219051	-61417560.8061711	154943.323240481	2429246.98728779	-89176.2943481754	-1003936.15908627	-511754.972260524	619732.346352658	-294547.103228323	337563.416572203	-380798.026662432	110895.114089113	-348918.296482592	-632136.230364689	535382.554269807	-139460.086635634	-7033669.81338154	351953.629679446	774744.689280992	436999.285690375	-4031779.05529965	6868.33174706364	368138.852796577	448536.482794474	-549856.001877722	-903323.462285821	-213905.611071271	-465418.433400585	31424740.9293182	-11676901.6572525	-3848.14101304021	74910.4731696121	14228.4183984054	85302.7829361105	-27312.2355825826	527364.78030709	-108496.734289651	-308059.540104308	220948.257941704	356782.96950654	1526377.18367081	951754.377609094	156761.990179623	-991956.715518017	-504284.902379872	-691100.499633864	182390.00739842	-1915459.50242765	-357429.600502302	-307067.382142957	262292.967078277	156471.439414623	110610.779010709	-9143659.03736545	143591.555254502	630578.053779482	385390.723963601	1202243.52278246	-894815.639705686	2136981.50950624	331740.137200722	270580.494676707	682114.302874898	-1139665.3652057	-957802.49143233	460883.105566512	-235048.989508563	374804.770558193	241458.122400909	1827034.27104975	-479596.118759332	524659.037977658	275223.355967119	285462.698886822	143582.626588093	436344.705035939	553707.413665674	-85042.3607814866	45102.0857361102	-1012763.87594906	-504901.929728245	466720.992336005	-399280.182742943	-164545.97761793	1566154.64483258	95580.8304269239	-120743.146627157	7714383.37554817	362720.039243161	139000.4221843	112022.896029315	498361.065234196	-212399.61500469	827720.52065338	248132.860231452	-99692.1698735913	-734126.177645012	-1196019.32285387	5234722.11746775	-331562.679894168	-237606.59470813	-520312.339606589	-38954.0419357743	-730410.895013402	-264678.330697742	84601.7072519289	867707.288120367	-407343.951952859	211783.861713598	272877.966115761	4301404.37503586	132752.529187277	356564.954056732	-704771.270677766	-7183.74011982143	476212.432385929	-62005.8647353378	-186498.107871675	-549324.4813395	711139.560114498	-339508.420382422	-485236.616262309	-253211.116315279	-61362.1978152489	514837.343413509	-526250.832961711	114314.377988075	-180750.135496359	1830400.2383083	-4672733.36252296	18913.0524370374	-12181.0289194515	-4713025.14649668	-310826.110410645	-246422.119802381	1112694.99740902	3053525.68073177	5382568.21461302	-237546.064140531	100680.28802887	-123392.853354607	212187.080988416	420624.786854939	-708266.237726087	-1686204.39571005	199598.654994931	445954.808749155	-175043.865065984	-503794.312610523	106429.558719237	64529.0527626752	-413161.753530659	-286993.767906112	33650.9018252106	-228837.272792591	-229697.914985525	811121.964430453	-1306955.96408563	741936.202003526	-1156032.70949547	164343.189108647	-1241534.26676398	-4130108.32547684	-173022.787918176	-8994095.34115233	212302.655555131	4253571.03140144	179519.635926118	706904.485595312	-16016725.8994217	472736.126770497	7782.9738192152	225045.749823684	-842620.456064326	458081.71327075	265039.217655724	47859.2164756465	-426666.502121648	376603.028779678	302715.374231012	-398529.51254085	475983.47543588	-286946.924356073	337648.657757645	-282792.411219936	-102167.618083566	-226190.583570268	-816282.22970549	-876774.298769315	57971.8485368361	-442149.987763938	-532881.034470263	-303967.54397636	-567919.356668538	871614.380548235	-79300.9126537661	431399.382338553	-334397.316188684	-435808.16999111	-195605.176189678	-71680.6187372043	464058.043438323	216097.306158867	-569545.98359517	786671.457555358	-228317.291814155	-58468.36433526	-643272.750697613	266420.0529432	-407152.896268458	-525557.798870753	26828.4182619077	-136618.603104301	-3353947.46988681	625480.166728572	-1269424.28377906	1089718.20988744	-444999.997942435	114994.590880139	577409.840028398	216150.376592822	821837.420359768	-64867.465174572	-393172.191426655	-864538.880721054	-1507765.58291317	647527.854730281	666214.974336912	435956.48673062	-387152.804362793	-305365.042423569	1134728.59746039	-49268373.8505216	299502.949095758	-372431.855755924	385491.698106016	-1253714.72100541	3607291.56491977	231698.499241306	-2276596.07651936	-302475.897269359	192099.717620723	885907.875355645	-46690.058930802	656071.509199393	-95913.1976233013	107411.680395576	187578.395487396	11803.3328736929	-212424.059526749	-240268.070982521	-502906.141434791	740239.191582838	-137988.693893485	1347915.05013664	-101036.08619444	-399030.129881831	376845.461428476	625985.054432695	385015.804261523	94492.0286755435	-1108223.44552785	271157.243233599	157524.07359154	451092.850373394	236030.627804686	395744.864004272	1389169.33128427	185238.516833875	-1548771.43100989	-300266.631554682	-531277.215026078	629037.885844289	-400217.52612437	-28074.8830846251	-14314.6983770387	211640.954783089	-484361.807129184	-809048.70050773	719504.454388568	-413688.404918651	-1056329.99426292	-6717773.30198812	-282760.157882585	735863.949147058	-263930.784684777	8614516.89039282	-4382507.46343354	-121721.237192505	-369840.033693721	54592.4959867841	609104.083362128	243912.404360557	-898673.821472758	478974.258384341	1156981.3981007	-1207019.60663804	-1728344.58819751	-2144794.63816991	-125884.733033138	-175197.071951236	1754339.25134709	-4231092.22325395	-6385923.09181012	-621762.917843155	51219.1059684453	-1117417.56401854	-12012791.0334518	-914204.277844112	842181.98115832	-101442.468380033	133318.05804941	-135674.025743247	-634656.837491945	-560118.935611862	2353.04825858751	530301.426226496	-168568.460874325	713532.714248291	123762.814678442	-3006791.35655898	-15300233.6220253	-23994.4036904224	-344038.593767031	300534.681900902	417443.254835475	378089.952642953	388530.095533953	-5221360.39745453	368710.712219895	355616.99226359	1310230.52901888	-1081456.29544053	2855144.42963078	371037.304210884	-125685.069478036	561598.302923471	-254014.643367681	-28055.2184407194	-773969.968428022	1012819.84509965	-13434565.602577	-55373959.7580461	653640.666322165	191962.992970012	78521.325220193	-285672.953035212	-504776.192509427	-938029.209048291	-188737.036719849	-1444937.42109987	31532.7935999475	842859.878983104	-405893.244566639	-546810.1246897	47016.564327135	395909.347243999	65819.2537861436	804600.460160718	-110659.813426733	-80529.237202947	-165773.814799564	-5598491.57831748	-1818917.23944979	197998.078424758	2276844.38774749	210730.723883481	413653.456550371	317870.641161862	5964075.0036741	356958.042016625	-45323.3062154601	-394346.69402439	223540.880148873	-412070.324738758	-542700.107886649	-2250846.09204968	-678303.696447995	-172936.955838761	-5552591.77855495	-17971.1734872006	-4235629.89300762	-617267.673994842	652641.393308871	-221844.218743019	194432.442323744	1280139.45087359	81668.7245533969	-662285.509427146	102481.996573953	3569594.3095354	338784.780083005	1229214.66297769	-124577.284439562	-280071.298179965	-265074.504250068	-76504.3615385129	448046.979016962	-711635.8584688	-726913.067399545	920002.980589561	984295.272719509	264373.215147424	755979.542481158	485920.705276802	-374920.170790419	-151826.032933061	276062.704213936	1614646.84003418	470349.07698203	-3493721.27380663	448161.672322566	334043.956915698	-682850.579231477	-794039.546382977	112673.152188448	-231289.591172926	647879.023113964	-148169.866533631	-69019.735113817	-920959.205830468	279520.042107423	-622310.583482571	991553.390284906	287451.60222503	-267863.515756067	401217.754898576	176127.807057947	-7312147.96861716	140625.247810753	24389.0518734754	-376574.7156458	-493505.214370087	-1616667.28238798	1126994.10014469	543817.976501412	346803.546049808	-387358.24963246	-438810.359774995	394573.808571759	246138.951148891	340503.504471907	241312.22617367	-530918.828282513	-186110.60604088	-7340068.72391307	-567281.087775095	985720.936864856	226825.707145301	19051.0455384862	-1343914.03252427	-1547139.47354746	-183059.122731206	2206480.65572279	919429.875768638	-57540.5911008473	-239530.803979456	-878846.847458715	485438.166472724	983758.85338529	-202865.067487293	423377.942457089	-100092.920979343	-751255.106458004	1448435.8469025	788055.020616078	-181849.527222857	287734.927492328	-137838.194843806	2714802.58723865	-1770191.67351203	294956.515729808	1117710.50136126	279235.71718161	-128061.081174737	4037031.080207	255111.796243908	-273697.306134994	748817.340896438	-1020264.0474155	-29613930.4100548	-32796887.1605019	88870.8668463354	-3139542.51058232	302456.456312241	-1480955.41225693	-834306.126928301	-18649618.6771355	137182.012484475	-3717666.15000814	1000248.71047582	-306497.851691299	-1582.29659838483	-329456.806793326	-326152.310106841	-1004856.27237307	868389.494779484	-9536.51243543104	-54398.3467665865	-426855.549278316	263333.133889079	262635.351552307	299347.649745146	638340.476059797	-676717.66147215	339798.01050735	-5030484.00579949	-847031.129149443	1063238.10475914	-464223.923340011	-1144745.35391236	2640.22084084987	-54678.2824505454	-331717.755383986	-1656356.08783296	767805.120301268	-799705.517441351	-123830.036689844	-98677.3806956842	91013.9882134898	790474.35694342	-85276.9567590713	-670432.259704769	1848085.9164474	-928948.552750035	-238764.225873971	139818.874586574	-76228.4935639306	-3329357.23499184	198859.407671447	-4843861.66999229	-95743.8193030893	-2450654.39629098	529753.817926742	377197.49656694	-536101.362579508	-219364.992976575	-778543.99649927	-443837.405755483	-156317.737678031	296673.447763993	573683.811526739	495721.140212261	-1517111.69311503	-1900036.07645437	-30558.4523019896	224650.449703316	408788.30053572	-1444816.67414697	280920.969463094	-193711.253117366	480042.76673781	291139.488303457	-939.435217542261	-960946.603690388	613961.972343755	236818.962431476	128539.50849044	-2736048.0154983	514257.587232207	362960.514596863	-1753210.9184168	177832.117553526	89382.2840219401	756535.024221591	652836.075310421	-318574.773016708	282799.707625703	-66463.7676128803	-966698.584052931	181433.227841388	106799.084416618	513243.805886785	361658.292418587	1664025.08797515	-4975443.28420269	-419022.390623313	345881.33700719	3436519.75386405	-264343.740119612	715305.997838063	430152.28173845	628684.959024152	482655.401380803	533072.50711447	-224024.206928598	589099.247284776	166466.71004203	739501.811127558	610698.141278947	-780596.027132449	-171368.741244106	-448477.9531319	1729575.32257786	-361621.017146121	-2396976.22277068	53978.0029888921	-937558.252826469	-145638.181508814	492285.804690972	-15465688.5234161	-81279.3564844306	-263030.45125243	12479.2848219843	43906.3866358359	155502.514903601	-583267.128500994	-1469751.30482757	3556.92578499472	538551.879114573	110892.902875867	219754.304994527	1028347.97566609	-117321.691390238	625185.451499419	-339893.681838584	-137986.987022485	26794.746612142	89203.0252209711	-416739.573537065	50245.5179641468	-420016.272176319	306580.876867681	466166.178017714	-643736.213128858	174203.121375888	415047.482056459	-133700.540170973	9171.69217487855	342224.413947281	20657.2372054114	675816.170620485	102807.028504933	-250648.806209823	-298948.714153697	-629178.844438865	132709.404284289	326256.833668569	649873.960301663	453796.455156082	-333498.285641436	129568.436322228	-1109105.16131817	-15265.3026328267	-109560.985871135	-9731309.67144594	1255920.55731236	-229339.562090499	-428737.477956545	-6241.48961352091	68126.5795971878	919526.331186478	318685.455914875	28313.0127099902	-3358253.00045171	-625791.551109499	17489.8721174954	-34268392.3628625	-123761.51759369	-1640158.89092385	575545.202513524	875473.222426917	-130037.251947685	1207179.48543298	-1360684.15532114	184946.847228735	-4083483.09316189	1012320.03605319	-160634.24870706	134953.579488953	84905.9389845792	176169.702015936	540635.045265415	589354.034463325	-480632.695243812	4174920.30813674	-3685694.12450416	855945.247406164	-132970.687370493	216103.51112214	-1129931.07814568	-761252.703158968	-130260.624724803	-37567.8021799383	-243308.225216031	-282717.822528822	304328.749173597	51566.815354605	-35642.6836656403	111407.322977362	507258.340117875	305645.059616888	409408.737219105	-9204940.30368773	-22832662.8538521	582242.636414137	-350565.461181256	-2532457.18748626	-4774549.92313313	741060.211127954	-492492.466201847	-1065232.26208485	-442372.900629229	-194278.81153059	1900514.17763629	-836381.384150037	798995.939528943	-536482.056121534	-149318.201194954	-254717.629513396	-184964.673160853	-112439.314943731	748359.547302517	-197872.580374464	701014.451039668	-14062599.1988536	-3971.6487644507	79822.4808629298	-176731.436737743	341191.30489176	19597.3197341649	659090.624647438	49747.1513633266	-134020.255079559	58177467.4558707	-49451.3870714939	-521185.065616872	290695.180123935	-139116.532246192	1050703.51331301	293601.695217704	-232025.664668522	-686102.791813616	593922.603802858	456888.011597225	296025.421699726	811800.525261182	6597.98922618814	337418.128043632	451969.772490004	262530.442065409	630950.180931137	270378.647736207	460665.930703818	757170.881001958	279232.56588581	-43566.9535100541	219480.474991844	-47515.8883834587	-650303.831087891	-73895.7503752115	136045.108553705	-662139.725854644	145617.824703001	310716.713720746	1567982.83192807	-259878.818592692	534980.544498226	-533299.338629618	-504036.592285195	407018.748553156	-273832.07267587	787314.713993043	189632.028580099	-393839.217872302	-808013.782851944	-832689.514828897	30918.8860771494	-3059558.18096967	-1324954.11793847	149783.433597675	-5208.15987081335	1898637.17099927	2095512.62845161	-944499.988226899	261464.526830139	-308246.311970631	-2863826.21819064	-508912.022097275	28953.3832309965	-7351346.92191824	726901.916529088	616.912007343068	-556865.76181889	-406087.354100714	265041.020920163	274376.163874155	-64293.5543145967	-225346.368165667	-98213.2940802193	902153.336704954	-313925.379915757	79092.8680133142	229715.796188729	-406035.724247599	-1864776.65340308	-206497.08099413	-10518.7111795995	-2549621.27811991	-301579.423866631	456498.053451083	534297.093400138	-261291.817697373	654687.133682535	112366.015751824	1050100.31358358	336249.137422788	106083.684998658	-3119123.79067285	366199.575859802	339827.907046127	364977.581897584	179040.081368737	673711.668863574	1087759.14501495	-600233.278545535	-18534964.6768288	133636.54407473	-272847.568824858	648174.577396377	530591.369578483	-1145819.07401267	508602.49950123	-628664.598750372	-2210175.37231541	101861.471831229	161907.981758995	429343.575296138	-3282.52587322559	3773630.16586741	168830.812766204	-538881.40697796	-694069.511888879	2232172.20022977	144110.581341601	219096.798401464	-33888.6692405731	-141697.508601911	-696078.746974567	-567310.328302546	95098.0233108298	482272.402575335	30584.3729604992	-38765.2607762605	80435.4394019059	-243849.04694602	-2187319.4285713	-32285.8598681585	-498400.222672694	1689253.62429234	8065306.87558383	31479.489182892	278194.479210123	-395954.068613196	583940.989286394	987030.381882658	-377709.804414607	-3072053.35616495	247298.909611627	978358.077299815	59655.0131002307	1131675.23595574	-775037.408102154	-1244689.44097899	-25589.5884694247	564437.535988321	-612570.373777277	-58211.9416858818	395284.020440228	-143904.137317962	161839.587223173	1003635.38430922	225108.355774613	-842166.482265082	-171304.638123624	416932.996659608	253050.584658719	-789452.841159715	157985.807801702	404689.224793801	735707.809500839	289573.380679728	720878.250922046	-291179.235512674	-195532.367493003	475584.332435115	149565.919677341	-686267.160235364	90892.144789084	246058.406405959	442409.880520248	-196368.304392827	-43505.6387821579	903310.798676798	55747.9054301677	-308879.283667555	-44182.7668524788	279160.402124375	395600.196196819	1040701.48447227	-164589.853536601	-14100.430767901	-44170.3647461298	69943.9304202772	-650284.145914905	-578711.128155616	-32411.5202655702	490467.067692446	35214.0484356926	-936357.54757995	-557608.567297227	2080820.12012854	-191616.255027926	233673.287679813	-671135.272174118	682685.642539608	597369.094921005	-605067.368212876	-263940.906562256	776171.51538394	-463483.736918513	-56743.8118327848	169083.596193377	-334400.39800111	5830616.42693618	827139.140965223	-242947.494557156	317342.641881059	-792165.353159947	-3278235.13059486	-358198.854606924	636692.155250629	1393561.21944835	-113494.039826597	871776.996501133	39468.1089081041	-29125.3800838065	-245846.800645583	1348027.3809813	-288329.955187694	1177764.84306396	8003998.18992769	-40628698.1368258	-1079484.99932945	168624.59077713	-180540.396509335	-597983.522634699	511249.431311698	25096.5025979982	761239.641493955	-235692.664760589	292049.502549719	454828.346010611	210255.54380667	-1097570.96667237	-134002.09612186	-1589507.60604555	611422.969803631	-1026533.5329329	659130.26177739	320778.305100101	744026.123697138	663664.435097159	412933.945255875	-104410.862383895	-344763.691536333	991933.595030607	564262.861028079	-127397.02729011	267228.955266253	-1075070.79587454	34440.7870621446	515755.619540917	-3430679.61975088	205632.313965357	-1188504.11145322	-1028362.98805675	1444121.89158299	1080267.01490691	1015686.63049732	736582.381623751	-819595.921705855	-1301811.93797802	-3614549.24645221	-168972.335978675	3409386.56657985	2137027.24445396	213610.591093622	-58010.1092557599	-395130.872856177	-354379.123578502	93708.0652639106	-105447.583979844	-47396.8385399384	374098.851886498	-445285.455790514	195995.412411862	1658100.08107351	-599926.981349988	281301.957839178	8302.08234367905	-392328.644761792	315815.55273178	407934.12808546	-280799.67847295	-647081.162161542	833868.713515633	-1470104.8671912	213685.947662012	1177466.91526535	9518.29314016063	-544445.300251713	-24048.8310514302	-249178.289480857	590541.708653618	670968.517133087	-390823.908534595	-481169.581658866	930875.547702101	719155.24776499	529062.25638854	-365613.970700598	-1076413.05600768	-125838.89321295	181780.609431345	1181009.37499695	54620.3285169476	833977.737520964	593910.156987827	-627843.359278584	115656.754943986	1073068.20363729	839908.125441137	-368400.9677728	-56444.2880492241	90294.0653463852	92967.8930399283	-364567.069177829	690815.858738124	754033.204990672	1342212.18840464	264215.762829042	225344.539609187	953460.526788347	-451458.802329603	-2368666.93874849	697372.56234094	244803.5227296	-170559.597342643	-627123.894803016	2013960.91457057	398032.331072167	387533.900224508	2280805.52010657	1289401.05575095	-428635.382456921	-832388.864119351	-2381549.15457152	-459990.608571171	-88411.3191754211	196248.906131598	40938.7265408773	1105018.23989419	1166759.08658736	115355.700493336	380187.173173386	-481772.880084026	-203149.817211176	-51956.6492125672	1738764.60920232	41922.1711125969	1216345.10329164	-3431366.96976835	364465.782597327	574343.872974522	244860.574481511	374143.691097837	-1060094.84957205	481271.145470492	360891.141854571	-91037.9164706812	469050.792385972	767324.85309047	1314759.10433912	830828.521153837	488347.448131735	-989444.729112251	62800.1373210092	-177391.979433843	-1445555.42499867	-870116.510867064	1423568.31996763	-293199.166000769	3747989.57812347	-299501.360150088	1354252.62211482	491877.288581523	-9635.7111251769	244203.79300354	174352.882381985	574572.620249492	55201.5525540029	341375.796306103	-2954663.77295414	-4151040.16334971	-64526.7265007606	-1084477.51241571	111950948.44213	-1106522.20943379	283179.820967749	28044.3416570982	-297480.001783702	1436569.18978677	278939.642847063	-758793.180296762	-99737.1134264997	13207445.5499742	-324499.288504002	-149476.767751332	387920.529952626	-6438240.86761106	989474.723548293	-9843938.92367271	-756764.378539735	645204.137657588	232662.164087132	-169509.442429896	522274.781092538	840681.512753069	-486767.099763967	1200480.99812954	-643846.855386712	517418.899914975	-311038.369558189	-526992.473110185	-79564.3841666623	-455525.834516685	-219297.91128179	-251806.254543057	303145.58366017	795924.516418056	572555.477356364	-382741.799081349	-1043229.85923517	-626049.944162389	210610.095713344	384950.156458665	-675668.399942944	-290900.973263467	95117.1425266834	333405.542669403	33441.1447729325	3186640.92960297	-867143.673204113	-74959.6930316459	241189.46041011	-34234.3702599336	192682.148615504	-42211.3646935767	399096.397262317	-1161430.89805522	-958022.347039194	136238.713695474	403925.342426641	437321.0790934	373605.914700038	584948.972192894	-701347.845810049	-2031604.44195024	-3798938.81270551	-666221.510452701	131563.736112845	750251.285948163	988881.635152284	-174046.531766989	874035.525488331	406658.682251163	2677993.90474362	4777511.71169023	1181249.05517734	-209407.409142139	612521.008564322	-107430.09026988	652580.539849831	-15454.6043149198	46544.3074354608	2796475.00967683	455476.056410448	-205361.959410595	684139.227747933	657694.858062752	996589.562477857	258099.326514758	331293.902653394	-143163.486704378	247426.935506071	354041.567063665	-453429.782992772	64336.1074123672	190774.323841223	-577928.202697348	844668.151558112	1804835.31360549	242562.943719405	-192663.664083603	621657.12272278	-1735616.75430816	-3174856.71297445	-1106537.57702326	-570247.319533212	144802.387478714	48280.1227456334	-5095905.50333958	-190695.087869857	-230908.155459226	928676.351082491	-210537.916729301	759128.710389161	1160492.02293061	-402839.78561602	-532619.068011974	-62460.6975237007	396965.747619394	969511.958450582	-43842.4521621606	-336112.25886514	-139641.188593853	-138528.19651918	-1110320.29165357	863329.729796133	-77309.6125484597	-956892.331352682	-366538.791080095	872183.721129181	53908.1449481517	144758.808819173	-436586.445552396	-767910.284622405	471976.841676616	-463611.298898698	245117.437586873	-1115491.32504745	-561225.683985647	318378.930021782	66578.3298446309	429912.857888648	384469.010176142	476443.949032982	-4247759.13070841	-3219191.91476904	997243.554613582	-6195288.03411928	-823025.794893479	346530.040412395	-3066761.6767263	-6518026.16965424	2306467.36356542	-5828331.34122737	-666150.112079687	-484062.464960888	9774.17900419392	424016.932851779	-180885.636308391	39979.9414717527	6964.48370402913	-128385.142419944	-741960.51628254	-1419278.56260862	-472248.556564288	-738988.988621293	-349080.084236795	516825.942797131	108550.139237861	-434167.898144461	-94798.8519373985	-373069.406171792	1251952.40746141	-798276.39833275	-741116.668964374	-188499.694650692	6155.50060146931	-1093097.22268614	-32860.0808236008	1988188.12839378	1912947.21821244	-330145.46456889	557664.857817993	-254806.080054075	207015.925346657	-846165.177963495	-467065.772247407	247791.190238623	38293.0130576251	-120455.748745438	-525261.823957823	347548.022940225	-283270.329790661	-188039.573841482	-918894.767689868	641737.793123033	1075606.77013616	-303758.262887673	980134.823008998	-344458.268000676	84257.2042479376	107351.88073122	-27367.1274504083	68111.3560879006	-1306613.09938791	-399893.794287298	410468.340033789	335611.470675048	145175.337704471	-502407.155318253	-639879.551224747	10332217.6438358	408361.407699456	1377615.83046743	183355.978340394	103584.737686395	983594.664130189	1957391.98271766	-215690.437967365	-171564.528710442	1126283.52694651	-288941.308398994	-242961.187575975	-286958.00068866	-306911.366792073	1117395.23695289	-143764.255051776	291120.340333764	-1080069.96509123	-1409142.74497498	462865.090363283	258870.859070285	796782.774872759	696357.130711365	1779952.78784912	-251187.600358123	-7933960.88844065	-13383.0810067197	-671521.022192468	-453985.526090561	335794.293405052	-626084.325112395	-540966.473148556	-582803.714254419	86715.8616138477	-126519.563838446	1072691.09913046	-559942.740854425	3790299.90319748	14712.8092378963	-120565.337822169	353617.61173789	706686.49193275	124857.488557643	-754112.354627873	-2565061.23534318	-326352.064786456	48897.1269923154	1046595.32161039	-1630923.73529376	81112.2806389429	-855616.400830055	-1203117.22410312	-558321.542428087	301758.244275044	-827.999470756025	866888.744363193	-539147.460361703	-551611.47268436	-125563.681731311	-1187783.6931448	1085295.87027108	45848.0312567208	-1309288.00145915	-317356.931356071	-1202807.30255247	-820464.445846918	2149655.87844215	-511869.163416881	175661.127975225	-241414.180143701	-132930.953833553	-1214929.64879195	116793.036250789	-90248.4409841884	389928.097949825	105139.44071535	-414614.810955967	1273266.19208564	-226222.685486788	305751.304136004	1744174.07697485	-693937.143594682	-551013.67128235	104512.139876239	-298168.176791194	-376442.703455358	-185195.700902289	-294979.428838649	213931.541629393	387758.914632029	-241650.976355074	-602819.094593717	-612446.454769931	-450181.469527385	-568959.310545744	663348.391925712	867167.428744105	-73292.0568409942	472459.782985122	800504.349135657	221650.884110604	-2113592.99270947	164733.0627095	-19023424.3518296	414196.720917054	357884.647350762	-248820.509637924	2035134.34136534	-164912.349614922	8193385.68852477	-854929.562163266	-104085.597979818	458921.565673664	830639.06463483	1244446.06560766	795031.332087414	-244007.258997637	-2495149.62275566	-2310153.99580637	-48810.1389137894	-1117240.88959464	69005729.0541426	596853.531885222	756253.756182355	182124.938628503	435679.792360143	80683.8801214486	-237281.687387512	235675.864592063	217725.408109927	-243344.874458257	-1279774.63175772	-1340626.97512573	403804.264282839	-493922.772770383	-697872.797191941	1477686.27598216	1136254.13156119	471092.518462209	1078744.49052303	-133414.150732301	-1031756.19332979	375804.646338524	-8312.33670354672	415318.541514123	90071.0830456125	-376661.566650882	72284831.1711839	213005.06300391	-925763.315803765	-200136.40957414	652227.438823205	-466523.078615566	1524082.38840302	914019.546814369	416365.494144453	-2178090.18069173	-512155.296839794	622730.824406079	-1368457.68398719	546455.450229169	-5998212.03577679	-332068.333682347	-7975901.10677148	-224118.614778483	-318285.177992399	1159548.08195677	-33583.7699732573	47188.7099059834	568681.886575778	427357.715442208	-419707.933599062	1219749.2766169	-4507116.54694096	-6513432.74926363	-83579.7802581436	-73045422.0463366	7351243.65482772	11372959.4488495	2890782.86455785	-879698.777504855	-65934.9229872268	-76857.2753775887	-2032458.81500737	-2060414.24413913	-1765975.87210087	-621435.724668585	1487724.01954744	430989.726868507	-2294842.94321316	-58901.4084802982	-892417.21866092	-4328176.28584867	-1330073.21228218	-655254.939353989	-1075293.24356922	-1949567.32132507	602017.550879284	2457196.56160874	-458447.776603492	543374.83707175	2863385.18110606	-569642.967033447	-106582.064536165	469034.092843768	388123.124874684	1238521.04308394	33009.2947721412	319004.15346019	-258705.417894261	-179879.196390824	1737071.74231073	-202189.915681034	166559.626017642	6225613.88523822	716010.891709876	95201.3501568286	-18337.9656214175	-660736.375433891	1224644.31142821	60233.0889776716	657650.765402936	-53530.6034021214	-462466.107364715	910525.625544987	1232882.8831363	-1592484.27897427	407649.169899376	-2415323.36141656	-127851.91183191	-10315125.752789	1175850.44148542	-839196.043125083	1760844.10842153	-2413671.09750177	-4204473.81298214	795894.353581719	-232730.406191587	1224417.20828378	98115.8373324361	641759.34541696	558245.080456679	-232894.809293013	912749.874051356	-225575.583568474	806914.226978531	262894.349965128	-462066.476645109	208294.445654106	1127365.30458189	709058.859611294	-1679559.54333611	1600466.26340783	-602067.202904912	-227818.198868714	-512034.595754626	319082.254125276	-1239517.56515135	7593571.36857936	-973467.51207232	-550371.372080334	-928958.267092956	2656551.46364077	-960370.239737774	-351715.205929122	1977937.36121099	-321332.916914321	3027603.09915882	283229.411972681	-1183831.67710368	-434546.189349131	-641861.822326798	236102.701227024	-870118.337730916	-440000.970080872	-261113.25652577	-274712.773431037	497202.194484909	2230018.14568752	-297204.652400432	408617.471393885	-298863.689053883	-1401223.9077505	-311661.34828452	-265820.765119709	-177207.646792693	862152.408836285	701079.63240674	-602448.552016414	84452.8881874534	-47031.0011211311	503861.234157318	-229140.947013513	-1429812.55971246	-875747.316846312	-107627.183143659	671995.872579126	494343.816924989	-633461.180475691	645684.464792439	669022.243673038	193594.453045172	706983.568686527	-68849.5820176972	-4203688.39268224	-542467.72867861	49673.2138768976	-155104.462528689	48246338.4732145	1335707.25866997	-3213831.66168591	137440.311304025	-1740.84077505982	1266264.35573131	-215857.886664352	2517867.77725236	-2424722.5621254	583494.531173049	374602.574642941	503369.302808666	668690.595866384	604849.471866222	312948.905390693	641150.062371074	495308.598743226	237723.994710465	1543077.94432182	694289.54172097	-536724.648522059	612869.450708547	23269341.8791451	-1310909.72244264	362512.065338521	-252663.851758763	-351947.408813089	-223673.599221156	220073.446460184	-223949.007731118	431382.991842036	562551.879266915	638004.960491306	1644223.28598341	-329618.868138906	454593.370571974	-886869.963445346	277417.619599325	1072434.37878535	-926707.341146541	177851.133879822	-1681825.40898067	750878.905460861	297795.501147213	-603492.01845988	-703905.870753388	285651.874267148	52969.2758558121	-75498.7546404566	-1525161.0873049	-59606.2980781704	730173.71726622	353663.762773693	112738.817787203	-101414.409708366	565104.701770062	1137617.01618483	-609482.181449082	-3288352.93969589	-81104.122671434	-46155.0229828811	4150104.72845281	-541063.224370605	143766.193198808	-139100.218194686	-235648.924077841	-428772.085596198	-408437.582464591	-257920.546112658	243576.906406752	-83708.7250320196	944299.898986882	23407.3888600821	-705451.553958864	-622232.413147327	1335339.26293748	-116486.158340925	132271.425596226	-199149.497590705	90527.2317492428	-453622.90900073	-865378.914320018	-13158.1212994027	-7955.04693181052	188429.210913683	243493.583039107	424402.355962097	283677.246462842	-412921.998050313	-110176.456563543	-304362.216075764	-523933.838588264	209589.260263377	-101616.687465848	1134910.14856277	-21944.0738928511	213422.029305716	-771641.312604232	-12152383.3196024	-8950472.23361295	-654530.977493451	-109339741.836613	80290.601843778	-372028.151379081	-172471.802956427	-1132388.12144581	162053.533331385	-39949.6382534336	37821.6627610521	158081.327702482	-342538.283466165	3045726.86134173	-4899649.87286466	-2593432.66304313	-207819.171582865	60357.9415553405	215858.157760619	-695285.965261875	-455937.077360829	929927.818771249	-202709.114137412	-908104.971429658	-829503.381982773	-765961.756743878	-19659732.1066287	1081014.04825919	241068.767019761	377425.346920734	535978.011332305	22646.9725961583	-1179242.4151063	29666991.9282892	960224.947053394	-4654027.06283329	289298.213990571	894395.99350354	1935463.20328725	629903.958811541	404778.201407426	-342395.343999215	950871.307195001	760363.824226783	-82631.5487586429	3646464.19356364	1077529.78380269	-722941.609364009	112816.563833218	-825342.038766818	-540936.700428822	1105849.25699601	685740.117178039	1073325.4356062	173340.15626978	204229.196371979	743176.368753788	176291.222994163	-2408186.16436286	577112.74923962	232425.587103656	-886451.80689905	-44483577.2085978	792157.215374674	-88450719.0593314	-963699.995039086	-1812725.53643793	28606545.4621523	415684.957064595	2595971.99419746	26720.3467819163	-85758.1923327001	330113.956239735	-438359.617857752	107007.943658099	6121146.683114	46066.5284427997	-92714.3024597338	974109.529935521	-271537.015433048	1251301.93655099	670675.895108945	27503.2109351091	799713.159938298	329786.802300024	631000.918170444	-622988.919711358	242889.272374787	271442.802941184	492769.773548262	173363.44617718	-246855.05163114	-1024731.25686795	-677839.824506425	5056.30882826694	523423.394141953	-202482.563753492	-302822.106095076	-232765.527434933	-493752.413143178	401532.811218105	-77910.6916662168	1267834.92767428	700248.636664083	339312.141607195	739639.890212555	-860593.494108732	-308801.424851659	-806550.528898506	-663163.403085293	-593215.490488041	-24638.7640640025	-41743.7878916312	81871.1342158407	469947.151303537	1208689.21123095	-48614.0983323673	838307.511102348	259266.722808135	3030474.58501708	555111.890618716	46041.4687060824	450302.667881346	19238.7441294935	-86451.345990299	-1469684.97853155	384894.658589519	1672851.29628457	216306.810371081	42840.3586374135	251127.715881565	742394.44295378	985386.038133549	-131180.954231928	1329999.91553019	517960.512500161	1466373.06557813	-304180.58859509	701030.682279895	-67007.9413644894	367600.225615278	909271.059700975	374094.981696437	416808.470436704	406007.206024723	-300931.446486857	200491.813912471	-468146.65896459	-2006803.12049624	15999777.1608299	384060.085393839	258269.479444946	-12606206.045817	291186.99273502	680222.981584304	-200417.086255623	1124318.34019037	381867.013641157	980014.152173836	-2220301.22391786	-816628.288637747	-1252929.39374994	1208603.82687172	653595.614255604	64888.942369165	-1323801.13279161	-1013614.48870146	-315318.611572769	6917035.61320643	-490073.784336675	-4606620.31940542	-527544.532004326	-251853.417282064	988790.710968959	-192228.121923362	435003.776282125	1541829.75809617	304111.63799819	-53198.060783759	12888662.2072513	-398647.422669101	-340014.626405849	-86709.7635301539	845521.038607834	2137586.03309936	98081.1753877737	110658.081324181	429587.009556039	328006.214718872	-665816.37892916	-1932645.36876462	1638086.43634554	-218421.885517493	1200514.86214183	-144712.830205709	-7794.38840378535	-743574.073068099	416962.591441002	-339276.31394666	823228.427487115	71887.1178441072	-648622.512798179	-2731825.00558885	49141.44234506	-216085.131892828	2317982.81966928	-141928.18300147	-273205.040895125	559464.163677725	216537.936758572	-456822.61142718	-475626.428220838	132914.055372832	-371872.439583744	-340916.304745865	-5009933.63008909	-1292399.90907687	-663961.700024256	33891.1858791912	635264.280317955	17566.0422022279	247356.476579329	680123.084966478	-369835.270657686	85569.1328263379	-633651.700749269	-66935.9904367326	347399.075896743	-867788.179758894	1575441.24219181	-536948.663349326	926942.934709832	211291.476659611	414002.561349436	-143034.344921555	-330309.99091056	-193578.53962937	1075659.60193829	102934.309712635	-259050.333956831	506847.982001128	-216391.910672462	-283751.805896612	-7280.99527231383	422591.780801384	-59216.0776079225	-302444.615160392	-386412.607458183	-275067.111101503	3654962.53025402	-1092904.22522071	327300.530556188	5145638.2424753	407786.235639837	432626.027966619	336285.557762624	-360756.069990464	279478.998326872	-89529.3890716494	28791.0358360941	-324148.04488924	-481372.171528081	370438.271482863	-164583.854367433	-646689.747077905	1055463.54880853	361898.120524943	14582.2076793634	-154652.282188768	-596429.843602665	-12222.9063926429	-839138.943945898	523995.260581966	423194.119528046	-687809.759451072	-32263.7632661291	-32169.8665452252	-38432.8083650022	340690.717331197	719804.194847866	1100338.26695097	-297052.27989194	95106.6695518121	166586.33717972	-100303.819809982	-801210.154409296	-331416.320141532	1268586.39184572	162531.586307739	298933.14116985	527105.262994712	-510207.125889144	104159.268506621	1022275.84909278	-60908.3747542697	615416.899483882	-1010967.75666926	-269714.247563823	132645.55563975	-97062.0768916105	1059083.25717439	-775156.930145857	-1643328.80070197	-296147.634858182	111616.13254638	720938.183457598	420839.170277849	259067.443657134	-105108.086572224	1035158.38662023	1658.41633941227	1398352.20875088	24061.046552028	-1009580.62771864	154215.220830716	-111467.313329186	-893965.724811653	585005.11796456	-431677.469039054	-642196.768327818	-1304941.27587174	1224589.33923655	-578667.219323517	313985.220961079	773984.692578417	-970810.634944651	3844179.42958093	-1309524.17598621	279621.653252975	-993477.544150975	593313.697301636	645112.429900381	-158265.605617265	-495246.818653759	1983611.63483612	552764.289160296	-971654.262740516	536639.100176933	-733592.256544725	756997.338749305	279575.443049624	-464046.037383173	-120834.792864601	82337.2310407122	4875216.90027663	90807.5766014765	-230710.939647406	511864.514513481	-1618653.84616436	163360.100418477	-621888.455077968	-193440.525291558	743060.818466135	-21604.1954505225	253048.66218439	281260.569615336	218142.857184693	296200.232083856	-192845.973152921	-286464.160269007	554697.65389994	525102.892896614	-645669.097893476	-395091.938948202	235894.217080753	237066.244552267	873318.212560962	336780.770101602	44260.5297346489	-304259.277468171	250476.566496251	-52827.6992614479	81416.2879527991	-732474.377625568	674394.163002332	-811173.322409146	-143743.877010197	714042.414297804	-774351.240668978	-269961.713117999	556572.047622763	1027191.49297273	-62267.8768173356	-110402.632929964	-10679.8526019193	588792.684783007	418011.528493657	412700.865970845	-764954.240355164	140268.737984903	284001.539484484	-789550.487738788	126284.918560897	657077.918915111	259097.940212693	555680.769559832	18166943.8138999	-574046.503329298	-561208.424374741	-332092.810902232	-791699.82483261	-5628170.80075059	13540264.1509999	169604.920747684	-244724.456898178	-638720.440217348	-1038060.63880545	-241826.897771057	856411.859377183	806672.225502651	35082.1947233567	-996292.737278294	-597429.722051793	173993.741874322	-79337.4834403515	-212015.198981698	153014.099484379	-1001141.40081005	-130843.477220247	532889.833180185	372999.848486461	245207.388840436	-335163.688138572	-677104.510240885	288791.114569183	174953.61311915	-239643.364486844	-448213.298638104	450117.789408411	248593.373341717	-63336.3110418043	341386.304722833	285436.08118207	-360589.988145001	-55338.5182420544	113162.853425992	-309614.280209402	-61369.6466298648	500818.42555722	655476.875510746	255495.734659848	-548591.226740603	424159.360317993	891835.907618112	-278077.193442473	-84909.4556029711	-1116204.16673746	-146952.394489519	920834.823080938	-135054.611634152	-867710.482456504	-670882.927384317	1637455.30948331	326469.723362674	-1035856.87854164	-325913.145400538	1176438.53077004	-458546.574281037	-217796.349799563	255567.430663603	754897.894376758	-637435.79646563	77278.2153188416	-482304.802451801	-7995067.46731211	392961.615985585	749089.850557643	-965263.954695942	286068.800520417	862946.894652715	13762.2713062036	-116469.565281715	-186504.753071495	783256.266012654	207022.927034211	715085.846678145	-432989.766621655	437564.708725935	676832.33829967	199464.088078193	-514689.829533845	-140077.610536222	2845.88779201732	243970.450542201	183518.18680862	839928.807273528	349487.577528917	589148.052036093	350276.285031926	118861.102014584	-18926.0570698479	-188679.465300717	-720762.020013285	-1570712.93413322	-805833.881165134	-964356.103608913	-677090.944777942	297244.585318777	-562662.504478254	145552.230205344	640887.270675365	-734070.950225721	-627534.372211556	-904866.200188578	-914332.367815753	-133893.263744169	594205.280210765	1118616.56907947	28275.2823360062	794657.154432868	-273295.851780831	13957.8228312824	982828.25519384	188325.080549846	1212127.73385309	570698.662551841	-556314.972398178	-596973.723199797	-366918.620544676	-46340.1271943117	865656.294961581	254186.995509581	-97932.560066498	-3150.74663154921	-371520.480418262	492119.119620061	750984.098690854	-394883.725158095	-260713.812585562	21818.8751517306	24525.5323389578	364715.087686536	-1142579.92169415	-4488953.39204311	-461567.474406499	1107724.02956117	2045196.11141054	-1325303.77447215	234643.876929787	100026.551255055	652920.066466159	-116877.366716264	-77720.6363866459	147879.73702757	-692859.995012813	-144883.510358904	-775138.940202742	305586.84369817	5763976.28319299	538327.457058268	-9131.43595731303	735908.247250031	214707.40865317	-163002.182517817	531068.810236489	-2179368.22808989	-218615.073857997	-88692.5040569562	-244370.486851099	-1015731.35141076	674406.678955701	-89661.7024737291	-436481.999087774	-306205.769280775	-919615.790053183	-281987.193474455	569442.019712708	-419136.090864461	912221.768486848	-213926.86536092	576220.418492847	-137270.77733898	-172889.552530676	2410905.47868392	-211919.106027996	505669.145231387	2193495.50314704	748164.61847802	-445972.728020448	-399948.989962482	314275.372431146	-365887.897131557	47044.2794314948	-1514169.16294141	233900.32770533
R7S7	26757.4200768482	-67032.9868456886	321101.201940579	208267.975144905	1019012.19244124	249478.075608719	13592.8638379131	94274.4311214606	-115610.628040671	139508.167311637	6011.38010299131	207375.479907596	144497.893547944	-12400.758095221	79392.6224651735	889332.749724895	371854.673903064	-91501.5731623227	403965.347950297	-34092.4544338767	195160.761376755	56496.5850147765	86162.3895784162	3508090.09177899	196400.030141691	447394.393174714	4190410.53711676	1029401.11868494	2050487.3354051	391002.656366089	812517.086629854	185968.844022519	256436.304765303	197448.472945857	30418.2348781932	1437425.61192055	143747.933261602	159296.892481309	1003406.95883156	159320.817484835	79145.9861223117	-246519.0514689	1181984.36762602	448113.522893638	235534.885851562	187088.300244055	115454.454047727	-42728.3969732732	56026761.6829351	1158113.41217926	150868.481763362	-35606.7860478711	16320022.5479691	611132.54516533	234812.018535214	258351.317387373	37014.4982444714	96122.7819746717	184677.955129247	104551527.882698	125848.332590415	768594.715102238	101128.677301639	140436.402990306	101802.988927382	84003.6656904965	99613.7546178807	91368.352595207	149724.093853636	-4662.26720999918	2070682.41389224	334330.672832896	229283.325031522	312432.737348987	-21352.5558629792	751575.214625938	35110.2320891919	157658.839599488	250183.868012657	190203.539945647	416418.297611421	559418.469992668	2299044.91969071	121084.120761966	26740.8181694284	907537.239480306	266715.210761956	175571.477840089	303307.441280075	665105.428536314	-23990.6663152129	-43066.5964981185	9406399.55568189	426981.39563746	285312.87631321	47678.8857991133	569640.791119738	73793.7206884896	227337.464203132	-66504.7350503404	-32370.1580011463	1469324.91549741	433419.8701112	-42121.063840277	-107885.703253457	15114.4142206739	55334.6199334225	136375.665982558	1875014.70797307	288810.068404711	672053.314811369	133359.599089688	51773.8276491732	223016.447374911	98806.6079829	23312.5044137959	95378.4014727199	7067113.59015831	432284.33719767	1765.37394801038	69009.4024534527	129116.455060273	152907.136843599	-26708.9752406961	1135696.53621993	189279.128044865	140218.589085053	1361342.19324989	291838.53212318	383802.898270964	79930.9190158978	223077.288177178	141827.357726461	58240.9807334647	44355.814044621	165811.89933902	76214.5078672574	21634.8472928325	671529.072248337	226478.52310923	280498.665020329	42642.9779010503	164652.155099858	156157.432336331	200128.07144821	285389.949302936	-43668.5515126813	341626.793874801	432183.219703737	454481.750861005	91915.5817674396	4365556.40067041	119671.401146842	104180.499036541	248836.999131738	194215.183475237	263220.631718158	69551.8908811339	197008.356731229	679815.501653516	177859.112853972	-14809.4824695022	4190844.51491133	70939.5220219511	-30448.6119919835	322056.639237173	116513.842859281	-52832.3944833365	184949.878894348	278809.306122677	171475.626887769	1051465.53010996	6251058.13196804	17674.8310041096	301885.578374112	51772.3626574605	64472.2323772176	-36200.7547770046	105947.201120661	283359.929984556	30025.8807488619	340086.135054598	328476.588608151	74963.8708135737	353111.948416829	44580.0490394388	38752.2944807816	72210.3133967369	176323.321483442	97144.8558963163	75758.6984546487	159908.610455377	6080.86194401853	229964.269588231	234703.506027773	-23049.4843554291	1264481.59355516	38728.520721793	807061.678109383	255883.835644153	-33423.3756221772	-51358.7328343656	136917.295595655	439331.850592189	275471.668949705	-11004.8772876673	438000.196865553	74477.9114289603	204140.128575692	100654.37753575	131413.91130164	152954.824040073	25599840.2452943	-3395.90299442987	-125367.077152391	905619.570911636	-22186.3704696233	477617.817235478	125222.299538415	323434.068946796	1896842.17165793	85890.8093549706	4362433.64766163	88145.8102544015	120170.444189468	135548.898127941	24032.0533351581	241191.910939401	3824.40369365482	-86117.8935351705	32266.2388748777	137062.762930372	-126243.217825892	614674.367577283	59240.2353946907	-170326.097120193	245899.03212096	95115.0763957436	86406.7140622652	201606.603268009	711478.140901772	-40252.0725267535	193463.568204142	551029.276130199	118488.098982846	116997.561752212	165393.87126932	634304.926570528	93729.1568696392	-28296.4816998685	122966.202878894	976931.557165539	41699.951289625	27815.8540030561	172555.993075019	-16608.1342158595	-119224.836039765	187839.62126791	56040.3193997677	44136.6079858236	64711.4232484424	3589640.67094789	96650.7615620996	1760679.21362737	7781465.66260501	174353.309818246	272967.668444462	-96795.5643440417	207660.25864974	249979.698591638	4855.73405349131	-84550.7679636423	82918.33457011	171629.10448967	99790.516493773	439683.20782169	-15520.4943544258	1024829.20403164	76835.2736485832	63761.2600938261	-28184.1065847389	-275970.933377105	237510.498695055	-73980.6808322986	150121.724529797	63497.9296870178	153382.482031375	406118.801438481	98983.3592969712	-17036.1910955933	46753.8277813182	187174.122708358	85778.1350762002	59217.630713565	208835.635026997	104156.149766682	156054.924987809	158478.414440066	-136980.731208438	657614.653196454	178041.632081835	367502.022507965	-45778.1872823945	223707.098045599	89081.5250459106	86668.356762895	356876.309402342	-21299.9967705889	-50315.1842544822	242220.176988826	3156368.70805055	52112.9161310809	3711722.95738179	620958.423163306	139722.526391091	730782.644472611	110347.668354223	296555.272631409	85024.6671653333	57042.0330602895	738824.0798748	80166.467294549	294139.344570538	306313.500680463	104347.869487765	-54436.9008121191	243401.73063465	8136155.64256477	158055.960230909	140586.340288237	-31955.513211316	-36212.3125494008	692601.706015124	96710.5396845447	-4030.13077571684	14196.1859531355	-55698.7375374357	129654.951562637	81995.5052413386	464385.42267005	200827.646325177	306982.57025103	144845.652549986	177284.26704527	245518.299777372	9727.03861815357	105737.236113793	13464.3420379286	110247.630560129	49130.9850227224	235215.245326805	-69997.7025508431	74539.5495293877	202688.42325361	71609.6446298855	166464.520026434	196338.066490933	116826.069245888	115730.925905044	219302.698584216	2521458.97351033	24097.917463324	-12666.7832669583	1064357.31111159	385904.082511264	136644.101326091	286152.709483724	901336.004540501	463468.558278197	163664.245037479	159813.666256572	357368.82753201	-5690.67942049302	252413.098167891	45521.3960275361	-53964.720065331	242329.41193658	-19529.275034276	264724.348976891	4251389.93622585	121002.984045647	482041.383002291	471207.113724628	116386.250503666	927829.129642236	10787.4684845676	33081.4349757493	543641.739931001	107482.183121261	-25248.1370256763	33721.8275752585	717114.819815586	82902.6144167013	218861.433131792	89021.5413647422	8633528.75944981	-24856.7556208172	635997.907239541	225490.223622779	284831.20302253	79218.0806282565	218461.720540481	106292.927398947	-94485.2197077178	172092.815342163	319728.623479535	782983.534800865	137632.045171563	121388.55996926	224528.280210552	1461094.54566809	102772.473955614	91087.7770859816	-51534.9372783937	1610509.50102573	83981.0332162836	148561.633411618	-36334.9296209816	277887.688299742	237609.736993365	64356.3953668977	169820.52901039	6151980.68722972	19412357.6351077	4952497.17760081	101141.142633446	69567.4826129744	81219.1704148897	-10177.1850679312	83835.2346958429	129307.388972894	94604.8486259864	265768.314338227	39830.248061159	-154230.01262766	936414.487190289	12548.9679098351	119209.945219068	553702.535632833	173235.149036682	25267.9793115215	590075.202723261	286609.704918123	45770.3629921084	90976.5679376825	-13180.9145068973	63734.5598753311	2324123.11267783	-8009.06166219139	45080.4466676814	13168.5537668334	332015.902204139	196732.876907578	399268.592148456	300755.502115869	-80809.7039860939	296786.166846838	285339.100793951	224269.063694066	35396.9575545768	9248.75905451736	-50591.8876896336	32038.8960248862	256007.687045447	155827.53031063	-92147.7956399968	14314.2744155635	27701.9758557126	-60788.821010219	28654.2672351052	3446.99277653061	57532.2684642714	51110.1209430893	333317.307791063	1473648.80223732	-15159.2469597701	244302.512832395	72033.779643197	943369.568716407	85864.6699447504	20734.691805944	-1650216.01767129	-78959.9042571586	-145612.757585723	104899.916713912	108281.02122496	281717.264714923	7071.40179001217	206887.539905641	7372.50596140789	725890.283326989	484546.799908332	1736222.57098476	76817.0259536219	158515.085028113	454327.256385828	140329.679477294	208732.288959656	15692.691967981	114552.614011555	-32976.8648106143	38269.1829363727	82603.6878299824	680504.084238656	-272573.772212906	100788.269499755	88901.1358933255	70871.0149818868	-24450.8890459212	181678.781200072	159200.598262857	-7798.15758615318	88190.3233240849	-67384.4786090523	48026.180766534	151161.399261134	-721.89629824346	237397.04554556	70524.1308845809	46889.1041912228	337912.522786624	53519.4505037125	-124444.136281788	770617.267327498	215709.141852868	11322.0009210446	976703.386783454	138065.739535121	103688.626752933	413285.152276853	432671.005097306	-171916.779078857	32121.1581370724	293089.103277119	4969.42176521308	40972.2167926628	-32073.0069756876	67112.7727345207	413864.325046959	49844.6384649899	66479.7430817836	1383.49362110283	207112.683339393	-40354.217758529	57634.1256438402	298842.390277951	148132.843803043	169412.683123755	98043.5523415327	191791.610692373	96650.344329116	524438.305820609	-91697.9964455438	298607.865742325	198843.121752976	212533.213919427	2361154.54716024	108971.418761299	1444224.33377312	104434.214238404	-106713.360970887	40503.5165748016	1354496.74879494	1892526.0561717	98506.3821071912	89605.674994957	194304.504588344	199336.25916577	129257.758325755	-167588.671914801	637728.168509321	588057.289157809	701252.68488614	-50605.7862774874	145216.332316486	-50204.4297697711	179918.637913947	104884.575776018	22489.6586329398	143598.189660312	289389.0659947	163827.008673201	272858.715177033	113733.707893459	121702.573797915	180550.181219914	180174.848976389	265763.506292584	1161664.9866722	80866.4320348703	89937.8674078543	-61992.1773394899	35678.4954332735	-917.330848573263	189209.026817451	150233.899858975	171717.920513384	83491.9954651965	-29864.5032182652	124979.36987348	145035.929741416	220366.478449917	419095.582086407	243000.240487133	223949.015219585	-100443.077466918	89807.6732824827	495327.731788606	58744.7780144591	270721.583225546	-170465.700480079	103392.677430108	-18108.8090931746	-20793.7842620683	155898.474684893	-61530.2352401039	387379.067708029	201064.697875455	711832.265920592	215432.113899814	-107608.650927097	187666.280565792	103977.205362084	133887.221754391	38795.7545561728	-311156.97269665	7030678.71695485	-108825.758963457	1094.09380838922	99140.0189476043	102624.281141346	1072408.46115464	52168.2921333703	1001367.83554169	-43643.1776155056	91006.18271574	-41808.2108838893	-52493.3045101386	73545.3659938532	189231.227531078	139015.085379526	122108.525716926	176429.204393921	110452.887456931	25046.110199474	241996.111539491	325818.090494096	65541.5728162631	-16397.2650756801	163545.118789582	129645.757031961	60720.4841470868	-48674.1238393678	252678.151196762	41516.3742856438	811249.424152161	149772.692242513	60551.4150035375	-101457.616456867	279013.519653366	285937.420085877	64968.7157108942	85872.0922977865	328701.070408378	149366.112624716	83920.7301183418	287919.568551321	81248.8720918253	45249.4074989898	66311.6044787917	120540.455223814	129164.204345015	228647.84989366	63662.5146678642	92183.9907732591	350948.999770588	1362945.30061556	145554.258865991	331479.159052498	87940.3112272254	155410.905089471	710458.155786068	46898.5746886059	115908.314303199	261375.119200726	-73686.2028581466	151373.234731007	835243.388296269	43975.4756515599	63319.7857807247	165008.287525307	4308497.39435351	467689.895394479	114258.116405677	54827.8615331618	-11306.8225411236	1480270.12340777	1860924.99653585	145762.014561421	97288.1726682041	255015.435393181	2088533.73682513	190076.9997428	-10829.2872054427	8392.60830314636	169842.727857745	142207.883427744	182309.022320165	-106093.37034134	171908.312492339	-3907.63703818111	142270.230336533	222622.053599701	89666.5267101017	1198282.04726879	4177141.99081277	150644.69472201	17433.244014248	498445.059375069	17757.6281030913	90498.8732377065	146884.121659238	2010374.35729663	386422.545719011	71703.878508561	1451430.81331314	237496.772710698	-853656.841888109	33310.3164446986	492848.764743691	90998.2405544211	160989.160473626	74711.6064895097	315101.540497907	457479.109564682	31796218.9106707	52748082.9571773	-61155.2490594376	144750.814952661	81183.3501615527	638431.839636664	159314.567136461	1387881.98767502	-43119.3493078565	4090211.38740345	210148.470487618	-76652.150125918	100205.809752876	58236.9096828228	119992.083427169	2788.37399039074	-35723.4092038598	701730.83575929	156086.465366819	382161.951616133	61602.8382085036	-1342385.30347481	168233.070535031	-86964.2986641276	-281436.262310589	7279.22660352215	59390.0408154737	65673.4195380571	-895790.205082582	5744.69268255108	324025.918869087	169971.131174531	39944.725363222	181617.642299671	107181.665361705	420566.449014863	257994.761944525	58699.8494061746	1115480.81396006	-10242.1642837	3249799.09560087	105982.629194505	-27515.3912690118	105457.308284359	66118.9883702083	233212.102417365	106650.754769288	125831.545114445	-20472.456794521	14600.0456322787	46930.9892257929	113665.546414249	216737.755456314	-7051.3304064776	169385.364268264	65029.3489067146	-33646.9574364487	264579.026267814	231379.444172451	-94187.6396399386	24682.2123999635	62263.7217681934	-83432.4456321873	37725.3443812273	114771.391402258	85129.0826739833	-35017.5692610913	-7438.05156480492	-96328.5592751911	864803.350773814	-44397.3065997107	25047.2558941627	90774.5925621949	295496.655540664	17485.5778223763	207571.999571484	281269.426528472	107337.835352321	101156.961286129	96734.6090813975	78386.5001190419	266688.602962291	-76237.7113316024	17211.2772999797	180671.060690454	5330.53369704948	91099.1055216925	1254641.12994397	-10257.9286381329	4860.2522894601	160964.187024698	63316.6230258208	272982.127262393	-18459.1486646236	-47201.3690299351	-39972.4578354361	230042.20334776	148924.464911423	410295.316691432	21117.3371513258	36492.3157619069	-156211.621278338	89943.6969763769	19648.3101521942	1590772.42930577	402232.545117111	76062.0903030721	100405.276146412	-14192.2615550708	331443.494474194	968677.019001597	8397.17105061725	163376.189983068	310246.409810943	75292.1351418463	194512.557562109	756197.849895729	55527.7286496779	59948.869373562	156536.425551145	209692.743493052	146520.060352276	82316.2924851969	-169030.219553054	-33140.2136906942	684103.984384772	41421.9775946346	33592.6654593993	-341929.443071137	2110583.75029928	-48202.4345932951	292344.448986102	13327.3686882469	-34257.9742711036	-1089489.53724082	-27185.9094349093	165784.104658538	-90637.5117277622	291695.678044343	53657743.4727942	63292136.1872644	605711.737949644	2179481.96789185	86500.0279509751	717274.038725004	128729.842350794	-4150706.88394391	-47628.3950011219	7355087.80337891	291538.012137055	3449.36847912796	367793.780114337	56460.2921397494	148852.26934249	815309.936034727	-113432.779990142	-99655.540866878	52029.8429355306	70867.0374342483	-8017.94364208731	3696.80163460521	23046.4970573729	-59393.0577178494	149855.325211264	-35815.7517944775	6566144.17347201	380216.610833836	566681.983991288	138572.449376984	290119.93942798	134927.916980234	38878.5065941744	85204.9712150448	214576.644102892	-86216.4727918387	974721.663608641	141418.351227085	76810.7883076337	121276.638093858	-9759.75723902718	92377.9256359065	84903.8841070208	-27520.5960673622	148348.279203151	172554.138979965	124028.742897596	-36819.4668163439	14456487.5973619	-23767.1853290682	860440.602762855	126386.54722511	449216.488430789	59577.0103518841	-48662.9426107214	56208.6210235825	353479.452613024	950074.863926774	103142.06769853	54679.5488488758	1929.49293207236	-27222.5247044098	59233.3451012574	307717.89291793	165381.83311375	-3564.27292659283	115852.422640725	115689.438953787	243029.666376354	-25428.5866377929	42040.2566083616	-10735.975398455	-115931.844267393	101924.749137272	113191.548270607	-25572.0751190186	1933.82555022436	35468.0010779091	450568.264164329	-11808.6203123736	1061.78776397702	144799.478742084	139.352515716157	1734.50268497046	120979.362012971	-51287.8689510832	130097.133884167	37899.4198718101	-23698.2487350572	766537.804961511	62154.1344447442	110960.755112924	-18517.6430268929	-15785.6718556208	423074.523094207	9731849.20755171	129743.280450516	118935.685902558	523670.306273129	187834.342841509	-21830.0962632915	1491.50671402229	565027.756400547	-62700.6057525515	-89727.1249991834	-83985.3606857598	8106.34967697052	-11498.5519749581	-37418.7133927671	144212.700191898	117333.434766023	47971.3922003154	131566.205561967	7668107.1833645	565164.702656761	971192.225827852	315598.225935754	355935.557882617	67758.7632252424	227961.031218132	-4848450.36605217	1115957.72778512	81760.9300518318	101838.911030699	60695.385462217	3027.42740839534	266312.212726204	96994.7396066552	-4159.9788740753	12446.3191938159	-4629.54510788323	2056634.81012062	118859.082077139	467907.920989899	103238.037469285	317337.822347153	-55475.6037700708	89581.8875191026	29280.6623673006	85488.0132070316	95081.2042641277	103955.848565057	98453.8494235824	67416.9931610999	2216714.14753295	62611.6119242037	531626.585400437	97492.3571449234	114275.419243527	21933.4338414998	63683.6377099055	-36903.1315304606	99610.1908643053	319040.117064986	103040.086434229	162457.562675774	110336.584482656	71484.4204664926	-34857.6892144532	42069.1753626131	-2973.02065103976	39951.1673532732	199351.114755517	44562.8618826177	42615.5761564366	1852623.06713003	-44145.402253785	102376.487038781	184522.376618261	135724.442053818	49677.4797770286	-80989.0580422197	51854.3442609228	-28812.678446079	579329.65098695	88656.4920732655	-33181.9441643492	7173359.58500488	102258.689465537	389101.002378738	-12946.2980224736	-114155.279139779	209103.187584631	-368912.879115653	284045.074934189	-1235.87805963235	48610451.3648284	-125307.191884024	64381.7604335111	36982.3175395278	33326.4337708013	78457.0967434198	9460.81042073364	-29180.2249395629	83354.6242656289	-10550.02302836	673858.271796364	-110246.511374513	67743.088323048	17841.9242783786	271156.243486938	255332.792262667	171592.599946788	30665.5410830792	167417.480796837	210338.502554081	157105.136132583	9769.30151948411	21570.6283439359	-30390.8640382462	26086.4950979859	31387.2370584595	59090.207124113	1566242.04805116	3598222.35690289	-33512.1994717748	124595.228220646	1455042.39882544	5181311.88775054	-125668.87399224	158351.261712323	1059707.58362752	91788.8900289195	-63688.896119475	-549557.890132372	313679.866364454	-45833.0812772766	201152.70038198	63504.8367550804	83328.6987860837	421318.190487311	295186.156071354	600813.89018189	143376.874426077	64903.9488294326	-2070724.02905463	80935.747254399	41144.3700409901	39835.1796409274	221317.500377141	36589.9537270259	-104440.613787339	207926.184630235	1905067.53120492	-3523588.75906812	47221.2163796616	109886.129442517	290998.340110571	129185.272177558	-55302.2926529974	12710.5800343358	41958.5542508109	152359.615889501	61917.2957479056	8298.68675339775	183957.233433832	-32354.9481692235	18079.1114615082	103574.125415193	238391.184418758	625542.9517208	443119.780590074	4262.56721936925	7414.10783606247	-139199.732184313	30526.905642836	155268.653795105	-26527.9170550316	-4729.90298412436	119695.363860948	44533.963196603	70130.8516683463	157111.963747975	-12891.5802003612	-11993.2747319822	-51504.7105908165	113937.912667381	-24450.8564377582	69035.5193315179	454851.358979461	83898.9655489246	116192.157680188	-2770.03310660055	34521.4030038236	97523.3953418575	169452.636960272	480235.318845457	29509.3689249042	621925.149703148	304755.831941337	126047.330712164	98131.2175545724	-225246.187671722	-106275.425716261	214098.254625884	51806.1700847626	58229.706971417	3125718.23622302	137252.568609845	35886.5892562202	1404187.65332036	58028.7854397058	33563.8444918386	111558.460455519	96693.9878216442	58314.0076650636	-3924.26740896002	132364.087054392	402987.204011026	-26857.2919158118	-83700.8969966453	131403.532526574	82811.9028590122	52243.5488838522	-14152.7986840198	360785.535413964	46647.8853472618	465546.220890328	371726.011092259	94028.9403733442	32592.2770502037	19616.3816820108	903.578203176585	-94301.3688124901	102851.667752469	64978.6077235858	13499.7384670591	2303559.20254332	11044198.4060699	209425.750867816	70413.6656128465	45396.546780693	70848.5858084036	50817.1861968017	-136067.627086521	189189.847908391	3181600.60726165	317348.872810723	109274.07670501	-58735.3712759312	-62588.1300876685	272448.568318629	51717.225081246	68465.3161111899	5892589.95464088	64118.1851202143	16623.3158014721	42908.3771143331	53044.3105901933	-1012179.51604151	-76223.3981483939	87373.9929629483	263129.722616941	-347482.574361131	-20117.2396763437	2873301.31965195	102894.383788158	72499.5889487087	150890.046549372	177363.793785201	-10729.3665703421	-54604.41700602	-68539.9651555856	-33213.8814005241	102221.836305076	58759.95130903	351324.082289119	147536.644005112	141253.455962338	426040.040283437	1913087.87581817	129677.242761829	497953.765362473	136055.168895274	-98749.3153139486	-156641.655208568	213831.852025543	476918.010082526	54737.2971026976	-3461.66924698165	38750.3325327895	-161013.875860216	180603.276260488	219174.622860522	104966.260236241	316563.54463436	132236.60129832	161022.69026302	44441.1148194102	106174.802594442	-7123.17790077681	-32742.4305772193	109349.209080456	144906.434390016	48448.5588100132	-34594.859737626	166652.724303413	276137.539536201	78639.2716933305	-5708.53452698686	-57743.4113392534	120047.623822338	-11426.6714651722	105594.878099759	185489.886235097	-21962.3860340449	-5789.0883031204	1306122.75499003	70314.9266970714	-57707.4197609513	-41665.2207911183	8459.78837913857	101306.557710074	50769.7231834392	-55322.0921178218	112701.494099491	51211.7257859725	2765.05166413153	-19577.0821171381	73364.1561507727	62329.2500814455	77544.6527842967	41651.4587053886	4728.58559171537	193770.442000772	112856.897358936	33784.8591888992	-18927.3225026709	77030.1441001628	351827.392522969	71792.5859128744	307935.690870655	150262.696251613	-852.558707376642	153284.592340944	-33827.1413351467	-36563.9407973194	88424.1039684619	61342.7392089353	-45104.5096041429	49927.9418192692	74964.8962018641	111995.044692567	134864.043949058	966889.491300748	-45975.0648469172	157406.276185302	-95112.2138899131	4654718.99933716	1427351.98185208	60745.3747042615	72353.7095849843	117054.676496215	48981.0664676926	-19589.8475357998	41474.5544121683	648960.198701306	52292.6456527862	525102.456099868	143845.026162616	-31625.0882039966	640682.490260915	15572498.5354241	139744.669971218	128403.342565861	302919.246571337	190622.542888904	9283.62271621737	22083.9893554417	60457.6323691966	23497.047774971	21193.1953477333	-6268.81039918034	28739.872290827	196410.018581003	23579.0984347662	736422.551838976	49337.3791534564	296083.326958837	-23624.5755951312	-75274.7123515371	-129944.121960464	-95905.6357498099	-6953.23381367073	116189.747097552	49513.3142508003	-87697.2291537193	-26472.7226297598	51889.7523431648	29821.6925555667	338109.739408042	-38246.6476158451	-33421.8766038811	98647.2369287199	90762.186124769	336203.146849706	140002.149605717	451103.20203658	-61086.7926686506	-121998.370407074	-71314.7132644155	197196.221366713	327980.508104737	1331260.24978475	70821.0577868759	-140666.422177452	-227253.071401152	131108.653724432	29713.7232506923	157618.351329495	59968.0040086054	56277.122855142	-5529.68819777743	90500.1629900761	42294.3709656427	33044.9064738278	-9133.02610413037	464861.252836261	101584.203197429	-26782.7240247592	9341.0094239027	48639.3939869127	22107.3952575832	-14916.2886013764	2884.06519011102	143981.232967035	-95368.656579799	279656.608583303	5815.72785626818	-93810.202224916	25607.7915621048	201117.62364017	39071.3137806172	17827.5107730517	104469.896139259	-116870.880423641	84350.6537209276	40038.4846758091	-44960.5329649397	61854.523957105	-45532.825337538	59507.3989563689	176560.824442109	170602.44776641	109507.997378289	-38626.1551106168	12248.9327407168	9986.66684608745	-122781.59041676	29914.6010569509	-63603.1439192551	895800.964312859	-39835.8563234162	158238.511240946	239601.697594488	24366.1371540419	330483.794482195	70927.8797998878	-85781.1837259845	24043.4119119681	-399496.436988158	-9850.24301017436	137118.068811484	-181891.038119629	137766.36758675	223800.858033751	2252.99797903771	56062.6876674343	54462.3369261606	143256.142986461	304029.691025008	22015.0020504769	188628.342987519	292188.743666105	1299.75530334434	110651.896100396	125854.049764143	348738.466111347	124567.884262685	86531.8785961371	46586.191205128	34782.3375271613	-45000.4229265305	-208672.249375852	-9282.60687544956	82462.0879148039	35460.0722242483	39633.9881365346	335230.914226759	-62719.0198460805	53751.5383322054	-142272.344124571	12470989.871658	-37697.4779138156	-134847.931284135	-46160.3821427002	-11461.34198179	491425.523146609	67029.9330959112	21466.9020941199	33329.454152913	40806.3003759972	-40095.8433596736	-168058.341520338	-49626.7193343312	-27869.9360240647	163675.148955429	-44965.5911423374	96988.4239228438	197707.311567083	261871.603775738	-205949.937851122	25515.6943100519	-567053.585430369	125469.867181929	9169.58296450746	-99040.3126807102	83056.5858198885	-63184.6353962368	-4855.57133372301	-54301.4359004291	-36725.5313370568	21022.4505358136	2011655.08371096	241582.975108074	88275.7845954775	168544.656549566	15554047.7818654	165323.683925623	-10485.0837479777	201380.878754371	102347.00316028	-22972.4693808822	399714.121406084	98393.7267016801	29807.7519471958	1945553.35870649	118067.215243493	132157.011632646	-15029.1895698685	3670735.57660383	-74462.8931993511	3058997.88926922	202060.261732114	256031.365347785	-10251.1396708451	64676.7561348113	-89975.9759845216	253583.608289941	110269.118317849	-86089.403602389	96608.2057657804	-39951.8169911169	137596.855111924	54961.6116736214	8820.46808222137	116686.964914982	106562.984271184	120241.769917045	3394.22509516464	-119000.371156397	-88465.2799805455	101295.843116853	87051.8006448122	18341.6140962328	248289.027622805	7484.1678349616	99952.0847120652	44632.8590615314	11401.9893647781	37578.555395651	-50195.2153590425	-685780.118704191	183913.671040034	119367.665235812	-24973.5003896529	54299.8173506469	-34869.3474454533	-10636.4505885202	110596.270612271	184143.338590307	406979.632387608	-36974.8100943748	35142.0103045072	101745.600761412	-45942.2905796994	-66190.2778352301	109115.006811798	427082.203160332	442066.736576277	205443.299011455	56783.9107496301	-237526.937939592	-59054.8138407183	96781.4630735787	-37334.5926050862	18859.176175114	523475.149225322	-327123.701546822	-78177.812683115	83782.0499389806	-88222.2428828086	6056.58355869087	-134839.662556745	25162.5409323295	-54786.8698025402	-411441.077114345	14711.2848125755	30784.7133799937	-83871.3660443207	-68531.6071629402	-32026.34606442	-57135.2389872443	-69311.4056265036	50266.1515562341	116867.072300018	-23209.016460656	61918.3368768553	-2529.48855728461	10396.026680646	216078.922503212	8923.44269874692	-247241.081059408	59636.1164598164	96637.9110277962	-56698.0168734905	323381.99020004	358292.982940433	171533.585810188	73130.3767005085	-127464.616846566	29832.0201485988	62600.9731566182	47522.3583749859	38784.0675280083	-147982.956131719	-25223.7279077696	-87787.7928001249	-200970.672915708	92132.0883798017	155298.476233517	43283.7220763676	27187.4620998629	-120321.080151202	17867.279324724	-7768.29815702274	-24946.1382407381	8015.89004210857	85933.8331707738	-490786.552919752	-55863.931827215	319290.312097605	23519.3923168745	-3625.23297318317	-4852.7818745032	-4545.74820915328	172730.539119892	22718.5710871253	-44822.1794255515	137081.220795666	-603.021713356815	185558.86007917	61803.8653271572	-63975.1160495015	-32151.8627991991	-117277.825423605	-89540.7494987527	-39251.1248578338	1771340.14235322	1008812.78296695	-113163.457417821	2749386.93500216	175076.151736219	-44856.9201561328	871360.430851072	3131811.57784415	26420.2352800717	1409890.82320321	34935.0968266298	101444.410380565	-87086.0470060194	116232.441053346	92560.3033662272	9353.55770425439	63610.7402467879	37136.7522769592	244416.258081146	560872.844909399	511047.423128682	283077.846302129	26303.0825161574	-13684.9205741255	160967.192658552	69393.0480423266	-3681.05015521773	72745.7313965183	30037.8658062019	126302.727285489	130525.327025292	42056.9229994523	121896.102431433	214185.3513264	53785.4495749472	-135734.254143775	-171372.222753646	56041.9383503713	-144221.849428857	33702.8455230225	46461.0449630329	230531.487803814	46474.6334445558	-12762.0008682948	60674.7583387202	74769.3132796545	105796.629044776	-1090.06673439514	1156.44310246685	84538.205487416	107126.419168769	-22129.3031621015	-67270.5581635099	107492.333433639	-64877.7775035232	226789.929412683	22792.7456169175	-7799.04741188451	51905.392609743	3995.51257782093	272693.562095864	50255.416907892	-70532.3778306936	-35510.354913128	14024.3990018836	78955.098945899	110862.65166147	-1750923.94464926	-6056.27381747693	-276554.187530649	55318.6669861337	-64850.6764586121	-113407.240577757	-34205.4481976818	49236.5469565243	74171.3691587254	-228137.988609261	63940.3657854182	4043.74138674247	100334.741454175	47882.6229015791	-49832.551680898	43661.7140737892	-71741.3388469514	289069.54278098	260605.111173134	3676.195897144	-4555.18672785944	-76808.2455674055	11508.7671061258	-390955.54920875	-14547.1266384797	837687.396519264	670116.647654859	111310.604118351	62027.9206305527	-5670.68509144558	83756.2811708899	1081.70709306632	442587.004781702	-24492.3774433592	-19421.2873461611	-403293.744926183	144656.964844886	-1527093.78405597	9024.97265378383	76536.9192245685	-101085.166045383	-173278.004159373	-23512.5836442316	219992.255608285	223086.342731739	29352.4141787666	-130811.246526788	-349067.344312749	137792.932488112	2123.96298058853	129031.606952206	113213.700751039	57671.1716562955	-60288.5327859849	29520.9001390765	-92282.2518665793	89837.6831840478	25446.3291685712	55177.3371791202	243697.249246258	-140780.393864871	-35250.9562307306	76590.3878531872	82394.0711910059	270454.007687893	113181.069504827	-217698.711635157	70197.4200326357	-14943.1755776113	127292.386682411	23398.4232957483	129284.964648605	-57905.5277346923	8844.0901682603	-38716.8785185614	81095.7272627252	28192.4641878619	-466369.72341332	54283.8537668452	-80160.0228673196	-209001.630391795	65778.0899806193	382601.106238572	-25810.5457687399	99202.8998908961	133419.572926437	39033.279299095	69651.9752192989	22384.0744231939	-67748.3690772808	49460.5360447559	165195.716001089	93322.012045697	-28611.2927135993	45389.1787449914	-112346.738341728	-62361.2853317878	63928.4244011354	-39755.607052207	-163592.681107093	-41835.8049527101	270664.197640618	29107.2532547924	4044909.72318943	-71443.8464549479	11698.5380913401	177039.374629405	-197406.823583381	-77948.4442346487	-916795.041204672	160988.588331146	51368.4643659473	-45993.3159706437	-104607.024846019	-160528.726798048	-120130.758724321	30309.7114269876	602042.369462557	181587.945791786	-35911.5872037633	67820.6860467369	-10098539.77609	-211187.671205729	461918.568560532	28256.5255783688	22336.7369683554	83522.5439813112	23046.9264210632	36424.0594991929	12999.1333465231	107401.864132804	257324.868548586	143541.69017483	-48125.5230781308	128094.340163476	243972.28313981	-225575.228146727	-124938.856923518	-118796.305748023	-127254.959573709	3995.02656398899	-4833.09217780398	-32830.7162255039	24982.9970164715	-94888.2007609483	-52503.4549423684	54361.9197302495	-8783095.56588397	-36532.0122159004	285998.394429094	72353.2383075891	3114.24473203676	18288.3813628717	-133070.839459465	-170663.730711202	-65242.319498171	127514.422676904	66197.3610687386	-58041.4819473017	9621.60225190291	10737.7501538188	777896.886078644	26428.7345943525	770872.932930178	16273.8086984802	15962.8432441077	-150630.333837886	-93458.0585604828	31747.79762707	-33450.7039634712	-82598.2539723255	-59614.7105472514	-155118.902848304	622049.838959009	906635.915409453	261219.937943816	44484814.0269717	-678870.142835215	-35069117.4624122	-94930.0409624469	116426.496990974	25784.788061137	39620.7756200507	243719.108979408	255031.885004824	217132.540108042	140132.667854332	-184197.948908357	-29738.6601225373	270610.094099142	8373.62821125096	154280.905213616	489040.570434533	54872.2708878528	111338.604901307	1610141.21817117	-37373.6876838947	-56851.0864776116	-428553.05516079	47175.0105679775	-41117.9068310578	-696829.603770428	216102.90955073	-10819.6488446836	-121534.180306772	-122795.418942567	-162701.567287319	20997.3610979899	-83944.9369930333	20023.9361815445	12398.8909916807	-340699.082218943	7750.56623709825	-23300.6201958167	-762993.930623339	-97543.655557476	-13273.3291721956	99739.4612159663	146472.705850686	-229113.170321447	112342.763846058	-55044.7135124718	-41645.4035527951	72587.9586522576	-156452.642831354	-91273.0192078233	280406.762575761	-46561.1273153766	249407.727609381	29540.2700034739	1797420.09458306	-308674.240469381	236283.92573822	-324005.827298839	196013.85492224	-44527.5580578167	-89324.1924280082	106730.448762799	-101428.717198669	32688.8505065716	-130215.73561363	-78244.25429798	53853.5637123012	-74369.7888964369	74733.1543017628	-160210.581254557	-43472.5262538949	60872.7418530661	-326263.575855974	-120016.951201903	-93642.3289106685	140300.434373021	-253306.272497859	206875.680810316	64636.2103480554	83998.6751778979	62829.2242967626	196509.903136349	-835785.052310858	114887.727911724	120469.649401816	88875.4197340241	-20765.393994301	124398.962729055	96524.5169385944	-296119.169406986	112745.976081023	-650308.101308717	22735.6067341008	398019.398222701	187639.326496632	102426.605734792	-28116.1077668858	178616.609207975	27835.7819920696	41795.5694607547	-66219.7011173156	-26583.4658045485	-600247.421931045	-6364.03819543782	-118991.025982339	73399.3445519774	541811.083679173	237786.98029439	-39392.0581593425	-58159.5105477045	-264264.177054012	-48186.6960856951	131788.317513247	37353.9101710417	-13428.665510643	-89567.0772347828	-19665.3075021129	548161.954210142	347760.935066565	40490.1222893492	-121636.181478389	14507.8471642151	112744.386216397	-70861.1925683275	-75868.5799685803	-17368.4215686912	-81995.9121302965	2412.65469752976	576810.082761049	121893.011314609	2005.59484366239	-65001.4959971782	-6205876.81430041	-180998.961410802	547981.517717589	-44889.190529861	42611.0730700854	-19750.0322518814	34687.5424255115	-217113.90716231	472500.481170842	-48794.8241137016	-5636.35130262423	-80211.1649948501	-77936.7934817667	-94891.7365583067	-49389.9791739038	-44644.2631883672	-84515.7169660516	-43788.924226508	-221220.315907808	-149494.642738205	-20963.2359748016	-161445.624575222	691943.558051058	261380.744640538	16593.8660573659	124370.310606267	-35940.1395318051	-22791.7053188874	-14481.3437946643	130685.901625611	-48194.2728835283	-140.701382431071	-38960.0622355027	-304271.735338795	-29425.4551483268	-96438.1635200396	415864.814838413	-9599.92325470807	-122350.118328775	15251.6834216534	-1694.90269698899	293434.807244139	-110123.503455787	12680.7448521279	90964.8948868783	135459.786582595	-153061.877660855	1435.34965855651	97454.1968339256	123028.672176931	35602.693526145	-1683.77019277791	6069.65656365326	13853.1085220331	42572.3921980722	-61812.8805296401	-132524.507699132	52627.5350868434	1063525.43147498	-37922.0813068739	4484.86625478979	-542428.431264051	171500.247381505	-80448.0469523821	12609.8487130994	74669.4056162668	80692.7443111808	78547.8245531385	32871.1240943224	-94698.6849719408	16299.5628583628	-194285.986680348	-32749.4584249709	-100556.064309835	443169.168943285	-211149.019998968	-117134.641834372	-43655.3259847586	43059.4808883602	18674.3738349179	79513.6082276177	112067.677992502	-78866.8214388475	-64289.1397454425	-84.7733395234827	19641.9021964173	-48477.9340094206	-50988.2705529201	-4102.93936178188	38662.7798012105	33778.8252950322	-4055.43203330285	52563.331429301	-19784.3972769867	-128084.373760592	51130.8627665342	-44428.1206622651	63431.0630130079	2349371.59741462	1042854.95398394	-6185.46771891718	4970350.05874234	-802436.431377668	56502.2181840145	51460.7521516943	106457.128060144	-50426.4070496908	-17194.4441769604	-3058.8921976217	-33247.6723137889	124988.173307822	-369427.508001921	281036.234713771	241384.692776016	70639.6512408977	55993.7124807018	-14504.0643621248	12885.3247421458	69480.1550948823	-277058.642343174	-36820.5118749421	148444.133357131	45815.4626206112	22492.1491334306	1651183.10213069	-65083.2935600113	6238.9345419741	-103717.149084114	-83474.8994800275	-15078.4786296375	114580.62427977	-5358843.0760556	-115989.197767295	608906.608287924	-10613.3694182088	-90990.3219910792	-234234.470612825	-120429.135924647	50749.6183192855	212186.3689835	-46673.5291895854	-103204.33429179	79985.6585099554	-520928.116352084	-151459.510677522	91853.285148397	-17388.7132721537	166319.681978652	-4917.00659613986	-261515.281347535	-58739.0558099361	-108642.54604015	18418.8180159903	-158817.901708895	-83636.3449969139	14568.6116574477	187307.818921902	-103550.553663942	8687.79152270077	84686.2487400494	4149088.90806473	-49558.5473066907	13515789.935743	130851.804010862	200104.476067177	-2853919.09331045	-22363.6920763541	-165466.487948385	5608.25082132877	25598.9596070893	-42444.0768953731	57706.0920843241	6139.04154461124	-621919.434104662	-25321.3793104985	48188.3080456057	-130488.359238015	149.791102399982	-182678.045008915	-19745.9554344945	-53400.8215491653	-70680.569244322	-19312.3244497204	-47428.1584245589	139237.654294715	2997.89568824814	-76637.1892164832	28983.7188020622	13299.3087616503	-14832.7592825779	263784.992038255	39982.0081473689	56238.7358704503	-37797.0260087031	-38004.9800744348	63867.4764085102	25794.5223989217	10714.989660734	69551.9441034731	-11811.9197967182	-236164.368532105	-85569.4699690947	-27399.6359988061	-65798.5493907219	67127.2966491341	36119.441560266	119210.85620172	81937.5845912139	56508.2600928104	-18404.9375895048	60130.7393113597	282261.242189611	-39671.2410854463	-159712.299845934	-30571.1196477286	-79405.2004367353	-41407.5240856705	-370997.032642627	-127435.387971245	98787.3492642563	-78.4858322769105	-33545.9957053731	-58531.4046374423	243846.078193135	-69978.9806002259	-175730.206246882	-75874.5914630302	87062.2515806419	-15354.7027914181	-118913.95607122	-43189.558576499	-28602.2770190172	-88138.1572681847	-100871.893559462	-328987.450305498	-775.179680678619	-195534.126132834	-23462.3757378674	-53192.0302853445	-142779.731977578	-153741.689307233	-62907.6528167949	-63395.6599276422	25425.3080992711	148956.533445732	-13017.9450459927	202760.098621715	-2737088.13942083	-85577.7852132337	-44308.8345386083	2346713.58930155	4903.98814295819	-94596.3646819422	68914.617530283	-211071.638944498	-3475.52579591324	-109121.521482706	287596.112123944	66249.1939291701	276019.981263946	-234180.456180791	-153627.974205854	28464.6068011706	130497.135105742	114449.383731169	130785.42810254	-2157134.20528118	101173.194082576	666912.698385436	39880.6760436867	-77274.7376027415	-147511.194858673	10336.5619093893	-68320.2977998931	-273636.689635438	37237.8071880782	66428.245860962	-2255985.17870339	-16764.6835591253	74509.2789333391	-11842.8628254807	-234718.538925628	-333108.208681174	-20289.1723663224	-2415.61170468479	-89383.569819858	61025.4393713605	39158.8333675549	73537.0683294561	-9114.69712294222	151306.885104628	-161513.499074448	74313.2135461563	-51644.4521155562	770.629961253217	-41824.9328773778	59057.6971605337	-137988.581161544	-91377.3578219142	140616.982624061	238624.591330918	9702.40705152062	22473.2788540299	-94015.0128757599	46087.9301110286	-10746.8945945016	-109578.846023916	-20262.0734213211	76226.2843017206	87156.0688205887	29976.9364086496	78795.9273985641	48528.4818376063	-118020.769825142	205248.853807451	180899.171723787	-93558.0806962028	-125621.048842102	-44906.8378025302	-45530.7674470928	-12310.5521996389	22039.8849087729	-44151.3439915804	70231.2849111595	-11954.2996690463	-41798.0540787186	156706.915496877	-226245.385609943	119224.615326043	-98636.2856644647	-13815.4580547639	5224.41653456484	85114.1552622322	140753.742228794	63844.302489948	-79451.7868742478	-85789.7760323891	38881.2287699305	-55806.5083829382	43992.4274128518	-20017.1871840135	-56086.1789793995	-84841.335937365	63368.5632310136	57052.1189656455	46724.5557229999	38034.081173913	-563526.266555653	241425.906915858	-55948.6708744897	-677497.106288116	44003.8914161271	-63796.0330430431	-1296.9647907594	122300.648775641	-35032.3512737316	85378.5290677475	-59923.675395543	35900.9703872099	101275.935949434	-51453.7010440505	97797.7651038521	116553.898615728	-106457.697809662	-42540.4667530118	-33320.7657525964	4799.99838289584	251016.059456266	-86712.4517189115	283589.420335469	-92597.2460017238	-83781.4929069113	69600.9432124311	20603.7316937149	-3549.11543869288	-7408.16154638318	-66507.1634996949	-193189.738252304	229863.533873803	14514.4471731204	-48451.7273479306	-55092.7227942934	-15236.6968971555	80908.2620516288	232893.164048626	-166957.39409265	-109762.534183455	33746.8947558023	-24489.5955523668	59536.3448246552	-25553.2587989097	-140759.230516392	101884.828792363	-78678.2488046187	217916.430884244	-19317.2715873426	-42312.9827727888	40642.5290059311	-162331.133690664	42625.1012611649	315693.998607913	59786.7018757828	43077.8463802431	-93027.4591302714	-86802.5464709512	18257.1996180731	83097.8147810829	-146423.531682344	-24884.0497212379	-277516.897920493	-73815.1122974593	156003.256833825	-39025.9355498251	25491.6027130293	83761.3160620427	-52888.610120507	90897.1226670103	111603.55214212	348881.507857109	-144823.745745651	-2751.11814468146	-8985.58034982566	-75741.7295068561	172936.882747454	-232415.455272608	-220345.22446576	-10508.1282855821	195125.892859545	-68588.9179442005	-115220.161849335	30688.6933626361	-37200.0791932218	-248595.374686846	-45826.5740589839	141007.764985773	-30957.2929085734	110604.705481395	-30137.0844540916	3278.03764369408	70889.8422349587	144177.131667601	-39327.1250988277	-1418333.65694037	11914.1335258471	82843.2939699249	-15130.0047905534	225473.666095737	-57464.5170342197	35982.5670358161	307523.570698349	-99974.8503939175	-84962.7628275657	-101554.21018586	7572.21151042384	40698.7778595261	-26075.8252089755	-47659.3547257316	64302.2005608881	55220.9061253736	-129593.478241669	106722.25717669	75362.921261489	43556.8150312694	36797.3219975658	-61210.7536270027	-36230.7639383337	48650.4961926081	35950.840146758	-785.280709839759	-13381.6704214809	771.279915133686	132064.259609405	-57442.0040739063	66102.456428147	29286.1402432954	-71259.3228342563	136403.378728523	36659.992963478	-55437.8619597349	-172649.088360499	33203.8768386888	12088.4368778052	63904.0468047359	-80738.7144634044	-30369.9217166304	-85547.6654410534	181095.18745759	28602.1150850852	-90625.0007686059	149006.134215056	-11817.5380176648	46134.4337694483	-76954.9960961493	-145655.42143219	-1954665.41635868	82596.2440144744	130552.910760691	-41992.503168064	95507.3706437719	-97657.733621384	-1500162.99439912	-89710.6299444671	52999.0294221655	138682.742817822	174460.083491973	44199.7526460832	-191912.820210101	-15808.7781919911	32988.9688484119	114751.245919038	64681.7315751334	-30098.4787492372	21971.5564554887	42301.0324894084	-26691.8148784017	181680.284845602	119033.07265068	-42483.2124573389	17683.089440255	39950.434128364	-4541.19780711604	87304.1532522107	-55740.2568833477	-29710.9292196237	98092.0086147307	84913.2259426209	-35405.5255564642	-8121.29761039011	52752.9182412047	-84040.0189287686	-119972.561189778	106560.894505363	-23836.3496437909	-20969.7389453017	157165.328774332	133235.802150312	40866.5345369311	-34353.3762678243	85166.6307674987	44931.9668547022	-73538.7452450649	-27892.7998195203	65804.0643449338	-135975.994081564	170698.753440905	160727.1053522	32852.004479272	12714.251320663	237029.752603394	155140.515749778	-384032.477581886	-3839.61332708596	71816.4433873151	21281.1773313991	144734.395979438	35910.1152839751	51801.7092154245	-58288.2173713963	-39235.8830739336	144530.469398434	-89893.1938218701	24333.8862889291	2124989.49704119	-49782.9005648838	-26787.388020225	199981.440388541	-15130.716894701	-76561.6472987572	46067.6895181358	126171.884418216	111692.983568447	-53346.1322896538	4907.80051338307	-159430.79343974	63766.3104258749	-44442.5154070928	-40561.553049156	-58174.098689987	56724.2724232279	-24818.4374332066	27034.9077497897	-81314.6063244341	-71657.2612247802	-147934.396673275	-79804.1831694469	-24062.9551705022	-27063.1519935123	-19588.4285136079	21435.7871725061	18467.0004617057	148967.592711121	700154.098635484	145467.713412265	85402.6903221485	102866.763145433	-86900.7954903665	61090.1856276491	-16088.4039123006	-60704.3735820156	126090.831912703	140325.677153592	50887.6481920798	157686.586373367	100140.163992558	-47377.5183469132	-144349.159066004	18157.4128069635	-93987.3004845591	10195.3316210314	3030.44099709434	47406.5981593309	11969.6118698361	-26515.1494745107	-44280.0990281771	390.282209861049	57522.2600867191	-19323.7115877359	-11094.0310262175	-139862.364102568	87459.7251692378	-21050.4961760655	-61735.2606394805	45966.1555613361	-43451.7248855127	-25508.4467289738	30425.1773012612	-17235.9718714956	-15960.50702548	14274.8543484999	28008.4747670536	157539.464184413	1371114.31679715	19121.1538117847	95288.0342488064	422649.00753152	194198.266866588	-11800.4558514014	36199.5823410494	176589.384247224	64544.3633539221	23974.3945937063	39923.5571898687	318996.564259911	132045.303999342	106612.26899669	-47572.9637519756	26735.4885044852	-156060.276119931	64321.4267930406	-54925.2287566952	53662.0972780495	94270.5479589743	101746.842784511	139531.708670804	14044.9337451112	-11212.7050875716	-13465.0177689074	81486.6306832308	-156675.519812887	63581.7951084109	62657.9547758227	52040.2390607478	127115.775413729	72887.9292441659	-56382.5978342005	17325.0928243028	-58959.5762572575	26662.7946180845	-63188.0143234687	17803.9565340455	8954.82991295062	-79130.8982991882	-34941.0389734806	-6359.08941085971	-123566.54923931	-31985.2918640297	-11561.9334709271	149208.007616181	4508.52849889718	17958.1451014455	-73188.000286269	264033.666553956	20974.8359117836
R7S8	-84656.1703430885	-58142.0350331599	-88298.8508403855	85218.6016248678	1611116.89849469	368823.586569017	-51045.5068104203	192784.797464598	-245812.799017446	311777.692573274	77103.5092111209	-80430.6415674411	182859.290277987	-177868.053511059	-47603.8045314046	85682.3187516938	482940.981816542	-80233.7574931342	-120407.851551981	-38067.7905193219	137596.096082933	102341.498649938	32569.2215843537	789503.833950246	131570.973673226	121659.954122331	1884926.34170623	-38413.9308468472	-811145.046750509	248366.627895231	-315298.087641338	300578.731671904	-101295.385948682	20659.6306452001	-19340.6624314877	377882.796973341	165686.488373707	-26728.7814289133	689975.108831182	208881.917806345	88481.1658111535	-236607.381079542	321260.998757425	177776.462222297	89501.5303763346	102909.684996002	-2400650.16837262	-104747.888540819	18129031.130264	303096.934829242	-4628.45071953894	23142.8390922202	-337505.626427649	-269008.260317406	219952.15331596	107541.885519975	1741.98829725363	185438.12509747	47048.9635894594	11102253.4385643	143243.719023163	-294934.160983396	-38532.5574269693	116932.474941515	-18756.7980173541	135960.426183873	-66733.4725390499	106160.835079764	150833.641055855	20699.0165410016	1346934.65752661	521493.589800415	-29102.5299281429	49271.5048161753	22205.0825813057	80072.4185005559	33628.5112226637	114969.468393748	115246.459278858	197246.313648297	256014.871449482	41290.5340149898	-563477.776093431	-21750.696048203	28813.174567867	353996.714180991	378280.582299896	69850.0478336647	134577.565272212	88727.4629416339	-33332.526956501	149660.94173826	3306544.27126858	274656.779903486	116264.736113173	46636.6563524821	294729.167027837	33487.6216365863	186264.658220185	27279.3573853891	-9695.32611630122	616798.773139156	-138410.745164722	-29596.264069987	-185680.266325795	-91294.4401847179	-35175.608691508	48373.0678246142	351681.177539387	242072.50582655	1091439.17546605	-20932.2783392364	13296.4873468259	189634.331090958	-107753.394069314	-9362.84407856868	-32610.1385055945	3388245.06037595	-93448.7163303862	-42588.7386481282	51482.3170082792	-8379.19902547296	14043.8359903576	-45318.4386897446	253545.949418892	105905.977094324	213042.494904852	1285639.76077874	-56994.6976062515	180245.616125005	61068.7567464564	-241995.027554741	55566.2410056453	-6860.79978376232	-42364.406407795	231335.789446405	-41461.0465081116	-57976.692380265	125330.285573192	135546.871536985	144585.762082648	-22082.1568489171	92969.7504095939	114203.882823375	147619.040719486	-11321.8419480318	-90150.5224519196	23818.9144932213	364780.366082922	126809.069874588	25037.2027365936	655650.814948938	77541.0946824805	55128.5851984489	61359.5586586873	155899.215572085	194670.29507632	108987.429739209	-29788.3329024173	-268764.270834903	177161.537694583	-12380.2490227659	1541877.9672892	20893.4935549632	-89216.7476572206	255968.74424409	150291.103107461	-200777.914036706	160355.674833081	225654.574680083	156838.56569848	508626.957441494	2183237.83139114	2659.32223281677	-53186.097734141	12494.8102640787	-106429.684791731	-129527.264382975	-6732.06186826627	98535.3076593553	54254.736741871	164718.852106082	-2061.90090161987	-146985.535071957	-62351.5904812667	-31306.7243897277	-49782.6935541986	100935.441777477	-101091.580546889	-60595.4482896993	-81261.7614662314	229805.361083161	-41423.6276514026	72258.6972534558	181875.82635728	-120649.479618156	297874.503358017	31378.0913320458	-536111.272793315	426583.650367522	-14207.8195032859	-41586.217911352	52858.0483386492	144065.399601639	121069.76982812	-60785.4668175871	103513.69306847	76495.2507388457	73158.2502519357	146938.502452044	118784.816857193	64085.6906196028	8130420.52359504	5345.69559823245	-76494.8388520322	684086.155020194	-176294.18770451	-59858.8837495795	13501.8073709985	348428.014007618	2731162.70072891	-44206.7267196712	4481160.28507628	20630.4475505422	-85642.4432261363	-4910.7730060659	72293.5748337708	80502.2073835307	-161902.555581898	-151338.038176267	62052.2930379363	-25603.2179505752	-153036.783375269	274427.047779313	-177449.648890369	-264822.025930212	118289.269827757	135779.478412933	10964.665138863	216857.346154936	292133.788911221	-117172.72142071	25735.1008230854	361545.669321129	78898.8798826383	-20668.2476523116	111040.108181865	283574.367956409	6901.1087900542	-103578.728969068	22787.9502317006	178191.508216137	39454.8121434996	-27775.5532008693	159603.52723057	-182203.288985833	-739348.786223181	101915.166206328	132678.676426969	-109993.871126435	-59541.5509269717	2447392.16228845	-28913.8447604868	1284526.20611018	2107484.26162724	-12753.8064025374	28957.1579784233	-84820.3342138369	-39752.4452557732	411042.068614132	-95826.3770365832	-72637.9367369035	163293.631359284	-56807.1257660007	-66112.6700367949	-67637.6957580935	-41204.6841807939	340701.195709898	-142632.506961692	-152778.713671062	37250.2722880894	173607.107351599	32174.3692996301	100772.717775231	-125602.85773771	-150933.934924603	82287.2503561659	-112986.899779988	36651.734416797	-29185.2011768353	878.377812790906	29388.8163378162	-23880.9734876013	49159.7591155398	-70608.3021774354	88419.8644186519	-32045.1053561024	397494.73566401	-201574.444365166	184674.909118792	81425.8990160181	605587.315649477	-162757.432383521	217415.54451951	51837.8451111528	18358.0916137317	233511.704692836	-125621.191259612	18516.9896875302	130699.501360033	1689655.73621015	-128032.302560023	1145976.64430651	-252206.390167717	236.305761702846	-422665.529303546	-6575.06100483169	124677.383571228	-2934.3749712323	65446.1472555857	503881.704143554	85176.1479910968	263094.253461935	472264.392208804	76364.7908034536	-104281.852984771	13521.6543238951	1926991.95488435	201352.640907964	34001.2049003096	-150820.417378005	-22251.5255964528	264674.075627032	74588.8515363599	-20298.7334745506	-63477.2919415437	87186.1855739849	65879.0580425079	105430.738053401	77649.4603627622	-87315.7710060173	154115.157770295	-23386.0637822263	136147.035441101	98298.5758799092	-57764.0016731353	3581.4872154998	56828.5081741609	-43758.4250081448	2255.79610202756	79398.0302432442	-17409.8140530351	-10072.8482137154	114056.72373235	81762.1386226481	-87074.7826045573	147942.885363878	2380.8872470975	14907.9161740598	249292.289462729	2738969.00839984	60475.513464713	-179827.369302248	1282448.1564957	62417.2649585748	-46472.553006474	135287.757632631	37465.3701597538	37739.3420394838	-137898.313219945	69567.7537474784	38382.1338188183	-15721.221340514	129713.683633609	-27404.662661004	-35416.8989632902	29775.1998212717	-113754.621915647	-148194.694920905	9221012.66331699	73463.3921415066	222149.871423534	-196156.091459791	176627.125532692	328960.667986186	-22990.0359029216	39745.6243036855	-55139.4643053132	-151414.59148538	-110036.012605727	-82120.3480690213	97070.296825617	-118857.365941213	-175124.069732734	169491.649714565	16344610.216381	20838.1241831061	-554268.682762456	37262.8109072848	186203.426804888	100868.124505912	-286169.088095257	108532.992687216	-76594.3232387459	60306.4424621556	-11289.8705482867	198604.897674132	183232.120969758	-63441.4670691794	31161.8088016541	4206347.19775382	-49832.4566828902	-234359.358671723	-114220.00138113	3080104.48875511	29806.9326850835	-104007.612805527	-101268.434473004	243179.92268504	116233.366740265	119628.936158221	45256.8436462386	-7524974.81295173	3393905.80531198	633310.898890624	1972.02365545976	18630.7092611821	1454.93036015263	28568.0085892935	-115633.685064859	27071.6268894073	140197.846367075	-10350.3620791915	9925.31412472889	-336625.409151868	-203030.757620738	-18689.9706822103	300333.468330494	160743.95958925	202006.077302068	-430.054771198178	425336.027988227	99106.016612547	97386.7268877194	-65893.1408152252	-35368.3552969907	-16077.1392645044	1746004.41947442	-36170.1594185259	-173629.374479042	-68376.2995123934	-253776.224437401	192768.54401013	-303547.487929783	-37873.4899568574	141302.748761725	-151250.681295413	235926.397723716	241111.144976648	-156167.167508884	63513.0972324446	-93894.9551500108	-26070.1781406712	-364078.640590985	153759.93192569	-66878.6579894964	16990.6514164603	-119620.60764668	-28881.6844010776	-114749.848259287	-98225.5551121474	40179.2645513725	1205.49863137704	202212.813778115	245827.07525037	-169441.735751271	125030.855585383	91026.1124992315	-202590.371364257	-63801.9377637707	12047.7218316486	-1866188.42595202	-73980.2959517011	-13177.0837371634	-63948.1470195809	-149044.454219147	124361.248713286	-210869.794492499	-23608.4831165111	42858.4062594802	111823.275077831	260925.226609487	-1012037.63898686	90859.0323392945	37537.1918934068	172115.385682541	-590.112266037897	205332.435725024	103837.070133596	-45957.7663379379	-147046.228868907	136347.038668167	-54830.164305972	20343.7455380711	-1009019.90588607	-4438.53423079967	-116406.181817563	207660.929151401	2475.1911205879	-162626.686286616	26414.4368510178	155355.874307274	155005.833598889	-191014.603334266	77581.7179235138	160061.862279105	38744.16425709	16312.8247247552	-139802.205796951	115635.986650378	-20605.7922932604	46846.9642346258	-398675.955818925	1360797.06334407	-22496.3547285331	28282.0277965277	976662.475238922	67458.9276610021	108333.436737419	-252462.709825216	-375057.618123907	-1329618.9377646	127781.229265054	-25715.313434651	33635.8399588985	-57639.1893580342	-102058.123156099	190711.236555962	441755.395468096	-55422.0020803902	-142789.24125614	12996.9382776704	130497.264179076	13214.2910213619	12639.4625247638	123322.796143394	95610.0142037248	-40178.604842657	73901.463830752	62428.2320329072	-183045.412190276	565640.870694501	-151441.623351871	327765.770237124	-160018.054621761	304724.621194863	1588005.68380215	34657.6362094334	2327879.68660335	-37954.0993986766	-692749.17916307	-43092.2565549131	-181396.777646279	7617027.08811153	-109219.083142601	17134.2486953447	-2253.62450638913	248430.590261264	-151565.001546706	-19189.1391265923	-585816.834937661	93468.4795541115	34023.5545729877	-60184.8932125239	91767.3957938582	-66700.2202248938	64573.0733444653	-37288.6778035217	-45143.1056751922	1840.86390614301	31311.4520292426	166604.781019079	180114.331131427	-13278.4025199446	169295.00333859	122167.660871242	101606.511934971	151220.845718499	10992.8479999001	4670.58153598288	-85746.70102656	61756.7357874266	128611.967285726	107574.642745056	31898.7453811672	-90416.6518616294	-4884.02680425165	174764.581801801	-196197.405960355	78065.4079988105	4739.55027383196	150085.292021178	46698.6940356996	50925.7478001335	156432.34070395	35586.9093059822	23328.6406185453	900980.35833971	-119225.252209178	304573.953312881	-249787.296705899	165562.747939202	24073.4667681839	-136139.200530235	-69232.3724352887	-236135.625331189	6741.87473091891	112336.360236008	329637.866401146	383455.469388269	-114113.082342409	-16016.6072736776	-134804.647424342	55601.0197324329	119259.848171686	-387858.467133383	13358180.0533169	-50594.4387421902	69231.9067002111	-84691.8996718369	320841.26888815	-1003294.06397018	-63543.3213887012	1149254.74753428	-5553.24818763891	-14669.2720660212	-225947.303509761	7737.41464020495	-156644.275955275	2950.03430901032	-41819.265160718	-32181.5585438683	-13090.2859962852	66816.5801958108	62295.494287346	74471.212968311	-133665.715715542	63382.1455317658	-367575.616775671	-55504.4001426215	71731.8410063371	-117536.434609351	-64458.572119386	-136650.527305174	115024.090222362	372358.350465504	-78424.4975716706	132879.629120867	-81289.6747251155	-13391.9939173908	457744.294112414	-355748.750220404	-73110.426459918	361237.28226794	62882.7884588282	196549.513431605	-134963.228705012	106249.774604358	33335.9028217289	28037.0748291059	-54316.9730672766	196756.592785489	200841.637977781	128393.12178259	244246.564603508	379057.179819868	1836339.17705791	53943.1049784221	-195073.327572245	115620.849093927	-1442335.6275887	1162074.61329082	-26139.851528529	79494.299541884	97723.4178903461	-115420.420217696	-6110.90815960267	224679.727811043	-45658.2395719514	-180494.582942786	305453.295778436	1038793.97811437	566123.806439284	154478.859524001	12918.8061707519	-499082.49828	1136109.79421237	1910359.7218199	156568.675894499	-18524.0323475767	272074.878611873	3016465.77503478	205645.404445062	-251676.011906774	53121.3501527392	-10537.103170878	26393.2240618049	113931.788398838	4871.4565348308	-9029.22058701695	-125475.945820637	53928.0028684356	-1677.9137887762	-50350.8668301749	872300.577583843	4173907.58529299	-21936.0107651481	112846.260570474	-34873.2713171221	-7711.61713759761	8437.45567924906	-79431.0760359424	1171700.94970438	-28486.6267382813	-91219.6331526426	51989.1430732899	298184.58177654	-692228.637041386	-76577.4179387683	130580.88333047	-116748.177053977	50701.1961169167	-30651.5671839964	192225.953269477	153129.469478559	523126.465012786	17116859.8963425	-118726.244565787	-46635.1421500972	-38375.4510200728	161490.495884261	131229.215302447	31745.4966085508	67122.0753588824	56623.1966989573	16488.658115431	-122524.257310671	154979.603596336	146157.336478591	19062.3086849132	-69422.1797825997	22130.4059045784	-67859.0629433461	-15819.9308325885	175814.414740261	61141.3612835564	1231880.280147	261261.605357331	-12093.5286292531	-471331.503074387	-46435.4311929474	-104458.443992683	6764.25474848726	-1577404.41489407	-71802.4085199538	111361.589998162	57171.8762206473	-65524.1076462059	148504.429619322	175950.164257945	1229712.32327052	146775.012976412	42840.8461911605	1223016.09215402	13906.5735553211	1203149.8329018	153398.123857321	-115574.24443947	111819.067669334	-52175.3760924052	-285138.190300205	49784.8168788492	146055.007760621	-56579.251047553	-652825.429576191	34966.1964161217	-342704.104736091	-16620.492155244	91808.6808191851	45684.0555818209	10119.1209874928	-64985.8670487436	177191.11958952	135707.409014645	-237543.903577147	-211322.170045875	3702.13714530511	-184049.78119498	-153338.541993943	120152.716217557	52413.2762232934	-43013.0226628302	-316794.210543059	-116413.461882635	1481907.85569351	-40762.607460454	-41402.5061075563	174009.35379449	188731.95636527	-30278.5977646201	105464.440186669	-189136.903606959	41960.8930932118	11760.5369241712	324074.928641061	-59652.0060194785	185594.736155998	-263761.646911707	-70421.846357231	34644.8879009172	-63741.4853402568	-26053.684789484	1915427.71651815	-10674.8380727395	-101165.707810766	252796.934419162	209971.61934232	358118.118662786	-358291.471319763	-112954.305983147	-25987.8510500087	82627.0626876452	120602.275374904	-64572.8473415166	-96671.821240159	-43114.4579042582	-124087.274289065	139414.698506718	96716.6493872485	3064374.23649828	382387.736212309	-156791.2947572	-70738.2844623596	13159.9867272563	366076.613790438	655499.079898848	64596.4847397449	-408857.619759319	-244522.337866889	41184.3031325929	95245.7912549016	67061.5117171762	-93633.7921727752	-150209.116013734	-19293.143465865	-44660.3264180448	8473.91523373648	410812.337082165	-288017.622965944	-149963.843198149	154343.510515322	-96400.2476034702	61370.0180122281	-667686.024373374	441951.926625571	684.493142110987	-139337.809916614	-95597.859688043	-4416.45888020499	-1077997.08339397	-49444.214935601	66887.3969220588	-135006.483087625	328197.439340418	-1468291.74830138	8272721.2220516	-31718.8031369138	1410540.78458596	-82750.4510938204	324320.491709796	178218.829880972	3858551.54542559	92322.5722259554	-387713.100604995	-322272.468995237	164853.509629566	2874.42132808077	84663.3895417589	95884.0617277204	476622.245417881	-240827.498640224	26454.5970860817	-2453.74207147946	96326.3625394259	-40537.9135303499	-15949.3009321324	-83633.8338656769	-66092.5519770174	382768.595332604	-46366.3923507883	2515785.58823242	177789.584939131	37324.5676978397	89724.4215478167	321504.059209844	-41355.8071967598	155707.62085603	103599.347891879	408375.758252872	-124343.543251072	372001.916511756	58683.2772392486	29276.8521951339	-46311.7760726581	-144978.699627304	68198.7039355667	171501.588008109	320070.376015992	184675.709685189	116682.450418631	-93252.8668713247	35565.8803910247	1067307.47154477	36871.2170912333	1209422.20879022	54081.880465021	1256257.9699726	-118970.056324008	-104568.565789439	157327.992256426	-17611.5497089947	106294.588239508	155284.824285309	40336.3094213638	25941.0255750505	-83733.7262775558	-19171.6510108796	351340.114435086	338116.173882745	-13762.6895072811	-32280.8551371445	-78838.2629191626	397846.22821554	14669.8525487636	36488.8033657575	-69705.1299050841	-110932.105414066	-28506.6772749736	258522.533511869	-97819.7063664381	-30257.4446888677	18257.2801495688	666744.226966659	-71353.2781139119	-29451.0140697907	306730.174680967	31916.1574096939	19931.4252176257	-180739.243079266	-103850.293594369	80724.1532388086	-63123.8585107701	4746.17570444818	342306.939009027	-49303.1521834451	20705.6974567573	-80517.118278792	-24987.2517410166	-604656.632626165	2827317.71045629	84533.1336384591	-39741.7348043639	-421400.19736043	57753.1444193623	-218677.353154771	-96485.9176393568	-38553.8549355764	-66265.7895503022	-140619.335601106	47982.2275177994	-125599.300235081	-63540.5120448993	-183370.022412421	-98701.3121060437	251433.322135593	7178.40533850902	121157.927808408	-1301802.97567521	128512.137115245	1196286.69259367	-151338.345865567	251753.938710872	56835.2299470678	-187855.466243616	2459877.15491581	-73811.3743496883	33502.201696914	98788.7414700011	11065.5077160991	12913.2172496692	115193.985621725	328574.964526813	-140.709800425006	-122023.301948318	5536.64068751101	98608.1588081324	-162459.175728133	-107636.268491216	-86648.6280135989	-45886.9216950003	32289.2315750317	22332.6098052566	8602.18976091377	26631.61607766	27755.5867240792	87296.1831127487	-94531.5258839332	-62079.6745569077	83628.0904674772	7727.40259046798	139710.393198545	-12523.6194562516	-26656.6408237044	-112000.435811581	23862.056362788	-95059.9217909942	3015.39881657814	62438.4833390696	47749.4653222308	163222.840562438	-38718.6874753044	-128936.570389141	-110701.451733166	285595.802886227	101517.247047809	155808.674113222	267095.5383403	-29255.5175218865	-12379.288139891	3214732.65067462	-289033.392977784	79037.17882989	112507.306047601	48257.9593202401	15378.1595218068	-99945.103068724	-75922.8452713361	54602.3951994659	838579.979586218	197570.058851572	42878.3675860356	8379993.41154256	-1579.36020587853	426992.769807345	-62676.7306329332	-141596.04736366	556380.76459332	-273394.172270141	489221.521172764	-46111.8309358287	19678064.1725506	-196055.22559922	106533.561631719	-9312.95644538107	46183.2121066832	30907.8754942041	-112562.738139657	-92851.4606291928	108916.485260012	-1107648.92316499	903989.082554289	-175697.1813763	78385.1710201682	19595.5155511088	243820.274688077	242672.746509523	34335.6851175759	48177.4885287953	162827.656400138	21809.2575559143	2921.72269962731	11403.9820482729	73321.1966329881	9269.01244889215	-94104.8472255028	-48259.056132432	-111484.229367544	2261322.11460125	5859915.92719234	-81906.0307143702	107462.421673005	1139122.05320197	1781914.0257324	-219734.8771446	32002.0574323373	191993.638374397	125564.34138129	-22493.118407821	-527791.310308127	285310.38766012	-122563.147578703	254935.108071335	-7671.61094649404	42061.0425243059	17211.3867437961	-22597.4195837705	-42872.1293602219	37097.6803378665	-82644.0323585221	3122449.56089426	22607.7841827109	72640.728528502	98761.6426199394	-9026.49881746143	58.5406544201578	-107760.84776582	-25256.8201470143	496982.645071629	-11554476.1251451	42537.5379504229	111006.110340641	10668.8927784012	34495.0486630304	-152076.380993306	-1612.98414661625	86384.4464882007	208501.227067592	-119545.813787604	-78502.2873501214	-104236.998660589	-173140.121766982	73379.6330595678	-31472.5406878489	-40800.1638499011	178398.373792705	-200136.583948837	84850.6094870402	-126880.30687916	-25919.2206342428	-33221.3760119599	5695.41765368142	-31124.3669546019	-37018.7768932637	171632.417371288	41121.1332147966	-56210.3550143129	236063.252665958	-18694.7000130836	-46435.5547654958	101107.488252954	81433.8617405576	-136744.869684561	89652.01162285	127146.943483854	-52403.8144515933	69510.3223460588	-85669.6211189692	-115318.270680407	107473.042915916	255071.573543764	480989.045497575	6054.87705526072	772397.326326689	390675.954855921	-78015.6160666573	98495.8166052487	-324048.934192313	-87077.9492241555	256198.191545285	-10868.5438794224	98193.862503535	513063.044308298	101413.258878334	18763.7694705341	1734764.28455372	-221828.087898393	16930.8300073408	189711.072882716	102751.956087236	16190.947680936	27249.5234674071	13823.6611464741	148431.125267262	27648.6178999618	-212728.431367668	50914.1996313085	719.135496306757	-32771.0703349967	119540.939374334	432479.386247351	57664.940996125	178333.611568527	637894.805262873	50650.443248216	-84904.428918006	-150699.88263616	168884.116552579	-152565.962029073	-8701.12831037957	-325675.774976912	-117096.71421382	-253834.432083933	-3376069.14537862	24193.0558941542	-48688.2116935241	-20579.360983722	-65122.834337546	-203472.132485176	-295156.946998031	152047.369333266	4600622.20024518	-78164.2596662706	41770.3126425698	-147768.726161449	-92395.6332906893	274610.976615991	-86111.2653315128	161980.702169075	350721.324975136	-14677.36148375	13336.453175346	-124389.223976262	67677.1145229806	-1029414.73191295	-11379.6401702907	129708.095633565	190148.253682731	-213192.830498496	-58466.4100176907	132569.530211707	128294.775685382	73420.9359257002	150476.446925585	116973.183850383	22439.7275405806	-38742.1090867975	114680.286317495	41048.5837538652	48236.3397293879	90080.7691707263	429522.291282345	-41057.2007911566	97554.6237796919	-314896.538631795	-2140560.64629712	5561.74532560947	-165264.996771508	112425.467478795	-96331.452944869	-57651.9615302756	88921.9163433223	604584.830681614	-23980.142073408	203360.214713396	-36198.2601379952	-295771.855100626	179375.689120288	241484.620012125	10724.8928706589	-130969.057212907	146273.544842433	76553.9759612702	-46150.7572429141	62954.1389369943	4187.91952985631	223326.083680948	-44794.1064722513	191904.478000533	71393.1247142561	-60907.6825256657	-38170.88150084	150354.180717156	234052.444392425	47700.4279277841	-178642.690227685	-57835.2881508496	-99856.763163306	51894.1594223057	161054.938907694	-99394.5287726469	-11684.4869581076	952295.487897748	-71972.2508181156	-65716.1112336551	-14547.7229225691	41681.6096412215	25607.4637291585	-240056.727460059	-14365.3334330892	138633.24777037	-6373.30359668028	-33556.9602460563	-75248.3420046143	-197602.833857447	78525.6625748557	7781.36002480762	5442.73704851559	26588.8183444503	122541.025029084	196795.055860017	-25136.8855243715	-101789.400342211	111093.730552715	290453.926342413	143966.1753121	-628048.49686313	122652.413077753	-121092.555870648	159581.638869442	-183960.67335989	-95222.6693446551	119539.639331134	81981.9683415649	-163503.487171539	101754.480251859	37167.8078840855	-50851.8227691654	71469.051251522	-845070.081508337	-23721.0296370435	87087.2089678587	7775.8717912799	-9304.43335446855	1243284.70912974	104063.940085408	-133862.187687388	-174384.276569684	25282.6056209004	-158530.552380276	22969.8197352383	3959.10471602206	25061.3499828027	-133160.203259476	194388.867032144	-193500.763566358	-1813349.93370684	10583272.791956	311582.526226786	49047.0849967368	91893.5656613102	123142.552209152	-102469.047409766	44849.820055305	-128233.320633114	-2851.3857944091	-156431.220744269	-81507.1792706233	76771.8496231545	329873.158833665	30035.6715904612	284164.856538409	-97239.0489854408	232969.473888729	-128539.776173784	271851.950188485	-20686.0846730764	-136373.305286648	-75495.1795593367	36676.561117532	100130.88967381	-251195.607432384	-147543.406530325	33767.3685200981	135610.328259323	215757.662886567	-2660.60545971971	-151911.99925365	1496951.21987747	21112.9958532042	312910.228839574	223887.037064408	-616392.759715329	-77738.4344373816	-235605.254052542	-74587.0502068363	146146.105520878	249531.496848916	1884456.14677366	22133.384890259	-214855.6732778	-73930.7570833992	-107597.522318928	-11363.9389686771	107552.215911883	69149.0259108079	-44141.1714254628	103129.663321695	77029.931267197	-99902.6435109577	194845.335160745	10377.8346256211	-860051.763149972	203445.969965308	-100474.442609443	-20100.4877635439	186856.440704612	-69773.6907936334	-45171.8177151398	64187.3948252433	136708.777973141	-208158.564390224	327043.525633781	-24001.2523501396	-243220.406345644	-43890.2357062236	140164.172405303	34283.2600084212	105642.293000562	-98445.5626646091	-101332.351765791	131149.331704137	162379.817854822	-207913.287320808	-108887.114589075	-114854.846846824	81020.1268222204	280335.634966297	41535.3543602943	-37124.9680500559	-328796.483340606	59318.0538210714	-186748.138547476	-121896.420519336	156765.448166315	6590.2275217848	-231260.514358082	-189235.036209114	66071.7299229314	135298.493111775	-12453.2647826538	-72803.1175905795	114143.605007687	-141681.392129736	-120760.237663728	-308689.141633671	-52696.343639241	-56748.6132888217	-58782.3528748318	114275.640903716	416339.5159507	-140258.314025835	147.50868218657	43087.3107854976	135408.814231654	-374426.526361338	-115323.058997223	-18243.3555692435	-517962.867757193	-211807.371205121	91920.934993828	214760.587354578	610477.194687338	145173.197208276	25440.767443631	3592.43477535566	-16079.1978971161	-238822.880990099	-184912.296384598	-12986.5004897711	-118111.638590401	239637.158869415	75851.6059192405	-26040.3135469781	-252850.902904082	-8653.95477129697	-205330.848429731	-137713.308837899	-93591.7164407036	56386.3473892693	-37317.1833756676	-69079.4082929011	277444.742337602	-112179.761884244	-80650.6582318189	66299.9276369714	-75154.977875709	-172308.927814653	42958.7019437025	-88466.4930969454	-107298.267546161	233221.716660254	-2182.1376781173	44259.1916665463	391614.514469056	258854.820019918	57804.9699830787	125453.96439199	-877988.709135455	76998.8236904764	-251695.292900873	-91154.3405022346	-13686.8951043138	93655.9477396712	-46159.0466329972	-104996.855087169	21780.1298748251	-81373.6910398672	1471602.23357996	2746512.62290602	35817.3207115506	533990.186303149	-45943959.155356	292513.297563051	-39872.6600702931	25081.802378511	95028.796441799	-397651.913500134	-119955.568791284	214670.912942443	34186.7959304605	-5365543.99182652	90051.0483710543	13047.4479887477	-117713.608830767	876402.313693034	-279333.764426486	2621738.59192638	23183.9885970894	-162970.311365006	-79057.6727117868	102626.018874698	-64883.2423967758	-296599.115945263	94445.1935078386	-300465.72055961	127910.186869322	-12026.5976279071	60117.4449617185	182155.421108896	52636.8277122152	87293.7375072852	23794.364885467	217773.751782782	-34402.619356949	-164856.486841937	-162381.234665073	110260.974061289	321863.35685985	156459.20803966	-197823.32362965	-115574.999952846	138746.142518856	40381.8896593034	-15272.6171495335	-119737.502868351	78482.4423860318	-859453.013121619	243987.55214701	4287.90237214011	-21791.4882210064	46422.5476014731	-43403.793342499	16201.6449926939	-88244.0923086356	297484.418010674	196180.48176273	-76104.6075221068	-81924.8999336193	-115375.052482501	-74348.4432066514	-41628.7791724409	219064.552882628	673701.391576751	1173004.00755597	169282.108043494	5976.30870637424	-223292.106237535	-284806.194155151	12519.8293536453	-245041.324260516	-84558.3422852744	-879807.587621459	-752672.307968529	-313067.211591328	-20653.7764840466	34631.4041956705	37265.7047149072	-35917.1565126748	9930.59421296193	86987.2713612349	-450946.322394138	-17313.6934513236	12816.0448279371	-40938.3059266111	-79403.4195611817	-290103.365228941	5248.15503798785	-87224.2162232834	21034.331948502	-91162.1047692625	-82128.0811866283	135646.065423395	-40825.3928878747	-31250.5351737733	160350.206021801	-84978.3303700721	-226039.056314909	-71720.4835515271	-88574.7974655049	-120553.037196013	355597.30830902	865812.112992334	437490.917355984	272020.915704991	428209.052097262	35963.2632274072	535605.158805198	38835.9275392802	91932.1157030746	-129666.327795392	99924.1232267393	-165688.072198766	-211769.690995067	138745.483283757	76017.5059673635	111724.196710256	60976.921978818	-212571.578128424	52880.8912028741	100466.772337847	52328.3916101877	152781.064786876	273493.913516407	3063393.50606637	26250.87712595	261573.133735784	285105.672438609	-294980.389686522	-25854.9325485586	11716.0353793532	-60249.6230837647	155279.766387702	-67733.9267289951	53999.089768937	-64922.4763397669	241331.282472156	139676.535597558	-67866.2906801002	93768.0425244009	3799.23986190541	-78524.6381543484	24510.9963360602	449151.006879981	883056.87062657	-154887.687148255	804271.804527887	203935.605912784	-85068.4839839747	794188.805700336	1586260.28383514	-649122.657030297	4116441.54890354	257980.018491054	66972.916995279	66258.6146861124	-168708.074698106	-1498.4454854103	-1234.71839744543	30933.7855491872	21135.4149351603	161952.786935396	300494.77195926	115518.389789309	634813.531206461	87426.8158901294	-132165.701628353	18956.1016581243	123164.215818208	12561.9291176945	114835.978599845	-454052.367530242	190763.688870691	239421.741049052	21788.5870538029	4540.86342441125	483706.618815894	11613.7183005241	-516129.586246654	-459873.648015699	123903.898832876	-107797.1038182	52795.795265249	-75243.81573396	220228.617512204	164936.239345116	-50641.9203847697	116973.854426144	171480.389898359	101341.993388709	-79868.3317732646	135974.471824605	12341.4270880885	211858.25647939	-93286.8731505172	-188339.256830449	13514.0694729069	-96878.210843931	63111.328907914	-15322.6678911881	-11697.1197078301	55219.7928736215	65021.3221936594	317907.554215003	132343.311436563	-65570.4995520616	-20092.906268737	134893.643885322	162308.767423249	183578.63057992	-2039475.66304749	-127736.236654132	-95125.3514019935	-43848.2339845655	174155.126990138	-183374.317792548	-733953.01094976	40910.7145318894	92740.6474481903	-206359.061139564	71813.1787759569	71781.3507632892	24190.9731239667	114157.883173033	-199266.268720232	10070.3566973386	-79589.2560548876	199446.848245601	418642.449236135	-67056.4244418486	-84966.6895073442	-145687.812565679	-85190.0033328653	-372262.479807698	35129.4703791073	1284689.78328995	1197131.33316242	184951.457086854	151161.302339141	-75625.9529797561	168529.297663029	150848.453505097	-98115.3222852412	27391.5184225184	40536.8011132887	-258769.629052729	45638.0232726479	1297377.87745148	1845.87459419359	-6072.44433903134	-23692.3427897536	30947.3237053866	-110741.0880636	267194.694940203	954275.849626064	-9362.55241473704	-183979.058230454	76085.4084218028	444315.523017719	5109.12570828254	248630.046783076	313577.508850762	112717.316119024	139513.138309655	-10240.0191849635	-172364.279623103	114262.476125598	184508.677812917	76244.9761325483	269600.276995063	-156571.222301249	-11692.1003978109	403505.107342312	77532.7162058643	253510.548199576	255956.575742298	80681.9883826109	170478.284745363	-28832.3332394471	65941.9596705181	45073.1144671874	436182.646801393	-463.8237782678	34889.4792802642	-54224.8687971574	-125179.725638593	124049.12348716	-322961.086389058	13211.1642199994	61270.44109991	-143907.272413965	252464.339529716	9902.72330814827	-30528.8207195948	61025.3329993938	178965.678684277	66770.2619882956	64316.1770185165	-28978.6713381745	-58552.0014435809	76121.8008355383	124805.56456614	110819.19985191	102223.811470381	260972.567911771	-57257.1061840846	-135579.895504794	58941.497298777	55417.3375048144	-167484.589634842	-33367.9074041178	543064.782863659	-96468.9469436852	3106393.33006227	-49011.6768091386	-109426.189675819	104538.721244462	-240484.169888287	843396.414378693	-1743561.51321007	213949.29948498	38308.195236867	31791.338445825	-134463.80085688	-152819.988788341	39146.0267159618	256129.905043314	922347.524051832	866604.930064255	36647.3053144059	284016.858787915	-16529779.3301134	-45183.2086431284	-234316.778122733	-35110.9616595578	58111.8554674369	7554.54111236109	53801.9206239151	-58929.0507393923	-97245.5218128376	100811.396350981	309771.970351345	582508.150044998	-28853.1625245334	97592.4552890282	245731.303256994	-297816.156896968	-266627.249603895	-98951.8321939137	-172850.18353785	52780.7650325202	332951.598947513	-81033.780748131	26382.8041771528	-109829.937284817	51482.3804170366	71512.5933513134	-14270390.4310974	-40296.4689416989	187705.410419193	67005.0873578686	-160778.816875922	168911.09267803	-292363.11848888	-247833.629292881	-82646.1205351891	567342.609916692	95133.6029622486	-125944.271354637	92552.9353791113	-140889.283922456	951466.42043845	160703.269218668	1423881.33699532	227136.690633199	70765.8226539672	-270583.71671382	190148.436218137	-7563.26967618676	-10530.6092090449	-77198.2128517668	137120.243894487	-299014.427509885	1166483.53233919	1680253.97682384	215383.846524533	-2824063.52349292	-1355981.57156558	25492785.7970814	-834428.259549677	258670.46353366	-21368.8498673647	46186.0883933054	485275.43501249	534544.469694662	451351.98203517	109219.912953767	-314915.348782889	-52329.1481511253	1284755.33482511	46244.6651940634	274307.278368419	1363204.52506615	392509.861156482	183737.160096515	-620321.489863769	1081353.87641798	-199095.196673304	-484198.577013468	112060.874978851	-28794.7836817316	-779472.513622086	24363.0644232074	182421.936697767	55548.5115989311	-29323.7541941832	-93473.3367769921	-12575.4679027667	-75789.5875910262	36211.0391179536	92560.0091775782	-395579.349942681	225997.89765891	-25221.2685132412	-896815.91492384	-29579.6228719568	114606.932432599	-82863.0202601222	122929.600293706	-222332.399665039	-77683.8008690948	57456.5029886413	219340.315269416	199793.46913416	-15663.6054637914	-128260.840564345	340933.430227665	-96830.3316201752	650445.000869987	51045.4636083504	2782923.88139344	336192.618928917	249726.484409982	61039.2464758215	620854.9073372	1077784.97049245	-198672.149535499	69855.5851079016	-243366.946401493	-30263.6102244518	-79834.7676410478	-148862.565710316	110527.539361162	-38576.5193857729	85067.1100029999	-82483.8710320195	-47619.6081626354	92581.6463786756	1708488.7667833	-299280.377813948	-174607.165582623	483495.223495319	-382208.478443615	75437.0410687908	63441.5214449816	149991.819703357	-133053.462471519	224797.918399484	-1513619.68705233	307875.323323405	218563.824615458	261997.788949721	-618697.589259814	246939.561409846	81973.3878667256	-385321.215145933	171903.265758787	664264.899636776	-81930.6937192195	186463.527925291	79087.3437651937	149069.911017919	-21816.686239725	183502.700577807	183657.906721967	58160.5949208249	62053.527299892	-12889.0609166864	1204753.46430572	220919.798788031	-111023.758062375	36088.9319356798	225945.730491985	150224.03930262	137920.046263953	-6832.16538793052	-311256.666553225	-131468.999748338	65247.5545224258	37455.9614752541	50120.5585120634	-64007.0212002825	68663.916800488	146302.56501677	234298.861060699	-36928.6591274989	-114334.207493485	-137011.224277287	163160.357200505	-148170.739758467	-156867.410229155	-51495.3356973156	-60936.8510219286	59443.9522832653	1054098.39858193	161811.660220527	22074.4098848375	62123.1447324175	-9122280.02096229	-217078.652807571	933432.197040458	-1679.04253399371	4989.36850272487	-273661.936690218	113432.975767835	-328113.689294347	533481.007558224	-42796.6766469897	-824.768508759065	108153.733791889	-171080.236528073	-122436.955642145	-46701.2383649657	-76601.5500109216	4880.72344822918	38331.9468447758	-26027.4501300316	54998.4110009175	171981.77226158	-142781.093510072	-13062022.7786431	300706.036757946	-98912.7616178977	55843.8017403653	85091.767686649	2454.13918148531	129261.934724492	56354.3249349896	89176.7598571454	-197377.1247332	38596.106641971	-238229.987618832	1665.68467148457	-94507.2618691083	-93770.3415501513	-54278.505563938	-218830.437378643	225188.940395776	-26893.3101515393	355060.223719605	-84255.658859691	-228655.302950354	122854.90168283	189024.9395723	-121418.153117689	-18713.2117262785	60345.1994945596	418197.886217351	-74.555435643495	-98280.7980484269	-97402.6883948894	-34120.2045653073	9593.23047197176	-138164.580061676	-215085.252963961	190504.892521123	570783.114430763	39204.3376162059	26805.5386277609	-663870.410409861	105537.286796666	16132.1444254646	62382.3134661291	31706.8897879628	70354.3408701513	69884.3990993019	125069.792240678	-54271.8854273988	33889.6732050542	-229632.540376224	47302.3676663025	219924.886398087	76843.3110664613	-252644.63482393	476416.363325853	-11720.9126921847	70624.707034459	68284.3525231651	120612.063944727	145150.415888543	47287.8064826711	99883.9520368411	-64873.9966229771	-59377.5672475163	-133416.44463204	7332.9100319001	87896.2745509437	50643.6112740776	109262.060637694	191978.580566883	-70704.3208565044	70051.2569506681	-224788.825873221	18241.6976453829	38558.6340929964	243457.430127335	2532322.30851166	2335051.59080286	192010.165571801	15603466.896878	903764.43549876	62218.1207489905	31878.0390011315	279275.510466218	62756.5404532616	26090.4856875732	8537.91053518273	-16422.5584616968	95616.1826641728	-748575.819081396	648087.486229605	452443.706710417	47313.4585268406	3555.56322682276	-32189.0879838133	198357.797088479	292741.598590498	-243267.361240335	41419.3567356409	178459.564311828	195212.471472182	150278.854952538	11232680.021388	-344713.903880931	-105564.765699431	103048.296157087	-118851.309158053	22561.8124817374	285602.887563758	-6583182.87122631	-114210.442220235	1207580.54935795	66746.994069653	-164348.039451622	-155548.852694495	-86724.5444604277	-181480.991393532	131083.406044332	-142129.177132821	-145883.036227864	-11709.0291285652	-491365.361437771	-175133.480713892	146615.572932299	-677.974257973343	144905.501002534	138623.903765197	25348.8804386466	-119825.705339476	-308196.430096242	-15188.7316900843	79437.6901329453	-7369.62775694582	24201.6278999193	365670.364996503	-67315.1286534645	-57810.4030201075	238071.819839643	10525359.8987793	-174041.565928339	23133502.8092334	197034.284246237	491090.362999665	-7796254.0304623	-107112.410291837	-444942.185677391	34160.1294100595	75103.2899799959	-93046.3959668065	164003.798933692	-19077.7768101905	-1684568.7377054	-6202.22874937077	34659.0569701979	-211898.174270618	121697.108254912	-276301.137291647	-190990.280573263	42246.455946898	-222886.506219313	-82447.3426496358	-161984.723480446	142343.027315579	-68015.0504400602	28398.1666161232	-112024.61147534	-44507.4828564871	326682.060387858	268924.030823393	262349.761827674	36300.2656937086	-216509.917371809	76639.0390455753	521.497857644623	86816.3163120722	45108.634522886	-71267.1095827651	200102.060148133	-312811.167817759	-133824.738530856	-6349.63339271814	-142607.499297801	262658.221103821	120540.245333969	194174.933115531	181651.932076602	63839.7936400205	52059.6460482048	97511.9257868643	10328.1909679413	-106214.774916957	55566.5409473157	14873.293047454	-113085.069937169	-66926.9935554966	-674783.791674152	-114127.901979973	-42184.0848461167	-82652.9120882292	51282.0800841315	38210.4927014173	674179.461554426	-61838.4355546561	-353409.586394344	190041.190312605	12934.9657417962	-54632.9998808888	-66953.3179678443	-146218.493948859	28007.7839548785	-408169.160262797	-8158.48955045278	-378299.828888161	47970.3963078918	25025.7004818303	-3816.90327358684	-50411.7848161023	-183438.648460925	1340.32232390679	78616.7459216931	10448.0099144471	35936.1739623191	-80136.6700927072	315509.989982727	636875.06598408	-5536427.48737351	-62649.622521731	-37713.6909833855	2546129.02092955	-10164.8579000394	-86807.8239156299	-4026.43786661665	-214000.151009305	39121.4128876626	-179524.17529178	502175.895972005	223230.517878881	326840.354593894	-172425.412897218	-45579.6973481294	-30562.0977257426	331353.458314978	275365.496967403	-40651.5772605143	-1592926.63364306	126960.271808683	1197431.24109731	130100.298849638	5570.16777416092	-81603.5643371475	37649.9754915732	-93120.8834712303	-68727.4083703375	-126146.037901435	-25637.6945580056	-6725888.09306809	138522.287816055	97460.718667462	57291.6925084404	-237386.312048288	-472673.950983494	13868.9197430924	-31811.0576305088	-99725.1353838251	-133930.100626056	173557.208282743	355040.632953447	-350008.0641766	-2647.13239463648	-269215.678350492	75167.5723593609	93018.7613642655	170314.71203892	-165186.911578597	110864.701889596	-90430.2991189929	-8076.86984231355	147197.413329767	509371.905045248	-92576.7826131496	68544.7209256571	-585609.055170286	44424.8466712954	39113.6028599527	-64116.5251401579	-14993.7461439603	163966.404944396	98568.2914857509	-58055.8826652128	51985.181655839	119086.349551176	1479014.79810626	357374.853481739	35154.987389035	411747.54906025	-58075.943803624	1283.72194036135	-4307.14778932969	-148091.828130639	17546.1488263647	9405.81288427887	182743.785378092	38105.0233336357	-39565.9617333178	243538.732327961	-318985.119849349	214589.788026721	-239056.859997208	-71398.1965527483	-145839.806779284	-64775.5746420882	22966.2427591416	83375.5793266367	-247057.532687212	54887.0263026876	30348.3820856141	-149697.90089703	18432.6273058219	111721.548856522	219584.66962871	70520.8524614616	6694.48447401512	123592.868938596	52757.0527223444	83690.8796660772	-857121.845357214	205695.910691081	-29835.9634088683	-614409.166876139	-135764.226561493	-115361.617791655	-79286.7374119733	98638.2725065461	-53469.9772973918	-24019.8346997203	1797.94475286126	79019.8742124388	101622.988510529	-112759.695367732	-51121.2111108127	151477.378559451	-265864.248250952	-106399.351727359	-24764.4128382857	33883.8899123789	-608.820059647696	76267.2861937818	-18567.9600007692	-95498.7395563582	-62476.9386107372	247216.386519956	-36118.3011777363	-19504.0890748445	180411.861186003	-107223.307137579	-123430.627474342	-49913.0891233411	60542.6718588169	-27625.3925319616	-74970.5420498936	99416.4615950013	217927.066376532	100973.546618239	-295952.341674746	-72748.3135000666	-89143.8220956985	-135388.387429689	129456.787153681	28146.9405005591	-307224.438047256	7981.61409786061	-154467.265987744	252464.420025658	150695.782702821	75745.3126208184	16499.0739519082	-291267.30194696	177936.817485991	397908.941727686	61220.4141485241	-4719.8370200652	-160721.900416429	-65197.8019782201	-107397.095999015	19809.6424654029	-265193.169811629	-55510.7209622534	-323397.643752954	15783.1026700983	277957.672337647	-31033.5683550376	80909.9123322151	249616.864257665	-109314.982726649	113634.420308299	189253.30272502	355382.805440338	-196558.925003104	342521.652262425	-88627.7204292914	-168105.606617717	302318.459984493	-595540.216508325	-56556.0109908082	-60664.0933013468	256344.47202205	-116232.859522464	14229.3136870598	5540.45798054776	152235.064412461	-407704.580285815	-141436.599585876	184607.873396038	-142146.159657628	211143.921315338	-205486.347173259	-111936.448360935	130182.240234908	3055.94677094941	79426.1715767883	-1524656.62938573	-38617.7294800977	50301.460640126	-155291.707035008	403257.802063299	-45540.970652142	231447.598053933	-154554.581444563	-187787.600085255	4281.332552477	-32606.1041072641	-29322.0255461536	-4620.25187237493	-45055.6666303181	193741.90338952	79821.6380520921	-189984.494370185	-88313.4583558813	110316.257847883	156321.622915532	-23855.581827109	7122.79040604138	-215362.084980644	-45448.9723676821	-28211.3433752399	106793.33812668	-25919.6148928511	23584.0992838402	-8323.76217260082	179191.779671833	-183753.575275739	189395.901080584	4101.64971435784	-195074.688279838	258816.511149536	44479.7591910732	-141151.571555099	-248483.824618813	-14878.3288128481	15913.1935360992	-13.8361989222249	-138022.564827615	-97437.1458586451	-94205.0665913864	146743.822815438	15811.3371704255	-14036.4293054966	-323112.811029374	-65031.9062436417	-198292.559658592	-34569.9155328783	-106022.146549063	-6238510.8148441	114556.900356338	174739.104173035	118297.857984629	246756.534893918	2474649.30878017	-6661134.58033845	-26241.0974296935	133644.718199331	160295.687239811	200144.808700086	61627.8024459537	-150816.151552985	-193848.326040558	100478.371204853	285552.373597207	178053.556467637	98918.6248336654	19915.380796435	52195.9833093879	-1769.93031406011	205539.154540519	-11632.3925825498	-124917.441445574	-151758.175626306	-25279.1828004528	277839.757428202	150674.777461079	-80822.2964338528	-92650.5537827202	29766.3359441082	95711.3481367784	-131555.898855822	-60515.7042142642	66068.3836533775	212147.7521459	-11789.1888094526	85426.4158351368	9371.09807665758	-39521.8042294597	136229.156064194	-1547.27001233393	-158377.002876601	-217997.078114923	-229800.983756417	172301.97272938	-89696.774979111	-227071.715729774	35267.3641769509	105602.960980259	198605.660852756	-28888.7614218546	-258056.652923048	14884.2496729163	167781.009909752	193055.007045565	146126.411834108	-102129.985096172	271024.894351411	97188.9987184345	-278089.703043592	126039.227311717	39273.9950703027	-57177.0461539464	-139320.90983873	115285.338817262	222012.859813761	165980.612309914	2827010.43599454	-161560.603055409	-197515.834596677	217354.827183922	-73506.7439518356	-239227.90521253	-41102.7015104733	18061.5909658539	49161.7103784119	-184884.834747894	-34978.4940350544	-103845.130177118	72868.8300314587	-38753.5724265217	-193334.794690023	-6043.73901912044	120734.750379846	59539.0370761396	-17619.8549352149	-5520.18996628344	-24976.5379716977	-196463.791803503	-71304.5572090842	-204249.197481501	-135705.685659608	-16656.3131579312	97876.7119418302	19848.7940777281	143658.778663744	409851.034345349	558732.359341287	194622.455449829	174977.786683004	-82266.84011809	120559.460740408	-16296.3700639327	-183889.617840021	169877.537592176	92472.6051679163	235301.221324806	195761.429244645	51741.5367076009	-179901.251481422	-162517.928997153	-11868.78691978	-103085.58440212	112100.015494265	5476.28089076263	-195414.250961943	-21212.158891884	-100698.853927451	-126849.101350907	165712.637318622	181434.421467213	129292.58077217	-4468.27787847406	-228522.776322587	-50150.0694943255	55694.9991038714	135953.373575901	93369.2559385405	-139205.431249131	-230220.027608723	103434.689477141	115715.505550489	10972.8266554659	-20476.4382683465	-83393.4740605098	197540.842292377	638216.521208872	127032.694129411	-190865.018180696	-80437.3707738942	330498.352090659	-27357.5654331639	-27659.90488196	19737.703254592	49633.1034080966	36311.0013420837	-51430.452789928	150677.238035651	87149.9119872747	208594.994781609	-23257.1742133243	-1503953.38220325	-41698.9814758956	-5895.80620952335	-150216.807861689	-134627.519904143	-4023.01691332894	-194815.057929206	357567.061615832	76348.1868060019	22901.1871283663	73250.3764209146	237530.696746288	-129053.302047185	-70613.4121435162	96603.893015569	59759.5135250669	260388.00289014	81594.3485720255	-78740.6929407812	136594.585947777	-149448.572606828	84234.5949147289	-71610.7613732213	16396.1942643096	26201.1794981186	-1055785.76271906	24355.3703146825	-98676.2760190091	-432196.125614499	-234168.721249579	173358.199340934	53013.2359061035	-75419.471719554	111193.189667807	-21744.7632093809	367912.202515102	-61098.2951424546
[truncated: 1,737,693 more chars]
